# Supplementary material for: Functional coordination of alternative splicing in the mammalian central nervous system
Source: Genome Biol. 2007 Jun 12;8(6):R108. doi: 10.1186/gb-2007-8-6-r108 (PMC2394768; doi:10.1186/gb-2007-8-6-r108)
Supplement: Additional data file 2 — Provided is information on tissue specific AS events. [file gb-2007-8-6-r108-S2.xls]

## Sheet: Sheet1
Additional Data File 2: Information on tissue-specific AS events
Id	accession	gene	UGCluster	Name	Symbol	Pattern
10368-1215H	BM934212	Mm.87389	Mm.87389	MKIAA1336 protein	Wdr35	CNS
10368-07358H	BY378504	Mm.24867	Mm.24867	Syntaxin 4A (placental), mRNA (cDNA clone MGC:19006 IMAGE:4016871)	Stx4a	CNS
10368-0237L	CB232354	Mm.181973	Mm.181973	Acyl-Coenzyme A binding domain containing 5, mRNA (cDNA clone IMAGE:4221563)	Acbd5	CNS
10368-05274H	AF041472	Mm.259475	Mm.260900	Spinocerebellar ataxia 2 homolog (human) (Sca2), mRNA	Sca2	CNS
10368-11691H	AF014461	Mm.22530	Mm.22530	Exocyst complex component 7, mRNA (cDNA clone MGC:30390 IMAGE:4208803)	Exoc7	CNS
10368-12149H	NM_011112	Mm.3170	Mm.255877	Poly (A) polymerase alpha (Papola), mRNA	Papola	CNS
10368-01279H	AK122347	Mm.133473	Mm.133473	MKIAA0694 protein	Dock10	CNS
10368-15304H	AK122239	Mm.252156	Mm.252156	Stromelysin-1 PDGF-responsive element binding protein (Spbp)	Tcf20	CNS
10368-14319L	BU518427	Mm.100407	Mm.297636	RIKEN cDNA 9830124H08 gene (9830124H08Rik), mRNA	9830124H08Rik	CNS
10368-12215H	BI962144	Mm.167153	Mm.244118	Meningioma expressed antigen 6 (coiled-coil proline-rich), mRNA (cDNA clone IMAGE:5097489)	Mgea6	CNS
10368-1275L	CA324558	Mm.87417	Mm.87417	Dishevelled associated activator of morphogenesis 1 (Daam1), mRNA	Daam1	CNS
10368-14210H	AK122431	Mm.24477	Mm.373976	Dedicator of cytokinesis 9, mRNA (cDNA clone MGC:11827 IMAGE:3596515)	Dock9	CNS
10368-05463L	BG342696	Mm.10179	Mm.386766	Ligand of numb-protein X 1 (Lnx1), mRNA	Lnx1	CNS
10368-1471H	BC024438	Mm.27913	Mm.103058	PREDICTED: Mus musculus RIKEN cDNA 2310032M22 gene (Pb1), mRNA	Pb1	CNS
10368-10188H	BG917529	Mm.27668	Mm.336394	RAB3A interacting protein (Rab3ip), mRNA	Rab3ip	CNS
3433-1475H	BU560927	Mm.113736	Mm.235182	Calcium/calmodulin-dependent protein kinase II gamma, mRNA (cDNA clone MGC:38291 IMAGE:5342641)	Camk2g	CNS
10368-03253H	BI872066	Mm.28893	Mm.28893	RAP1, GTP-GDP dissociation stimulator 1 (Rap1gds1), mRNA	Rap1gds1	CNS
10368-09182H	X64840	Mm.36894	Mm.171615	Transcription factor 12, mRNA (cDNA clone MGC:46891 IMAGE:5345693)	Tcf12	CNS
10368-0439H	BC010985	Mm.2420	Mm.331559	Galactose-1-phosphate uridyl transferase, mRNA (cDNA clone MGC:14011 IMAGE:4038194)	Galt	CNS
3433-043H	BY263435	Mm.3088	Mm.239247	Aspartate-beta-hydroxylase (Asph), transcript variant 2, mRNA	Asph	CNS
10368-0513H	AK080442	Mm.46044	Mm.46044	Adriamycin-resistant related protein (Arr)	Akap9	CNS
10368-03219L	BM964102	Mm.226936	Mm.209491	Formin binding protein 1-like (Fnbp1l), mRNA	Fnbp1l	CNS
10368-01284L	BC031154	Mm.6461	Mm.6461	HIV-1 Rev binding protein, mRNA (cDNA clone MGC:37365 IMAGE:4976622)	Hrb	CNS
10368-19405L	AF363724	Mm.139815	Mm.139815	HMG box transcription factor TCF7L2 (Tcf7l2) mRNA, complete cds, alternatively spliced	Tcf7l2	CNS
10368-04304L	AB093242	Mm.216314	Mm.318691	RIKEN cDNA 1810009A16 gene, mRNA (cDNA clone IMAGE:6810306)	1810009A16Rik	CNS
10368-01180H	AK037206	Mm.25326	Mm.336625	Bpag1-e mRNA for bullous pemphigoid antigen 1-e	Dst	CNS
10368-02598H	AK082024	Mm.249065	Mm.249065	RIKEN cDNA C130096D04 gene (C130096D04Rik), mRNA	C130096D04Rik	CNS
3433-0591H	AF089751	Mm.27861	Mm.290884	Purinergic receptor P2X, ligand-gated ion channel 4, mRNA (cDNA clone MGC:5729 IMAGE:3482458)	P2rx4	CNS
10368-03507H	AK044701	Mm.31416	Mm.379377	Zinc finger, A20 domain containing 1 (Za20d1), transcript variant 2, mRNA	Za20d1	CNS
10368-03224L	BC042895	Mm.255822	Mm.255822	Calcium/calmodulin-dependent protein kinase II, delta (Camk2d), transcript variant 3, mRNA	Camk2d	CNS
10368-0694L	BI408438	Mm.139160	Mm.217216	Putative membrane-associated guanylate kinase 1 (Magi-1) mRNA, alternatively spliced c form	Baiap1	CNS
10368-04207H	AF300943	Mm.234004	Mm.29855	Protein tyrosine phosphatase, receptor type, F (Ptprf), mRNA	Ptprf	CNS
10368-03161H	BY351367	Mm.190386	Mm.281816	Gap junction membrane channel protein alpha 5 (Gja5), mRNA	Gja5	CNS
10368-19316H	AK122196	Mm.229336	Mm.217161	Actin-binding LIM protein 1, mRNA (cDNA clone IMAGE:5323557)	Ablim1	CNS
3433-1765L	BU612515	Mm.25337	Mm.284594	Tight junction protein 4 (peripheral), mRNA (cDNA clone MGC:28243 IMAGE:3993257)	Tjp4	CNS
10368-11736L	AF467887	Mm.218875	Mm.218875	Target of myb1-like 2 (chicken) (Tom1l2), mRNA	Tom1l2	CNS
10368-02487L	BG803714	Mm.38490	Mm.33765	ADP-ribosylation factor GTPase activating protein 1 (Arfgap1), mRNA	Arfgap1	CNS
10368-05240H	AK028235	Mm.200516	Mm.200516	Phosphatidylinositol transfer protein, beta, mRNA (cDNA clone MGC:25322 IMAGE:4481685)	Pitpnb	CNS
10368-0693H	AK032350	Mm.139160	Mm.217216	Putative membrane-associated guanylate kinase 1 (Magi-1) mRNA, alternatively spliced c form	Baiap1	CNS
10368-11437H	AF014461	Mm.22530	Mm.22530	Exocyst complex component 7, mRNA (cDNA clone MGC:30390 IMAGE:4208803)	Exoc7	CNS
10368-1024H	AK079110	Mm.259162	Mm.294783	BCL2-associated transcription factor 1 (Bclaf1), transcript variant 2, mRNA	Bclaf1	CNS
10368-03407H	AK034430	Mm.30658	Mm.9776	Latrophilin 2, mRNA (cDNA clone MGC:38872 IMAGE:5361503)	Lphn2	CNS
10368-14285H	BC016897	Mm.257743	Mm.210863	Erythrocyte protein band 4.9, mRNA (cDNA clone MGC:46878 IMAGE:5366040)	Epb4.9	CNS
10368-16152H	CA565019	Mm.29482	Mm.29482	RIKEN cDNA 1110019C08 gene, mRNA (cDNA clone MGC:66639 IMAGE:6414170)	1110019C08Rik	CNS
10368-08265L	BC021835	Mm.222679	Mm.383185	NFATx	Nfatc3	CNS
10368-12343H	AK083260	Mm.203892	Mm.250641	RIKEN cDNA C330002I19 gene, mRNA (cDNA clone IMAGE:4238005)	C330002I19Rik	CNS
10368-0114H	CA326660	Mm.103215	Mm.138740	CLIP-associating protein CLASP1	Clasp1	CNS
10368-11675L	BC046973	Mm.26671	Data not found			CNS
10368-04134L	BC017596	Mm.253458	Mm.238094	SH3-domain GRB2-like (endophilin) interacting protein 1 (Sgip1), mRNA	3110007P09Rik	CNS
3433-0956L	CA469310	Mm.3645	Mm.3645	Myosin Va (Myo5a), mRNA	Myo5a	CNS
10368-1556H	BC034590	Mm.31995	Mm.158902	RIKEN cDNA 1810044A24 gene, mRNA (cDNA clone MGC:39044 IMAGE:5364921)	1810044A24Rik	CNS
10368-04448L	NM_172426	Mm.159733	Mm.127296	Solute carrier family 24 (sodium/potassium/calcium exchanger), member 2 (Slc24a2), mRNA	Slc24a2	CNS
10368-12185H	AW610812	Mm.20543	Mm.341243	Pumilio 2 (Drosophila), mRNA (cDNA clone IMAGE:3595161)	Pum2	CNS
3433-1010L	AK014954	Mm.29097	Mm.57734	LIM and senescent cell antigen-like domains 1 (Lims1), mRNA	Lims1	CNS
10368-03343L	BY209586	Mm.30455	Mm.30455	MKIAA1137 protein	Atp8b2	CNS
10368-04262L	CA315550	Mm.4860	Mm.4860	Protein tyrosine phosphatase, receptor type, U (Ptpru), mRNA	Ptpru	CNS
10368-0659L	BB859774	Mm.219423	Mm.130665	WD repeat domain 54 (Wdr54), mRNA	1700030E05Rik	CNS
10368-14142L	BU609785	Mm.29044	Mm.29044	Zinc finger, DHHC domain containing 20 (Zdhhc20), mRNA	5033406L14Rik	CNS
3433-146L	AA855215	Mm.173119	Mm.173119	SEC24 related gene family, member C (S. cerevisiae), mRNA (cDNA clone IMAGE:4950601)	Sec24c	CNS
10368-18124L	AK007817	Mm.2334	Mm.152699	MAD homolog 2 (Drosophila), mRNA (cDNA clone MGC:29095 IMAGE:5066237)	Smad2	CNS
10368-1044H	L10106	Mm.27856	Mm.332303	Protein tyrosine phosphatase, receptor type, K, mRNA (cDNA clone IMAGE:3492261)	Ptprk	CNS
10368-16100H	AK050383	Mm.31402	Mm.274285	Optic atrophy 1 homolog (human), mRNA (cDNA clone IMAGE:4019536)	Opa1	CNS
10368-18117H	CB722665	Mm.28621	Mm.208723	Spire homolog 1 (Drosophila), mRNA (cDNA clone MGC:106458 IMAGE:30535423)	Spire1	CNS
10368-06240H	AF234884	Mm.12051	Mm.12051	Suppression of tumorigenicity 7, mRNA (cDNA clone MGC:30330 IMAGE:3660309)	St7	CNS
10368-0841H	BI738515	Mm.37950	Mm.37950	F-box only protein 25, mRNA (cDNA clone MGC:25973 IMAGE:4240953)	Fbxo25	CNS
10368-01104H	BC017547	Mm.27969	Mm.27969	UDP-N-acetylglucosamine pyrophosphorylase 1 (Uap1), mRNA	Uap1	CNS
10368-02488H	BC016228	Mm.38490	Mm.33765	ADP-ribosylation factor GTPase activating protein 1 (Arfgap1), mRNA	Arfgap1	CNS
3433-164H	BY567496	Mm.29283	Mm.291326	MKIAA0544 protein	Mgrn1	CNS
10368-05516H	BU614137	Mm.195632	Mm.195632	G protein-coupled receptor kinase-interactor 2 (Git2), mRNA	Git2	CNS
3433-1134L	BY212677	Mm.143787	Mm.265915	Tumor necrosis factor receptor superfamily, member 13b (Tnfrsf13b), mRNA	Tnfrsf13b	CNS
10368-07322L	BB588815	Mm.220983	Mm.102305	Trinucleotide repeat containing 6a, mRNA (cDNA clone MGC:11932 IMAGE:3599820)	Tnrc6	CNS
10368-03200H	BC031932	Mm.28688	Mm.28688	Seryl-aminoacyl-tRNA synthetase 1, mRNA (cDNA clone MGC:7162 IMAGE:3257101)	Sars1	CNS
3433-0654H	AF340029	Mm.86765	Mm.288860	Rab6 interacting protein 2 (Rab6ip2), transcript variant 1, mRNA	Rab6ip2	CNS
10368-07244H	AK122235	Mm.260362	Mm.260362	RIKEN cDNA B930006L02 gene, mRNA (cDNA clone MGC:105215 IMAGE:6855858)	B930006L02Rik	CNS
10368-11369H	BB860896	Mm.34506	Mm.225881	Acyl-Coenzyme A binding domain containing 4 (Acbd4), mRNA	Acbd4	CNS
3433-04191H	AK004938	Mm.29822	Mm.29822	Heterochromatin protein 1, binding protein 3, mRNA (cDNA clone MGC:28927 IMAGE:3597151)	Hp1bp3	CNS
3433-0110H	CA326660	Mm.23141	Mm.138740	CLIP-associating protein CLASP1	Clasp1	CNS
3433-0137H	D50367	Mm.4651	Mm.4651	Kinesin-associated protein 3 (Kifap3), mRNA	Kifap3	CNS
10368-16207H	BY343312	Mm.99143	Mm.298878	Solute carrier family 7 (cationic amino acid transporter, y+ system), member 4 (Slc7a4), mRNA	Slc7a4	CNS
10368-1820H	AK004748	Mm.28551	Mm.28551	RIO kinase 3 (yeast), mRNA (cDNA clone MGC:25438 IMAGE:4016197)	Riok3	CNS
10368-01188H	BF449679	Mm.44492	Mm.256323	Cyclin M3 (Cnnm3), mRNA	Cnnm3	CNS
10368-179H	AK122219	Mm.28587	Mm.28587	Mitogen activated protein kinase kinase kinase 4 (Map3k4), mRNA	Map3k4	CNS
10368-04205H	AF300943	Mm.234004	Mm.29855	Protein tyrosine phosphatase, receptor type, F (Ptprf), mRNA	Ptprf	CNS
10368-14229H	BU560927	Mm.235182	Mm.235182	Calcium/calmodulin-dependent protein kinase II gamma, mRNA (cDNA clone MGC:38291 IMAGE:5342641)	Camk2g	CNS
10368-1231L	BY330819	Mm.171337	Mm.350649	Acid phosphatase 1, soluble, mRNA (cDNA clone MGC:106157 IMAGE:5010346)		CNS
10368-04561L	CB248855	Mm.269006	Mm.273098	Agrin, mRNA (cDNA clone IMAGE:5006620)	Agrn	CNS
10368-19314H	BC032216	Mm.229336	Mm.217161	Actin-binding LIM protein 1, mRNA (cDNA clone IMAGE:5323557)	Ablim1	CNS
10368-13102L	BY095215	Mm.33008	Mm.300065	Zinc finger protein 367 (Zfp367), mRNA	Zfp367	CNS
10368-05322H	AK045967	Mm.230491	Mm.358942	Premature mRNA for mKIAA0291 protein		CNS
10368-1310L	AK083350	Mm.17799	Mm.171186	Lectin, galactose binding, soluble 8 (Lgals8), mRNA	Lgals8	CNS
10368-04196L	BM945817	Mm.34612	Mm.34612	PREDICTED: eukaryotic translation initiation factor 2B, subunit 3 [Mus musculus], mRNA sequence	Eif2b3	CNS
10368-09203L	U49739	Mm.4040	Mm.4040	Myosin VI (Myo6), mRNA	Myo6	CNS
10368-02360H	BC051068	Mm.38009	Mm.38009	Phospholipase C, beta 4, mRNA (cDNA clone IMAGE:30249776)	Plcb4	CNS
10368-09141H	Y09535	Mm.42249	Mm.42249	Neogenin (Neo1), mRNA	Neo1	CNS
3433-1621L	AK016942	Mm.25116	Mm.230296	Protein phosphatase 1F (PP2C domain containing) (Ppm1f), mRNA	Ppm1f	CNS
10368-09142H	Y09535	Mm.42249	Mm.42249	Neogenin (Neo1), mRNA	Neo1	CNS
10368-1885H	BC033601	Mm.86352	Mm.235240	Casein kinase 1, gamma 3 (Csnk1g3), mRNA	Csnk1g3	CNS
10368-15136H	NM_011862	Mm.23978	Mm.23978	Protein kinase C and casein kinase substrate in neurons 2, mRNA (cDNA clone MGC:32358 IMAGE:5031043)	Pacsin2	CNS
3433-1423H	AK014975	Mm.24760	Data not found			CNS
10368-13172H	BC031900	Mm.132208	Mm.132208	Importin 11, mRNA (cDNA clone MGC:39010 IMAGE:5364208)	Ipo11	CNS
10368-0828H	AF247655	Mm.3439	Mm.244068	Rho guanine nucleotide exchange factor (GEF7) (Arhgef7), mRNA	Arhgef7	CNS
10368-11126L	BC019702	Mm.220347	Mm.254404	Rap guanine nucleotide exchange factor (GEF) 6, mRNA (cDNA clone IMAGE:5321951)	Rapgef6	CNS
10368-04204H	CB518400	Mm.234004	Mm.29855	Protein tyrosine phosphatase, receptor type, F (Ptprf), mRNA	Ptprf	CNS
10368-106L	AA981003	Mm.258431	Mm.258431	Protein-L-isoaspartate (D-aspartate) O-methyltransferase 1 (Pcmt1), mRNA	Pcmt1	CNS
3433-0653H	AF340028	Mm.86765	Mm.288860	Rab6 interacting protein 2 (Rab6ip2), transcript variant 1, mRNA	Rab6ip2	CNS
3433-0652L	U17869	Mm.4499	Mm.236039	Calcium channel, voltage-dependent, L type, alpha 1C subunit (Cacna1c), mRNA	Cacna1c	CNS
10368-04562H	BG803812	Mm.269006	Mm.273098	Agrin, mRNA (cDNA clone IMAGE:5006620)	Agrn	CNS
10368-15199H	BC043059	Mm.9550	Mm.9550	Longevity assurance homolog 5 (S. cerevisiae) (Lass5), mRNA	Lass5	CNS
3433-07185H	BB613516	Mm.22708	Mm.22708	Serine (or cysteine) peptidase inhibitor, clade H, member 1 (Serpinh1), mRNA	Serpinh1	CNS-Cotranscriptional
3433-17155L	BQ770308	Mm.37204	Mm.126885	Suppressor of cytokine signaling 5 (Socs5), mRNA	Socs5	CNS-Cotranscriptional
10368-07212L	BM945869	Mm.43760	Mm.43760	Sec11-like 1 (S. cerevisiae), mRNA (cDNA clone MGC:5679 IMAGE:3483051)	Sec11l1	CNS-Cotranscriptional
3433-1581L	BU511412	Mm.27762	Mm.27762	RIKEN cDNA 1110014D18 gene (1110014D18Rik), mRNA	1110014D18Rik	CNS-Cotranscriptional
10368-09614H	AF237629	Mm.40489	Mm.291880	Tropomodulin 2 (Tmod2), mRNA	Tmod2	CNS-Cotranscriptional
10368-19429L	BE369371	Mm.44106	Mm.44106	Adducin 3 (gamma), mRNA (cDNA clone MGC:46880 IMAGE:4506748)	Add3	CNS-Cotranscriptional
10368-17232H	AK122282	Mm.41711	Mm.41711	Praja 2, RING-H2 motif containing (Pja2), transcript variant 2, mRNA	Pja2	CNS-Cotranscriptional
10368-04271L	BY034463	Mm.154298	Mm.255045	Regulator of chromosome condensation 1 (Rcc1), mRNA	Chc1	CNS-Cotranscriptional
10368-1468L	BY735647	Mm.27913	Mm.103058	PREDICTED: Mus musculus RIKEN cDNA 2310032M22 gene (Pb1), mRNA	Pb1	CNS-Cotranscriptional
10368-11201H	BC011346	Mm.42967	Mm.42967	Misshapen-like kinase 1 (zebrafish), mRNA (cDNA clone IMAGE:3710317)	Map4k6	CNS-Cotranscriptional
3433-0236L	BQ745977	Mm.16080	Mm.44736	Dynamin 1, mRNA (cDNA clone MGC:25354 IMAGE:4506865)	Dnm1	CNS-Cotranscriptional
10368-09262L	BC031467	Mm.222612	Mm.222612	Mitogen-activated protein kinase-activated protein kinase 3, mRNA (cDNA clone MGC:25617 IMAGE:4189474)	Mapkapk3	CNS-Cotranscriptional
10368-1948L	AK089186	Mm.23642	Mm.23642	Ankyrin repeat domain 13 family, member D (Ankrd13d), mRNA	0710001P18Rik	CNS-Cotranscriptional
3433-09100L	BY302121	Mm.200859	Mm.200859	Platelet-activating factor acetylhydrolase, isoform 1b, alpha2 subunit, mRNA (cDNA clone MGC:5963 IMAGE:3486003)	Pafah1b2	CNS-Cotranscriptional
10368-07275L	BM950527	Mm.38469	Mm.38469	Amyloid beta (A4) precursor protein-binding, family B, member 1, mRNA (cDNA clone IMAGE:4506198)	Apbb1	CNS-Cotranscriptional
10368-0465L	BY032574	Mm.147685	Mm.317701	Thioredoxin domain containing 4 (endoplasmic reticulum) (Txndc4), mRNA	Txndc4	CNS-Cotranscriptional
3433-15124H	BY045787	Mm.29957	Mm.274943	RUN and TBC1 domain containing 3, mRNA (cDNA clone MGC:38199 IMAGE:5322980)	Rutbc3	CNS-Cotranscriptional
10368-15104L	AK010442	Mm.230301	Mm.230301	Synaptogyrin 1 (Syngr1), transcript variant 1b, mRNA	Syngr1	CNS-Cotranscriptional
10368-08118H	BC038221	Mm.5209	Mm.270044	GATA zinc finger domain containing 2A, mRNA (cDNA clone MGC:38170 IMAGE:5321913)	BC031407	CNS-Cotranscriptional
3433-1521L	AF441233	Mm.25568	Mm.25568	Scribbled homolog (Drosophila), mRNA (cDNA clone IMAGE:4459388)	Scrib	CNS-Cotranscriptional
10368-10110H	AF525421	Mm.173797	Mm.276815	Adenosine deaminase, RNA-specific, B1 (Adarb1), transcript variant 1, mRNA	Adarb1	CNS-Cotranscriptional
10368-14211H	BC046250	Mm.24477	Mm.373976	Dedicator of cytokinesis 9, mRNA (cDNA clone MGC:11827 IMAGE:3596515)	Dock9	CNS-Cotranscriptional
10368-11193L	D50621	Mm.27256	Mm.27256	Discs, large homolog 4 (Drosophila), mRNA (cDNA clone MGC:25332 IMAGE:4501403)	Dlgh4	CNS-Cotranscriptional
10368-17385H	AK083070	Mm.18300	Mm.259035	Prolyl endopeptidase-like (Prepl), mRNA	D030028O16Rik	CNS-Cotranscriptional
10368-026H	BY243551	Mm.38529	Mm.38529	PRP18 pre-mRNA processing factor 18 homolog (yeast) (Prpf18), mRNA	Prpf18	CNS-Cotranscriptional
10368-04652H	BY234371	Mm.180763	Mm.180763	Rap1, GTPase-activating protein 1, mRNA (cDNA clone IMAGE:4485689)	Rap1ga1	CNS-Cotranscriptional
10368-104H	BC041779	Mm.157716	Mm.331626	Synaptic nuclear envelope 1 (Syne1), transcript variant 1, mRNA	Syne1	CNS-Cotranscriptional
10368-0278H	U37017	Mm.179011	Mm.179011	Vav2 oncogene (Vav2), mRNA	Vav2	CNS-Cotranscriptional
10368-02744H	BU921981	Mm.196153	Mm.196153	CAMP-GEFII	Rapgef4	CNS-Cotranscriptional
3433-0295L	AA450833	Mm.30197	Mm.245715	Synaptosomal-associated protein 23 (Snap23), mRNA	Snap23	CNS-Cotranscriptional
10368-06194H	BC014853	Mm.196531	Mm.247670	Pleckstrin homology domain containing, family A member 5, mRNA (cDNA clone MGC:36910 IMAGE:4945488)	Plekha5	CNS-Muscle
10368-1927L	BU709175	Mm.2651	Mm.2651	D4, zinc and double PHD fingers family 2, mRNA (cDNA clone MGC:14002 IMAGE:4208205)	Dpf2	CNS-Muscle
10368-01185L	BU510399	Mm.24734	Mm.24734	MKIAA1310 protein	4632411B12Rik	CNS-Muscle
10368-09216L	AK082389	Mm.3154	Mm.316592	Ribosomal protein L21, mRNA (cDNA clone MGC:107026 IMAGE:949595)	Snx14	CNS-Muscle
10368-10208L	AK122416	Mm.29342	Mm.29342	RIKEN cDNA 1300003K24 gene, mRNA (cDNA clone IMAGE:5372315)	1300003K24Rik	CNS-Muscle
10368-02114L	BU503611	Mm.207261	Mm.374436	PREDICTED: far upstream element (FUSE) binding protein 3 [Mus musculus], mRNA sequence	Fubp3	Embryonic
3433-1327L	AF187147	Mm.19016	Mm.19016	Drebrin A2	Dbn1	Embryonic
3433-1910L	BU840861	Mm.320	Mm.209931	Polymerase (DNA directed), alpha 2, mRNA (cDNA clone MGC:36147 IMAGE:5343583)	Pola2	Embryonic
3433-11197L	BC005493	Mm.21841	Mm.383421	Splicing factor, arginine/serine-rich 2 (SC-35), mRNA (cDNA clone MGC:7377 IMAGE:3487678)	Sfrs2	Embryonic
3433-1426L	NM_144553	Mm.35569	Mm.240543	Discs, large homolog 7 (Drosophila) (Dlg7), mRNA	Dlg7	Embryonic
10368-15156H	BG297282	Mm.35483	Mm.35483	SET binding factor 1, mRNA (cDNA clone MGC:37151 IMAGE:4953352)	Sbf1	Embryonic
10368-0317L	AA142781	Mm.2995	Mm.261453	Ect2 oncogene, mRNA (cDNA clone MGC:36105 IMAGE:5354733)	Ect2	Embryonic
3433-1033H	NM_023128	Mm.34650	Mm.34650	Paralemmin, mRNA (cDNA clone MGC:19169 IMAGE:4223845)	Palm	Embryonic
3433-0210H	AF114493	Mm.28564	Data not found			Muscle
10368-1451H	BC021457	Mm.36769	Mm.36769	Sarcolemma associated protein, mRNA (cDNA clone MGC:29389 IMAGE:5064534)	Slmap	Muscle
10368-19290H	AU080988	Mm.76696	Mm.210815	Sorbin and SH3 domain containing 1, mRNA (cDNA clone MGC:13971 IMAGE:3602997)	Sorbs1	Muscle
10368-17402H	BY190510	Mm.239470	Mm.239470	ATP-binding cassette, sub-family A (ABC1), member 3, mRNA (cDNA clone IMAGE:3596682)	Abca3	Muscle
10368-19155H	AF078667	Mm.76696	Mm.210815	Sorbin and SH3 domain containing 1, mRNA (cDNA clone MGC:13971 IMAGE:3602997)	Sorbs1	Muscle
10368-15373H	AK077594	Mm.202774	Mm.202774	RNA binding motif protein 9, mRNA (cDNA clone MGC:28928 IMAGE:3661748)	Rbm9	Muscle
10368-11294H	AK049688	Mm.250724	Mm.167586	Musashi homolog 2 (Drosophila) (Msi2h), mRNA	Msi2h	Muscle
3433-0490H	AF384100	Mm.154312	Mm.154312	Fzo	Mfn2	Muscle
10368-0228H	AK010119	Mm.241205	Mm.241205	Protein tyrosine phosphatase-like (proline instead of catalytic arginine), member a (Ptpla), transcript variant 1, mRNA	Ptpla	Muscle
