# Supplementary material for: Functional coordination of alternative splicing in the mammalian central nervous system
Source: Genome Biol. 2007 Jun 12;8(6):R108. doi: 10.1186/gb-2007-8-6-r108 (PMC2394768; doi:10.1186/gb-2007-8-6-r108)
Supplement: Additional data file 3 — Provided is information on CNS regulated AS events. [file gb-2007-8-6-r108-S3.xls]

## Sheet: Sheet1
Additional Data File 3: Information on CNS-regulated AS events
Category	Gene Name	Accession	GO	CNS function / phenotype	Published AS Exon/Isoform	Published AS Tissue specificity	References
Signalling	Arhgef7	AF247655	molecular function|guanyl-nucleotide exchange factor activity|IEA|GO:0005085|MGI|na//biological process|intracellular signaling cascade|IEA|GO:0007242|MGI|na//molecular function|protein binding|IPI|GO:0005515|MGI|14580336	Synapse formation	Exon studied	Brain/Testes	Zhang et al. 2005
	Arfgap1	BC016228	molecular function|GTPase activator activity|IEA|GO:0005096|MGI|na//cellular component|Golgi apparatus|IEA|GO:0005794|MGI|na//biological process|protein transport|IEA|GO:0015031|MGI|na//biological process|regulation of GTPase activity|IEA|GO:0043087|MGI|na//biological process|transport|IEA|GO:0006810|MGI|na	Unknown	2 exons studied	Neural-specific	Parnis et al. 2006
	Rapgef6	BC019702		Neurogenesis, Gliogenesis	Exon studied	NA	Kempermann et al. 2006
	Rap1ga1	BY234371		Neurite outgrowth	Exon not studied	NA	Jordan et al., 2005
	Rap1gds1	BI872066	cellular component|cytoskeleton|IEA|GO:0005856|MGI|na		Exon not studied	NA
	Rapgef1	AK077034	molecular function|SH3/SH2 adaptor activity|TAS|GO:0005070|MGI|7797522//biological process|blood vessel development|IMP|GO:0001568|MGI|12466202//biological process|cell-cell adhesion|IMP|GO:0016337|MGI|12466202//biological process|platelet-derived growth factor receptor signaling pathway|IMP|GO:0048008|MGI|12466202//molecular function|protein binding|IPI|GO:0005515|MGI|15062102//molecular functio…	Neural differentiation	Exon studied	Testes/Brain	York et al. 1998, Wu et al. 2001, Ballif et al. 2004
	Camk2g	BU560927	molecular function|ATP binding|ISS|GO:0005524|MGI|12466851//biological process|G1/S transition of mitotic cell cycle|IMP|GO:0000082|MGI|12660151//biological process|autophosphorylation|IMP|GO:0046777|MGI|12660151//biological process|calcium ion transport|IMP|GO:0006816|MGI|12660151//molecular function|calcium- and calmodulin-dependent protein kinase activity|ISS|GO:0004685|MGI|12466851//molecular…	Phosphorylates PSD-95 in postsynaptic density	Uncertain	NA	Yoshimura et al. 2000
	Map4k6	BC011346	molecular function|ATP binding|IEA|GO:0005524|MGI|na//molecular function|kinase activity|IEA|GO:0016301|MGI|na//biological process|negative thymic T cell selection|IMP|GO:0045060|MGI|15608642//biological process|protein amino acid phosphorylation|IEA|GO:0006468|MGI|na//molecular function|protein kinase activity|IEA|GO:0004672|MGI|na//molecular function|protein serine/threonine kinase activity|IEA…	Axon guidance	Exon studied	Brain/Muscle	Dan et al. 2000, Poinat et al. 2002
	Iqgap1	BQ444302	molecular function|Ras GTPase activator activity|IEA|GO:0005099|MGI|na//molecular function|calmodulin binding|IEA|GO:0005516|MGI|na//cellular component|cytoplasm|IDA|GO:0005737|MGI|14516655//biological process|small GTPase mediated signal transduction|IEA|GO:0007264|MGI|na	Neurite growth, Neural motility, Neurotransmitter transport			Li et al. 2005, Kholmanskikh et al. 2006, Nuriya et al. 2005
	Map3k4	AK122219	molecular function|ATP binding|IEA|GO:0005524|MGI|na//molecular function|kinase activity|IEA|GO:0016301|MGI|na//molecular function|magnesium ion binding|IEA|GO:0000287|MGI|na//biological process|protein amino acid phosphorylation|IEA|GO:0006468|MGI|na//molecular function|protein kinase activity|IEA|GO:0004672|MGI|na//molecular function|protein serine/threonine kinase activity|IEA|GO:0004674|MGI|n…	Neural tube development	Exon studied	No tissue specificity observed	Chi et al. 2005, Abell et al. 2005
	Mapkapk3	BC031467	molecular function|ATP binding|IEA|GO:0005524|MGI|na//molecular function|kinase activity|IEA|GO:0016301|MGI|na//molecular function|protein serine/threonine kinase activity|IEA|GO:0004674|MGI|na//molecular function|transferase activity|IEA|GO:0016740|MGI|na	Unknown	Exon not studied	NA
	Camk2d	BC042895	molecular function|ATP binding|IEA|GO:0005524|MGI|na//biological process|G1/S transition of mitotic cell cycle|IMP|GO:0000082|MGI|12660151//biological process|autophosphorylation|IMP|GO:0046777|MGI|12660151//biological process|calcium ion transport|IMP|GO:0006816|MGI|12660151//molecular function|kinase activity|IEA|GO:0016301|MGI|na//molecular function|protein serine/threonine kinase activity|IMP…	Phosphorylates PSD-95 in postsynaptic density	Uncertain	NA	Yoshimura et al. 2000
	Camkk2	AF453383	molecular function|ATP binding|ISS|GO:0005524|MGI|12466851//molecular function|calmodulin binding|IEA|GO:0005516|MGI|na//molecular function|kinase activity|IEA|GO:0016301|MGI|na//biological process|protein amino acid phosphorylation|ISS|GO:0006468|MGI|12466851//molecular function|protein kinase activity|ISS|GO:0004672|MGI|12466851//molecular function|protein serine/threonine kinase activity|ISS|G…	Neuroprotection	Exon studied	NA	Peters et al. 2003, Hawley et al. 2005
	Git2	BU614137	molecular function|GTPase activator activity|IEA|GO:0005096|MGI|na//molecular function|kinase activity|IEA|GO:0016301|MGI|na//molecular function|protein binding|IPI|GO:0005515|MGI|10428811//molecular function|receptor activity|IEA|GO:0004872|MGI|na//biological process|regulation of GTPase activity|IEA|GO:0043087|MGI|na	Postsynaptic density interactions	Uncertain	Complex pattern	Premont et al. 2000, Kim et al. 2003
	Scrib	AF441233	biological process|intracellular signaling cascade|ISS|GO:0007242|MGI|12466851//cellular component|membrane|IEA|GO:0016020|MGI|na//biological process|morphogenesis of embryonic epithelium|IMP|GO:0016331|MGI|12499390//molecular function|protein binding|IEA|GO:0005515|MGI|na	Neural tube development	Exon studied	Not determined	Murdoch et al. 2003
	Vav2	U37017	biological process|cellular physiological process|IEA|GO:0050875|MGI|na//molecular function|diacylglycerol binding|IEA|GO:0019992|MGI|na//molecular function|guanyl-nucleotide exchange factor activity|IEA|GO:0005085|MGI|na//cellular component|intracellular|IEA|GO:0005622|MGI|na//biological process|intracellular signaling cascade|IEA|GO:0007242|MGI|na//biological process|regulation of cell cycle|IE…	Neurite outgrowth			Aoki et al. 2005, Cowan et al. 2005
	Plcb4	BC051068	molecular function|hydrolase activity|IEA|GO:0016787|MGI|na//biological process|intracellular signaling cascade|ISS|GO:0007242|MGI|12466851//biological process|lipid catabolism|IEA|GO:0016042|MGI|na//biological process|lipid metabolism|ISS|GO:0006629|MGI|12466851//molecular function|phosphoinositide phospholipase C activity|ISS|GO:0004435|MGI|12466851//molecular function|phospholipase C activity|…	metabotropic glutamate neurotransmitter signalling pathway and synaptic depression	Exon studied	Nova-2 regulated	Kim et al. 1997, Miyata et al. 2001, Hirono et al. 2001, Hasimoto et al. 2001, Miyata et al. 2003
	Ptprf	AF300943	biological process|cell adhesion|IEA|GO:0007155|MGI|na//cellular component|extracellular space|TAS|GO:0005615|MGI|12466851//molecular function|hydrolase activity|IEA|GO:0016787|MGI|na//cellular component|integral to membrane|TAS|GO:0016021|MGI|12466851//cellular component|integral to plasma membrane|ISS|GO:0005887|MGI|12466851//molecular function|phosphoprotein phosphatase activity|ISS|GO:0004721…	Synapse formation	1 of 2 exons studied	CNS regulated	Van Lieshout et al. 2001, Dunah et al. 2005
	Ptprk	L10106	cellular component|extracellular space|TAS|GO:0005615|MGI|12466851//molecular function|hydrolase activity|IEA|GO:0016787|MGI|na//cellular component|integral to membrane|TAS|GO:0016021|MGI|12466851//cellular component|membrane|IEA|GO:0016020|MGI|na//molecular function|phosphoprotein phosphatase activity|IEA|GO:0004721|MGI|na//cellular component|plasma membrane|IEA|GO:0005886|MGI|na//biological pro…	Neurite outgrowth	Exon not studied	NA	Drosopoulos et al. 1999
	Opa1	AK050383	molecular function|GTP binding|ISS|GO:0005525|MGI|11847212//molecular function|GTPase activity|IEA|GO:0003924|MGI|na//cellular component|mitochondrion|IDA|GO:0005739|MGI|11847212,14651853//molecular function|motor activity|IEA|GO:0003774|MGI|na	Neuropathy	Exon studied	Complex pattern	Delettre et al. 2000, Delettre et al. 2001, Alexander et al. 2000
Cytoskeleton	Ablim1	AK122196	molecular function|actin binding|IDA|GO:0003779|MGI|9245787//cellular component|actin cytoskeleton|IDA|GO:0015629|MGI|9245787//biological process|axon guidance|IDA|GO:0007411|MGI|11163266//cellular component|cytoskeleton|IEA|GO:0005856|MGI|na//biological process|cytoskeleton organization and biogenesis|IEA|GO:0007010|MGI|na//molecular function|zinc ion binding|IEA|GO:0008270|MGI|na	Axon guidance	Not studied	other Neural specific isoforms are known	Erkman et al. 2000, Lu et al. 2003
	Dst	AK037206	molecular function|actin binding|IEA|GO:0003779|MGI|na//molecular function|calcium ion binding|ISS|GO:0005509|MGI|12466851//biological process|cell adhesion|IEA|GO:0007155|MGI|na//biological process|cell cycle arrest|ISS|GO:0007050|MGI|12466851//cellular component|cytoplasmic membrane-bound vesicle|ISS|GO:0016023|MGI|14581450//cellular component|cytoskeleton|IEA|GO:0005856|MGI|na//cellular compon…	Neurodegeneration, Myelination, retrograde axonal transport	Not studied	other Neural specific isoforms are known	Brown et al. 1995, Saulnier et al. 2002, Liu et al. 2003
	Syne1	BC041779	molecular function|actin binding|ISS|GO:0003779|MGI|12466851//biological process|biological process unknown|ND|GO:0000004|MGI|na//cellular component|nuclear membrane|IDA|GO:0005635|MGI|10878022,11792814//cellular component|nuclear membrane|ISS|GO:0005635|MGI|10878022,11792814//molecular function|protein binding|IPI|GO:0005515|MGI|10878022//cellular component|sarcomere|ISS|GO:0030017|MGI|12408964	Synaptic nuclear envelope anchor at NMJ	Uncertain	other Neural specific isoforms are known	Zhang et al. 2002, Apel et al. 2000, Grady et al. 2005
	Tmod2	AU035865	cellular component|F-actin capping protein complex|ISS|GO:0008290|MGI|10662549//molecular function|actin binding|IEA|GO:0003779|MGI|na//biological process|actin filament organization|ISS|GO:0007015|MGI|10662549//biological process|barbed-end actin filament capping|ISS|GO:0051016|MGI|10662549//cellular component|cytoskeleton|IEA|GO:0005856|MGI|na//biological process|learning and/or memory|IMP|GO:0…	Learning/Memory, Long-term potentiation			Cox et al. 2003
	Spna2	CA568468	cellular component|Z disc|IDA|GO:0030018|MGI|15247274//molecular function|actin binding|IEA|GO:0003779|MGI|na//molecular function|calcium ion binding|IEA|GO:0005509|MGI|na//molecular function|calmodulin binding|IEA|GO:0005516|MGI|na//cellular component|cytoskeleton|IEA|GO:0005856|MGI|na//cellular component|membrane|IEA|GO:0016020|MGI|na	Neural cytoskeletal binding, neurotransmitter receptor binding	Exon studied	Nova-2 regulated	Gelot et al. 1994, Clark et al. 1994, Schmitz 2001, Becamel et al. 2002
	Epb4.9	BC016897	molecular function|actin binding|ISS|GO:0003779|MGI|12466851//cellular component|actin cytoskeleton|ISS|GO:0015629|MGI|12466851//biological process|actin filament bundle formation|ISS|GO:0051017|MGI|12466851//biological process|cellular morphogenesis|ISS|GO:0000902|MGI|12466851//biological process|cytoskeleton organization and biogenesis|ISS|GO:0007010|MGI|12466851//cellular component|plasma memb…	Unknown	Uncertain	other Neural specific isoforms are known	Kim et al. 1998
	Myo6	U49739	molecular function|ATP binding|IEA|GO:0005524|MGI|na//molecular function|actin binding|IEA|GO:0003779|MGI|na//molecular function|calmodulin binding|IEA|GO:0005516|MGI|na//cellular component|cytoskeleton|IEA|GO:0005856|MGI|na//biological process|cytoskeleton organization and biogenesis|IEA|GO:0007010|MGI|na//molecular function|motor activity|IEA|GO:0003774|MGI|na//cellular component|myosin|IEA|GO:…	Neurotransmitter endocytosis			Wu et al. 2002, Osterweil et al. 2005
	Myo5a	CA469310	molecular function|ATP binding|IEA|GO:0005524|MGI|na//molecular function|actin binding|IDA|GO:0003779|MGI|11706052,12403814//molecular function|actin binding|IPI|GO:0003779|MGI|11706052,12403814//biological process|anagen|IMP|GO:0042640|MGI|15550542//molecular function|calmodulin binding|IDA|GO:0005516|MGI|11706052//biological process|cytoskeleton organization and biogenesis|IEA|GO:0007010|MGI|na…	Synaptic vesicle transport			Prekeris and Terrian 1997, Bridgman 1999, Libby et al. 2004, Watanabe et al. 2005
	Kifap3	D50367	molecular function|Rho guanyl-nucleotide exchange factor activity|TAS|GO:0005089|MGI|10793158//biological process|Rho protein signal transduction|TAS|GO:0007266|MGI|10793158//molecular function|binding|IEA|GO:0005488|MGI|na//molecular function|kinesin binding|IEA|GO:0019894|MGI|na//cellular component|kinesin complex|IEA|GO:0005871|MGI|na//molecular function|microtubule motor activity|IEA|GO:00037…	axonal vesicle transport			Yamazaki et al. 1996, Takeda et al. 2000, Teng et al. 2005
	Kif23	BC047273	molecular function|ATP binding|IEA|GO:0005524|MGI|na//cellular component|microtubule associated complex|ISS|GO:0005875|MGI|12466851//molecular function|motor activity|IEA|GO:0003774|MGI|na	Dendrite formation			Yu et al 1997
	Clasp1	CA326660	cellular component|cytoplasmic microtubule|IDA|GO:0005881|MGI|11290329//molecular function|microtubule binding|IDA|GO:0008017|MGI|11290329//biological process|negative regulation of microtubule depolymerization|IDA|GO:0007026|MGI|11290329//molecular function|protein binding|IPI|GO:0005515|MGI|11290329	Axon guidance	studied	Nova-2 regulated	Lee et al. 2004
Vesicular transport	Dnm1	BC034679	molecular function|GTP binding|IEA|GO:0005525|MGI|na//molecular function|GTPase activity|IEA|GO:0003924|MGI|na//biological process|endocytosis|IEA|GO:0006897|MGI|na//molecular function|hydrolase activity|IEA|GO:0016787|MGI|na//cellular component|membrane coat|IDA|GO:0030117|MGI|11879655//molecular function|motor activity|IEA|GO:0003774|MGI|na//molecular function|protein binding|IPI|GO:0005515|MGI…	Synaptic vesicle endocytosis			Yamashita et al. 2005, Smillie et al. 2005
	Rab6ip2	AF340029	molecular function|Rab GTPase binding|IDA|GO:0017137|MGI|11929610//cellular component|cytoplasm|IDA|GO:0005737|MGI|11929610//molecular function|protein binding|IPI|GO:0005515|MGI|11929610//biological process|protein transport|IEA|GO:0015031|MGI|na//biological process|retrograde transport, endosome to Golgi|IDA|GO:0042147|MGI|11929610//biological process|transport|IEA|GO:0006810|MGI|na	Neurotransmitter release	2 exons studied	Brain specific	Wang et al. 2002, Deguchi-Tawarada et al. 2004
	Rab3ip	BG917529	biological process|biological process unknown|ND|GO:0000004|MGI|na//cellular component|cytoplasm|ISS|GO:0005737|MGI|na//cellular component|endoplasmic reticulum|IEA|GO:0005783|MGI|na//cellular component|nucleus|ISS|GO:0005634|MGI|na//molecular function|protein binding|ISS|GO:0005515|MGI|na	Unknown	Not studied	NA
	Pacsin2	NM_011862	cellular component|NOT Golgi trans face|IDA|GO:0005802|MGI|11082044//cellular component|cytoplasm|IDA|GO:0005737|MGI|11082044//molecular function|cytoskeletal protein binding|IDA|GO:0008092|MGI|11082044//cellular component|cytosol|IDA|GO:0005829|MGI|10431838//biological process|endocytosis|IEA|GO:0006897|MGI|na//molecular function|kinase activity|IEA|GO:0016301|MGI|na//biological process|negative…	Unknown
	Snap23	AA450833	biological process|intracellular protein transport|ISS|GO:0006886|MGI|12466851//cellular component|membrane|ISS|GO:0016020|MGI|12466851//biological process|membrane fusion|ISS|GO:0006944|MGI|12466851//cellular component|microsome|IDA|GO:0005792|MGI|12832401//cellular component|plasma membrane|ISS|GO:0005886|MGI|12466851//biological process|post-Golgi transport|ISS|GO:0006892|MGI|12466851//molecul…	Neurotransmitter exocytosis	Uncertain	NA	Washbourne et al. 2004, Fournier et al. 2006
	Bin1	BI985476	biological process|cell cycle|IEA|GO:0007049|MGI|na//biological process|cell differentiation|IEA|GO:0030154|MGI|na//cellular component|cytoplasm|IEA|GO:0005737|MGI|na//biological process|development|IEA|GO:0007275|MGI|na//biological process|endocytosis|IEA|GO:0006897|MGI|na//biological process|negative regulation of cell cycle|IEA|GO:0045786|MGI|na//cellular component|nucleus|IEA|GO:0005634|MGI|n…	Synaptic vesicle endocytosis			Leprince et al. 1997, Butler et al. 1997, Ramjaun et al. 1997, Marks et al. 1998
	Exoc7	AF014461	cellular component|exocyst|IEA|GO:0000145|MGI|na//biological process|exocytosis|IEA|GO:0006887|MGI|na//biological process|protein transport|IEA|GO:0015031|MGI|na//biological process|transport|IEA|GO:0006810|MGI|na	Neurotransmitter receptor membrane targeting			Farhan et al. 2004, Gerges et al. 2006
	Dlgh4	D50621	cellular component|cytoplasm|IDA|GO:0005737|MGI|11483650//cellular component|extrinsic to internal side of plasma membrane|IDA|GO:0031234|MGI|11483650//cellular component|postsynaptic membrane|ISS|GO:0045211|MGI|na//molecular function|protein binding|IPI|GO:0005515|MGI|11483650,11925566//cellular component|synapse|IDA|GO:0045202|MGI|12972605,14622577,15071120//biological process|synaptic vesicle …	Synaptic vesicle maturation			Hata 1999, Kim 2004
	Sgip1	BC017596		Neural energy balance regulation			Trevaskis et al. 2005
	Syngr1	AK010442	cellular component|integral to membrane|TAS|GO:0016021|MGI|12466851//cellular component|membrane|ISS|GO:0016020|MGI|12466851//biological process|protein targeting|ISS|GO:0006605|MGI|12928441//molecular function|receptor activity|ISS|GO:0004872|MGI|12466851//cellular component|synapse|IEA|GO:0045202|MGI|na//cellular component|synaptic vesicle|ISS|GO:0008021|MGI|12928441//biological process|transpo…	Synaptic vesicle component	Uncertain	other Neural specific isoforms are known	Stenius et al. 1995, Kedra et al. 1998, Sugita et al. 1999, Janz et al. 1999, Belfort et al. 2003
mRNA processing	Adarb1	AF525421	molecular function|RNA binding|IEA|GO:0003723|MGI|na//biological process|RNA processing|IEA|GO:0006396|MGI|na//molecular function|adenosine deaminase activity|IEA|GO:0004000|MGI|na//molecular function|double-stranded RNA adenosine deaminase activity|ISS|GO:0003726|MGI|9143496//molecular function|double-stranded RNA binding|IEA|GO:0003725|MGI|na//molecular function|hydrolase activity|IEA|GO:001678…	Glutamate receptor mRNA editing	Exon studied	Not determined	Yang et al. 1997, Lai et al. 1997, Higuchi et al. 2000
	Zfp385	BI730549	molecular function|RNA binding|ISS|GO:0003723|MGI|12466851//biological process|biological process unknown|ND|GO:0000004|MGI|na//cellular component|cellular component unknown|ND|GO:0008372|MGI|na	mRNA localization in dendrites	Exon studied	Not determined	Iijima et al. 2005
	Papola	NM_011112	molecular function|RNA binding|IEA|GO:0003723|MGI|na//biological process|mRNA processing|IEA|GO:0006397|MGI|na//molecular function|nucleic acid binding|ISS|GO:0003676|MGI|12466851//molecular function|nucleotidyltransferase activity|IEA|GO:0016779|MGI|na//cellular component|nucleus|IEA|GO:0005634|MGI|na//molecular function|polynucleotide adenylyltransferase activity|IEA|GO:0004652|MGI|na//biologic…	Regulated polyadenylation at synapses	Exon studied	Brain specific	Huang et al. 2002
Transcription factors	Apbb1	BM950527	molecular function|beta-amyloid binding|IDA|GO:0001540|MGI|8894693//molecular function|protein binding|IPI|GO:0005515|MGI|8894693,9407065	Learning/memory, Alzheimer's disease	Uncertain	other Neural specific isoforms are known	Cao 2001, Sabo et al. 2003, Wang et al. 2004
	Nfatc3	BC021835	molecular function|DNA binding|IEA|GO:0003677|MGI|na//biological process|cellular respiration|IMP|GO:0045333|MGI|12750314//cellular component|cytoplasm|IDA|GO:0005737|MGI|12091710,14517551//biological process|heart development|IGI|GO:0007507|MGI|12750314//cellular component|nucleus|IDA|GO:0005634|MGI|14517551//biological process|regulation of transcription, DNA-dependent|IMP|GO:0006355|MGI|107556…	Axon outgrowth, neuronal survival, astrocyte function	Exon studied	Not determined	Graef et al. 2003, Jones et al. 2003, Jayanthi et al. 2005
	Tcf12	X64840	molecular function|DNA binding|IDA|GO:0003677|MGI|1321336//biological process|development|IEA|GO:0007275|MGI|na//cellular component|nucleus|IEA|GO:0005634|MGI|na//molecular function|protein binding|IPI|GO:0005515|MGI|15351717//biological process|regulation of transcription from RNA polymerase II promoter|IDA|GO:0006357|MGI|1321336//biological process|regulation of transcription, DNA-dependent|IEA…	Transcription factor involved in neuronal plasticity, CNS development	Exon studied	Brain specific	Neuman et al. 1993, Chiaramello et al. 1995, Uittenbogaard et al. 1999, Uittenbogaard et al. 2002
	Mrg1	AJ000504	molecular function|DNA binding|IDA|GO:0003677|MGI|12183364,15465489//biological process|eye morphogenesis|IGI|GO:0001654|MGI|12183364//cellular component|nucleus|IDA|GO:0005634|MGI|15617687//biological process|regulation of transcription|IEA|GO:0045449|MGI|na//biological process|regulation of transcription, DNA-dependent|IEA|GO:0006355|MGI|na//molecular function|transcription factor activity|IEA|…	Brain development, neurotransmitter receptor transcription	Exon studied	Brain specific	Oulad-Abdelghani et al. 1997, Cecconi et al. 1997, Toresson et al. 2000A, Toresson et al. 2000B, Yang et al. 2000
Tight junctions	Baiap1	AK032350	molecular function|ATP binding|IEA|GO:0005524|MGI|na//biological process|intracellular signaling cascade|ISS|GO:0007242|MGI|12466851//molecular function|kinase activity|IEA|GO:0016301|MGI|na//cellular component|membrane|IEA|GO:0016020|MGI|na//cellular component|nucleus|IEA|GO:0005634|MGI|na//cellular component|tight junction|IEA|GO:0005923|MGI|na//molecular function|transferase activity|IEA|GO:00…	Nervous system signalling	1 of 2 exons studied	Brain specific	Dobrosotskaya et al. 1997, Shiratsuchi et al. 1998, Wright et al. 2004, Mizuhara et al. 2005, Mino et al. 2000, Sakurai et al. 2006
	Magi3/6530407C02Rik	AF213258	molecular function|kinase activity|IEA|GO:0016301|MGI|na	CNS signalling, neurotransmitter receptor regulation	Exon studied	Brain specific	Wu et al. 2000, Wright et al. 2004, He et al. 2006
	Tjp4	BU612515	biological process|biological process unknown|ND|GO:0000004|MGI|na//molecular function|protein binding|ISS|GO:0005515|MGI|11602598//cellular component|tight junction|ISS|GO:0005923|MGI|11602598	Interacts with synaptic protein			Kawabe et al. 2001
Ion channels	P2rx4	AF089751	molecular function|ATP binding|ISS|GO:0005524|MGI|12466851//molecular function|ATP-gated cation channel activity|TAS|GO:0004931|MGI|9931497//cellular component|integral to membrane|TAS|GO:0016021|MGI|12466851//cellular component|integral to plasma membrane|ISS|GO:0005887|MGI|9931497//molecular function|ion channel activity|IEA|GO:0005216|MGI|na//biological process|ion transport|IEA|GO:0006811|MGI…	Neurotransmitter receptor	Exon studied	other Neural specific isoforms are known	Bobanovic et al. 2002, Tsuda et al. 2003, Ashour et al. 2004, Schwab et al. 2005
	Slc24a2	NM_172426	biological process|calcium ion transport|ISS|GO:0006816|MGI|12466851//molecular function|calcium:sodium antiporter activity|ISS|GO:0005432|MGI|12466851//cellular component|integral to membrane|ISS|GO:0016021|MGI|12466851//cellular component|membrane|ISS|GO:0016020|MGI|12466851//biological process|transport|ISS|GO:0006810|MGI|12466851//biological process|visual perception|ISS|GO:0007601|MGI|124668…	Calcium ion channel in axon terminals			Tsoi et al. 1998, Dong et al. 2001, Lee et al. 2002, Sergeeva et al. 2004
Other functions	Kidins220/C330002I19Rik	AK083260	molecular function|DNA binding|ISS|GO:0003677|MGI|12466851//cellular component|integral to membrane|TAS|GO:0016021|MGI|12466851//biological process|regulation of transcription, DNA-dependent|ISS|GO:0006355|MGI|12466851//molecular function|transcription factor activity|ISS|GO:0003700|MGI|12466851	Neural signalling			Iglesias et al. 2000, Kong et al. 2001, Arevalo et al. 2004, Cabrera-Poch et al. 2004, Chang et al. 2004, Luo et al. 2005, Arevalo et al. 2006
	Gopc	AK030427	biological process|autophagy|IDA|GO:0006914|MGI|12372286//molecular function|protein binding|IPI|GO:0005515|MGI|12372286//molecular function|small GTPase regulator activity|IDA|GO:0005083|MGI|11162552//cellular component|synaptosome|IDA|GO:0019717|MGI|12372286	Interacts with neural proteins			Neudauer et al. 2001, Yue et al. 2002, Hassel et al. 2003, Cuadra et al. 2004, Meyer et al. 2004, Hruska-Hageman et al. 2004
	Mgea6	BI962144	cellular component|integral to membrane|IEA|GO:0016021|MGI|na	Meningioma antigen			Heckel et al. 1997, Comtesse et al. 2002, Usener et al. 2003
	Mgrn1	BY567496	biological process|protein polyubiquitination|IDA|GO:0000209|MGI|12560552//molecular function|ubiquitin-protein ligase activity|IDA|GO:0004842|MGI|12560552	Neuronal degradation, astrocytosis			He et al. 2003
	Neo1	Y09535	molecular function|ATP binding|IEA|GO:0005524|MGI|na//molecular function|cadherin binding|IDA|GO:0045296|MGI|15520228//biological process|cell adhesion|IEA|GO:0007155|MGI|na//cellular component|integral to membrane|IEA|GO:0016021|MGI|na//biological process|myoblast fusion|IMP|GO:0007520|MGI|15520228//biological process|protein amino acid phosphorylation|IEA|GO:0006468|MGI|na//molecular function|p…	Axon guidance, neuronal survival	1 of 2 exons studied	Developmentally regulated	Vielmetter et al. 1994, Gad et al. 1997, Meyerhardt et al. 1997, Rajagopalan et al. 2004, Matsunaga et al. 2004
	Pcmt1	AA981003	molecular function|S-adenosylmethionine-dependent methyltransferase activity|IEA|GO:0008757|MGI|na//molecular function|methyltransferase activity|IEA|GO:0008168|MGI|na//biological process|protein amino acid methylation|IDA|GO:0006479|MGI|12023972//biological process|protein modification|IEA|GO:0006464|MGI|na//molecular function|protein-L-isoaspartate (D-aspartate) O-methyltransferase activity|IDA…	Memory, Synaptic function, Seizures			Kim et al. 1997, Yamamoto et al. 1998, Kim et al. 1999, Ikegaya et al. 2001
	Sca2	AF041472		Neurodegenerative disease spinocerebellar ataxia	Exon studied	Not determined	Pulst et al. 1996, Sanpei et al. 1996, Imbert et al. 1996, Huynh et al. 2000
	Serpinh1	BB613516	molecular function|endopeptidase inhibitor activity|IEA|GO:0004866|MGI|na//cellular component|endoplasmic reticulum|IEA|GO:0005783|MGI|na//cellular component|extracellular space|TAS|GO:0005615|MGI|12466851//molecular function|protein binding|IPI|GO:0005515|MGI|10862616//biological process|protein folding|IEA|GO:0006457|MGI|na//biological process|response to heat|IEA|GO:0009408|MGI|na//biological …	Glial cell protection, CNS development	2 of 2 exons studied	Heat shock induced	Walsh et al. 1997, Acarin et al. 2002
	NIBP/1810044A24Rik	BC034590		Neurite outgrowth, NGF signalling	Not studied	NA	Hu et al. 2005

## Sheet: Sheet2
Pathway	Category	GO	Groupcount	Neural proportion	Totalcount	Total proportion
	Axon guidance / Neurite outgrowth	NA	10
	Neurotransmitter transport/processing		10
	Nervous system development		6
	Synaptic vesicle transport		5
	Neural degeneration/survival		5
	Neural diseases		5
