# Supplementary material for: Functional coordination of alternative splicing in the mammalian central nervous system
Source: Genome Biol. 2007 Jun 12;8(6):R108. doi: 10.1186/gb-2007-8-6-r108 (PMC2394768; doi:10.1186/gb-2007-8-6-r108)
Supplement: Additional data file 5 — Summarized are motifs associated with CNS specific AS events detected from ab initio searches. [file gb-2007-8-6-r108-S5.xls]

## Sheet: Sheet1
Exon1	Exon2	Gene_id	Acc1	Acc2	Rank1	Rank2	spearman_normal_cor	spearman_partial_cor	UGCluster1	UGCluster2	GeneName1	GeneName2	Symbol1	Symbol2	num_obs	V1.x	V2.x	V3.x	V5.x	V6.x	V1.y	V2.y	V3.y	V5.y	V6.y	dist_between	exon_length.x	exon_length.y	between_start	between_end	pair.x	num_exons_between	pair.y	length_exons_between	absolute_spearman
3433-07184H	3433-07185H	Mm.22708	J05609	BB613516	2703	2378	0.941197	0.60751	Mm.22708	Mm.22708	Serine (or cysteine) peptidase inhibitor, clade H, member 1 (Serpinh1), mRNA	Serine (or cysteine) peptidase inhibitor, clade H, member 1 (Serpinh1), mRNA	Serpinh1	Serpinh1	26	chr7	95382617	95382660	0	-	chr7	95383675	95383758	0	-	1015	43	83	95382660	95383675	3433-07184H_3433-07185H	0	3433-07184H_3433-07185H	0	0.941197
10368-10191L	10368-10193H	Mm.2003	AK011769	AK011769	3388	1634	0.90303	0.858841	Mm.101191	Mm.101191	Transformed mouse 3T3 cell double minute 1 (Mdm1), transcript variant 2, mRNA	Transformed mouse 3T3 cell double minute 1 (Mdm1), transcript variant 2, mRNA	Mdm1	Mdm1	10	chr10	117654221	117654335	0	+	chr10	117677996	117678055	0	+	23661	114	59	117654335	117677996	10368-10191L_10368-10193H	10	10368-10191L_10368-10193H	1845	0.90303
10368-04204H	10368-04205H	Mm.234004	CB518400	AF300943	1917	898	-0.855385	-0.764363	Mm.29855	Mm.29855	Protein tyrosine phosphatase, receptor type, F (Ptprf), mRNA	Protein tyrosine phosphatase, receptor type, F (Ptprf), mRNA	Ptprf	Ptprf	27	chr4	117594451	117594483	0	-	chr4	117602238	117602816	0	-	7755	32	578	117594483	117602238	10368-04204H_10368-04205H	6	10368-04204H_10368-04205H	936	0.855385
10368-06393L	10368-06394L	Mm.8739	AF103877	BU840052	1631	1548	0.833333	0.282358	Mm.8739	Mm.8739	Sarcoglycan, epsilon, mRNA (cDNA clone MGC:13836 IMAGE:4013227)	Sarcoglycan, epsilon, mRNA (cDNA clone MGC:13836 IMAGE:4013227)	Sgce	Sgce	27	chr6	4682892	4682999	0	-	chr6	4690184	4690270	0	-	7185	107	86	4682999	4690184	10368-06393L_10368-06394L	0	10368-06393L_10368-06394L	0	0.833333
10368-11437H	10368-11691H	Mm.22530	AF014461	AF014461	751	857	0.833333	0.810592	Mm.22530	Mm.22530	Exocyst complex component 7, mRNA (cDNA clone MGC:30390 IMAGE:4208803)	Exocyst complex component 7, mRNA (cDNA clone MGC:30390 IMAGE:4208803)	Exoc7	Exoc7	27	chr11	116402320	116402358	0	-	chr11	116406616	116406708	0	-	4258	38	92	116402358	116406616	10368-11437H_10368-11691H	5	10368-11437H_10368-11691H	528	0.833333
10368-05110H	10368-05111L	Mm.6250	AK029921	AK029921	2114	1692	0.832479	0.851974	Mm.6250	Mm.6250	Prominin 1, mRNA (cDNA clone MGC:25280 IMAGE:4502359)	Prominin 1, mRNA (cDNA clone MGC:25280 IMAGE:4502359)	Prom1	Prom1	27	chr5	43354912	43354986	0	-	chr5	43364882	43364971	0	-	9896	74	89	43354986	43364882	10368-05110H_10368-05111L	2	10368-05110H_10368-05111L	512	0.832479
10368-10262L	10368-10263H	Mm.7821	CB204964	BI904596	2717	2698	0.798535	0.834529	Mm.7821	Mm.7821	Tumor protein D52-like 1 (Tpd52l1), mRNA	Tumor protein D52-like 1 (Tpd52l1), mRNA	Tpd52l1	Tpd52l1	27	chr10	31118829	31118889	0	-	chr10	31121784	31121822	0	-	2895	60	38	31118889	31121784	10368-10262L_10368-10263H	0	10368-10262L_10368-10263H	0	0.798535
3433-0956L	3433-0957H	Mm.3645	CA469310	X57377	2402	3017	0.798311	0.614531	Mm.3645	Mm.3645	Myosin Va (Myo5a), mRNA	Myosin Va (Myo5a), mRNA	Myo5a	Myo5a	21	chr9	75229525	75229605	0	+	chr9	75233267	75233341	0	+	3662	80	74	75229605	75233267	3433-0956L_3433-0957H	1	3433-0956L_3433-0957H	199	0.798311
10368-12203H	10368-1246H	Mm.208439	BG342560	NM_176930	3214	2470	0.796703	0.826607	Mm.208439	Mm.208439	Neuronal cell adhesion molecule short isoform (Nrcam) mRNA, complete cds, alternatively spliced	Neuronal cell adhesion molecule short isoform (Nrcam) mRNA, complete cds, alternatively spliced	C130076O07Rik	C130076O07Rik	14	chr12	42546138	42546173	0	+	chr12	42534833	42534862	0	+	11276	35	29	42534862	42546138	10368-12203H_10368-1246H	8	10368-12203H_10368-1246H	1227	0.796703
10368-0540L	10368-0541L	Mm.87352	AK006379	AK006379	2725	3439	-0.793939	-0.94201	Mm.87352	Mm.87352	Ring finger protein 32 (Rnf32), mRNA	Ring finger protein 32 (Rnf32), mRNA	Rnf32	Rnf32	10	chr5	28235963	28236105	0	+	chr5	28239082	28239206	0	+	2977	142	124	28236105	28239082	10368-0540L_10368-0541L	1	10368-0540L_10368-0541L	33	0.793939
10368-14161L	10368-14164H	Mm.35474	W34176	BC014707	2896	2537	0.789011	0.188474	Mm.35474	Mm.35474	Stathmin-like 4 (Stmn4), mRNA	Stathmin-like 4 (Stmn4), mRNA	Stmn4	Stmn4	17	chr14	61213613	61213678	0	+	chr14	61219143	61219195	0	+	5465	65	52	61213678	61219143	10368-14161L_10368-14164H	4	10368-14161L_10368-14164H	589	0.789011
10368-05267L	10368-05268L	Mm.212350	BC037595	BI693788	827	1676	-0.786935	-0.645928	Mm.33919	Mm.33919	RIKEN cDNA C330023M02 gene, mRNA (cDNA clone IMAGE:4458590)	RIKEN cDNA C330023M02 gene, mRNA (cDNA clone IMAGE:4458590)	C330023M02Rik	C330023M02Rik	27	chr5	120641179	120641264	0	+	chr5	120663319	120663447	0	+	22055	85	128	120641264	120663319	10368-05267L_10368-05268L	11	10368-05267L_10368-05268L	4089	0.786935
10368-04561L	10368-04562H	Mm.269006	CB248855	BG803812	906	2720	0.74906	0.735609	Mm.273098	Mm.273098	Agrin, mRNA (cDNA clone IMAGE:5006620)	Agrin, mRNA (cDNA clone IMAGE:5006620)	Agrn	Agrn	26	chr4	155157319	155157351	0	-	chr4	155158088	155158111	0	-	737	32	23	155157351	155158088	10368-04561L_10368-04562H	0	10368-04561L_10368-04562H	0	0.74906
10368-05110H	10368-05441H	Mm.6250	AK029921	BI738798	2114	2432	-0.747036	-0.64795	Mm.6250	Mm.6250	Prominin 1, mRNA (cDNA clone MGC:25280 IMAGE:4502359)	Prominin 1, mRNA (cDNA clone MGC:25280 IMAGE:4502359)	Prom1	Prom1	27	chr5	43354912	43354986	0	-	chr5	43321835	43321858	0	-	33054	74	23	43321858	43354912	10368-05110H_10368-05441H	15	10368-05110H_10368-05441H	1946	0.747036
10368-0914L	10368-0915H	Mm.149071	U60318	AK041248	2243	1491	0.741538	0.676719	Mm.149071	Mm.149071	Meiotic recombination 11 homolog A (S. cerevisiae) (Mre11a), mRNA	Meiotic recombination 11 homolog A (S. cerevisiae) (Mre11a), mRNA	Mre11a	Mre11a	26	chr9	14638476	14638661	0	+	chr9	14645516	14645596	0	+	6855	185	80	14638661	14645516	10368-0914L_10368-0915H	1	10368-0914L_10368-0915H	172	0.741538
10368-06101H	10368-06328H	Mm.251288	X94310	BB651301	2376	3322	0.741259	0.810465	Mm.251288	Mm.251288	Cell adhesion molecule with homology to L1CAM (Chl1), mRNA	Cell adhesion molecule with homology to L1CAM (Chl1), mRNA	Chl1	Chl1	12	chr6	103805980	103806141	0	+	chr6	103651489	103651558	0	+	154422	161	69	103651558	103805980	10368-06101H_10368-06328H	23	10368-06101H_10368-06328H	4665	0.741259
10368-07275L	10368-07548L	Mm.38469	BM950527	BU847944	1254	2149	0.738803	0.248849	Mm.38469	Mm.38469	Amyloid beta (A4) precursor protein-binding, family B, member 1, mRNA (cDNA clone IMAGE:4506198)	Amyloid beta (A4) precursor protein-binding, family B, member 1, mRNA (cDNA clone IMAGE:4506198)	Apbb1	Apbb1	26	chr7	101631851	101631965	0	-	chr7	101625214	101625297	0	-	6554	114	83	101625297	101631851	10368-07275L_10368-07548L	2	10368-07275L_10368-07548L	801	0.738803
10368-03404H	10368-03407H	Mm.30658	BC026898	AK034430	2877	2488	0.738142	0.73911	Mm.9776	Mm.9776	Latrophilin 2, mRNA (cDNA clone MGC:38872 IMAGE:5361503)	Latrophilin 2, mRNA (cDNA clone MGC:38872 IMAGE:5361503)	Lphn2	Lphn2	23	chr3	148721257	148721309	0	-	chr3	148727825	148727869	0	-	6516	52	44	148721309	148727825	10368-03404H_10368-03407H	3	10368-03404H_10368-03407H	395	0.738142
3433-17157L	3433-177L	Mm.2576	BY256631	AK013391	2347	237	-0.72644	-0.628007	Mm.288510	Mm.288510	Brain protein 44-like, mRNA (cDNA clone MGC:35947 IMAGE:4988147)	Brain protein 44-like, mRNA (cDNA clone MGC:35947 IMAGE:4988147)	Brp44l	Brp44l	27	chr17_random	602758	602838	0	+	chr17_random	606167	606299	0	+	3329	80	132	602838	606167	3433-17157L_3433-177L	3	3433-17157L_3433-177L	467	0.72644
3433-0651L	3433-0652L	Mm.4499	L01776	U17869	1918	2272	-0.718681	-0.761916	Mm.236039	Mm.236039	Calcium channel, voltage-dependent, L type, alpha 1C subunit (Cacna1c), mRNA	Calcium channel, voltage-dependent, L type, alpha 1C subunit (Cacna1c), mRNA	Cacna1c	Cacna1c	19	chr6	118699809	118699868	0	-	chr6	118741366	118741440	0	-	41498	59	74	118699868	118741366	3433-0651L_3433-0652L	11	3433-0651L_3433-0652L	1403	0.718681
10368-14161L	10368-14163H	Mm.35474	W34176	BU846620	2896	2503	0.714286	0.244008	Mm.35474	Mm.35474	Stathmin-like 4 (Stmn4), mRNA	Stathmin-like 4 (Stmn4), mRNA	Stmn4	Stmn4	14	chr14	61213613	61213678	0	+	chr14	61216733	61216813	0	+	3055	65	80	61213678	61216733	10368-14161L_10368-14163H	2	10368-14161L_10368-14163H	188	0.714286
3433-0118L	3433-0119L	Mm.218669	BQ917348	BB642699	2047	3035	0.707143	0.602401	Mm.208445	Mm.208445	RIKEN cDNA A930031D07 gene, mRNA (cDNA clone IMAGE:2865740)	RIKEN cDNA A930031D07 gene, mRNA (cDNA clone IMAGE:2865740)	A930031D07Rik	A930031D07Rik	15	chr1	131949014	131949129	0	-	chr1	131954625	131954823	0	-	5496	115	198	131949129	131954625	3433-0118L_3433-0119L	2	3433-0118L_3433-0119L	418	0.707143
10368-09205H	10368-09206L	Mm.132762	BE952139	AB049460	1336	732	-0.698462	-0.338698	Mm.221688	Mm.221688	Ndrp mRNA for neuronal differentiaion related protein	Ndrp mRNA for neuronal differentiaion related protein	Phip	Phip	26	chr9	83014208	83014270	0	-	chr9	83027075	83027115	0	-	12805	62	40	83014270	83027075	10368-09205H_10368-09206L	3	10368-09205H_10368-09206L	388	0.698462
3433-1011H	3433-10144L	Mm.29097	AK009390	AK014954	1720	1501	-0.697802	-0.579484	Data not found	Mm.57734		LIM and senescent cell antigen-like domains 1 (Lims1), mRNA		Lims1	27	chr10	57936842	57936981	0	+	chr10	57917216	57917375	0	+	19467	139	159	57917375	57936842	3433-1011H_3433-10144L	7	3433-1011H_3433-10144L	707	0.697802
10368-08181L	10368-08182L	Mm.33625	CA561708	CA549718	3529	3040	0.69094	0.574021	Mm.33625	Mm.33625	RIKEN cDNA 4930432K21 gene (4930432K21Rik), mRNA	RIKEN cDNA 4930432K21 gene (4930432K21Rik), mRNA	4930432K21Rik	4930432K21Rik	26	chr8	82731222	82731269	0	+	chr8	82744684	82744788	0	+	13415	47	104	82731269	82744684	10368-08181L_10368-08182L	3	10368-08181L_10368-08182L	290	0.69094
10368-1468L	10368-1471H	Mm.27913	BY735647	BC024438	1272	686	0.686813	0.520136	Mm.103058	Mm.103058	PREDICTED: Mus musculus RIKEN cDNA 2310032M22 gene (Pb1), mRNA	PREDICTED: Mus musculus RIKEN cDNA 2310032M22 gene (Pb1), mRNA	Pb1	Pb1	27	chr14	28452714	28452826	0	+	chr14	28485883	28485927	0	+	33057	112	44	28452826	28485883	10368-1468L_10368-1471H	13	10368-1468L_10368-1471H	1556	0.686813
10368-0278H	10368-0280L	Mm.179011	U37017	U37017	1460	1552	-0.675214	-0.409815	Mm.179011	Mm.179011	Vav2 oncogene (Vav2), mRNA	Vav2 oncogene (Vav2), mRNA	Vav2	Vav2	26	chr2	27275462	27275548	0	-	chr2	27393801	27393917	0	-	118253	86	116	27275548	27393801	10368-0278H_10368-0280L	27	10368-0278H_10368-0280L	2140	0.675214
10368-11368H	10368-11369H	Mm.34506	BY231809	BB860896	745	825	0.659951	0.672937	Mm.225881	Mm.225881	Acyl-Coenzyme A binding domain containing 4 (Acbd4), mRNA	Acyl-Coenzyme A binding domain containing 4 (Acbd4), mRNA	Acbd4	Acbd4	27	chr11	103212276	103212410	0	+	chr11	103212941	103213061	0	+	531	134	120	103212410	103212941	10368-11368H_10368-11369H	1	10368-11368H_10368-11369H	119	0.659951
10368-04257H	10368-04258H	Mm.41860	NM_028266	BC027766	2283	2276	0.659091	0.627679	Mm.41860	Mm.41860	Procollagen, type XVI, alpha 1, mRNA (cDNA clone IMAGE:5342460)	Procollagen, type XVI, alpha 1, mRNA (cDNA clone IMAGE:5342460)	Col16a1	Col16a1	26	chr4	129517716	129517763	0	+	chr4	129526082	129526148	0	+	8319	47	66	129517763	129526082	10368-04257H_10368-04258H	8	10368-04257H_10368-04258H	465	0.659091
10368-12127H	10368-12128H	Mm.220417	BC035298	BC035298	2741	2726	-0.657143	-0.604034	Mm.220417	Mm.220417	Ribosomal protein S6 kinase, polypeptide 5 (Rps6ka5), mRNA	Ribosomal protein S6 kinase, polypeptide 5 (Rps6ka5), mRNA	Rps6ka5	Rps6ka5	15	chr12	98053801	98053992	0	-	chr12	98069150	98069344	0	-	15158	191	194	98053992	98069150	10368-12127H_10368-12128H	1	10368-12127H_10368-12128H	171	0.657143
3433-09180L	3433-0983L	Mm.28300	BI855073	BQ900691	868	182	0.655678	0.183162	Mm.28300	Mm.28300	GODZ mRNA for Golgi-specific DHHC zinc figer protein	GODZ mRNA for Golgi-specific DHHC zinc figer protein	Zdhhc3	Zdhhc3	27	chr9	122804321	122804372	0	-	chr9	122817832	122818086	0	-	13460	51	254	122804372	122817832	3433-09180L_3433-0983L	2	3433-09180L_3433-0983L	464	0.655678
10368-13126L	10368-13127H	Mm.259194	BQ561871	BC037731	2050	1583	0.651045	0.310446	Mm.24001	Mm.24001	Myocyte enhancer factor 2C, mRNA (cDNA clone MGC:46981 IMAGE:4500786)	Myocyte enhancer factor 2C, mRNA (cDNA clone MGC:46981 IMAGE:4500786)	Mef2c	Mef2c	22	chr13	80718561	80718656	0	+	chr13	80729573	80729596	0	+	10917	95	23	80718656	80729573	10368-13126L_10368-13127H	1	10368-13126L_10368-13127H	173	0.651045
10368-06228L	10368-06229L	Mm.24513	AK002829	BY068823	2112	2878	-0.650459	-0.0324385	Mm.24513	Mm.24513	Solute carrier family 25 (mitochondrial carrier, adenine nucleotide translocator), member 13, mRNA (cDNA clone MGC:29043 IMAGE:3600909)	Solute carrier family 25 (mitochondrial carrier, adenine nucleotide translocator), member 13, mRNA (cDNA clone MGC:29043 IMAGE:3600909)	Slc25a13	Slc25a13	10	chr6	6084515	6084654	0	-	chr6	6144795	6144875	0	-	60141	139	80	6084654	6144795	10368-06228L_10368-06229L	3	10368-06228L_10368-06229L	313	0.650459
10368-09141H	10368-09142H	Mm.42249	Y09535	Y09535	412	1543	-0.649573	-0.658386	Mm.42249	Mm.42249	Neogenin (Neo1), mRNA	Neogenin (Neo1), mRNA	Neo1	Neo1	27	chr9	58913140	58913298	0	-	chr9	58930753	58930785	0	-	17455	158	32	58913298	58930753	10368-09141H_10368-09142H	5	10368-09141H_10368-09142H	1112	0.649573
3433-03112L	3433-03113H	Mm.46503	BQ571701	BC027739	2395	1950	0.64652	-0.291909	Mm.131038	Mm.131038	E74-like factor 2 (Elf2), mRNA	E74-like factor 2 (Elf2), mRNA	Elf2	Elf2	27	chr3	51418624	51418722	0	-	chr3	51424313	51424417	0	-	5591	98	104	51418722	51424313	3433-03112L_3433-03113H	0	3433-03112L_3433-03113H	0	0.64652
3433-02197L	3433-0260L	Mm.1151	X58384	X58384	1582	3166	0.643761	0.658147	Mm.1151	Mm.1151	Dipeptidylpeptidase 4, mRNA (cDNA clone MGC:14076 IMAGE:3982742)	Dipeptidylpeptidase 4, mRNA (cDNA clone MGC:14076 IMAGE:3982742)	Dpp4	Dpp4	26	chr2	62341764	62341848	0	-	chr2	62264805	62264878	0	-	76886	84	73	62264878	62341764	3433-02197L_3433-0260L	22	3433-02197L_3433-0260L	2020	0.643761
10368-19314H	10368-19316H	Mm.229336	BC032216	AK122196	545	802	-0.641636	-0.67368	Mm.217161	Mm.217161	Actin-binding LIM protein 1, mRNA (cDNA clone IMAGE:5323557)	Actin-binding LIM protein 1, mRNA (cDNA clone IMAGE:5323557)	Ablim1	Ablim1	27	chr19	56962912	56963052	0	-	chr19	56967117	56967221	0	-	4065	140	104	56963052	56967117	10368-19314H_10368-19316H	3	10368-19314H_10368-19316H	121	0.641636
10368-07467L	10368-07468L	Mm.23479	BY210094	BY747619	2580	2461	0.639231	0.610006	Data not found	Data not found					25	chr7	26431664	26431728	0	-	chr7	26447256	26447320	0	-	15528	64	64	26431728	26447256	10368-07467L_10368-07468L	2	10368-07467L_10368-07468L	73	0.639231
10368-04204H	10368-04206H	Mm.234004	CB518400	CA751366	1917	776	0.636154	0.268475	Mm.29855	Mm.29855	Protein tyrosine phosphatase, receptor type, F (Ptprf), mRNA	Protein tyrosine phosphatase, receptor type, F (Ptprf), mRNA	Ptprf	Ptprf	26	chr4	117594451	117594483	0	-	chr4	117604258	117604284	0	-	9775	32	26	117594483	117604258	10368-04204H_10368-04206H	8	10368-04204H_10368-04206H	1633	0.636154
3433-0653H	3433-0654H	Mm.86765	AF340028	AF340029	1563	649	-0.625385	-0.6261	Mm.288860	Mm.288860	Rab6 interacting protein 2 (Rab6ip2), transcript variant 1, mRNA	Rab6 interacting protein 2 (Rab6ip2), transcript variant 1, mRNA	Rab6ip2	Rab6ip2	25	chr6	119643988	119644054	0	-	chr6	119738981	119739112	0	-	94927	66	131	119644054	119738981	3433-0653H_3433-0654H	3	3433-0653H_3433-0654H	405	0.625385
10368-10145L	10368-10306L	Mm.2918	U05210	L27738	1191	3326	-0.625217	-0.591596	Mm.2918	Mm.2918	Megakaryocyte-associated tyrosine kinase (Matk), mRNA	Megakaryocyte-associated tyrosine kinase (Matk), mRNA	Matk	Matk	24	chr10	81052086	81052179	0	+	chr10	81050166	81050301	0	+	1785	93	135	81050301	81052086	10368-10145L_10368-10306L	4	10368-10145L_10368-10306L	507	0.625217
3433-06105H	3433-06108L	Mm.4303	U52951	BU961853	1303	3476	-0.62027	-0.167592	Mm.246688	Mm.246688	Enhancer of zeste homolog 2 (Drosophila), mRNA (cDNA clone MGC:5970 IMAGE:3586689)	Enhancer of zeste homolog 2 (Drosophila), mRNA (cDNA clone MGC:5970 IMAGE:3586689)	Ezh2	Ezh2	19	chr6	47568681	47568761	0	-	chr6	47583445	47583526	0	-	14684	80	81	47568761	47583445	3433-06105H_3433-06108L	8	3433-06105H_3433-06108L	1030	0.62027
3433-1010L	3433-1011H	Mm.29097	AK014954	AK009390	152	1720	-0.620269	-0.507408	Mm.57734	Data not found	LIM and senescent cell antigen-like domains 1 (Lims1), mRNA		Lims1		27	chr10	57928248	57928397	0	+	chr10	57936842	57936981	0	+	8445	149	139	57928397	57936842	3433-1010L_3433-1011H	4	3433-1010L_3433-1011H	369	0.620269
10368-17243H	10368-17376H	Mm.17951	NM_013813	NM_013813	771	2419	0.61913	0.602071	Mm.131135	Mm.131135	Protein 4.1B (Epb4.1l3)	Protein 4.1B (Epb4.1l3)	Epb4.1l3	Epb4.1l3	25	chr17	67562732	67562848	0	+	chr17	67559005	67559127	0	+	3605	116	122	67559127	67562732	10368-17243H_10368-17376H	4	10368-17243H_10368-17376H	690	0.61913
10368-14179H	10368-14331H	Mm.33954	BY740903	BI557859	749	2382	-0.617094	-0.226059	Mm.280068	Mm.280068	Regulator of chromosome condensation (RCC1) and BTB (POZ) domain containing protein 2 (Rcbtb2), mRNA	Regulator of chromosome condensation (RCC1) and BTB (POZ) domain containing protein 2 (Rcbtb2), mRNA	Chc1l	Chc1l	27	chr14	67839945	67840002	0	+	chr14	67833090	67833172	0	+	6773	57	82	67833172	67839945	10368-14179H_10368-14331H	2	10368-14179H_10368-14331H	158	0.617094
10368-05111L	10368-05441H	Mm.6250	AK029921	BI738798	1692	2432	-0.613778	-0.539899	Mm.6250	Mm.6250	Prominin 1, mRNA (cDNA clone MGC:25280 IMAGE:4502359)	Prominin 1, mRNA (cDNA clone MGC:25280 IMAGE:4502359)	Prom1	Prom1	27	chr5	43364882	43364971	0	-	chr5	43321835	43321858	0	-	43024	89	23	43321858	43364882	10368-05111L_10368-05441H	18	10368-05111L_10368-05441H	2533	0.613778
10368-06106H	10368-06108L	Mm.103812	AK030043	AF205278	2143	2863	-0.613187	0.274363	Mm.103812	Mm.103812	RAD18 homolog (S. cerevisiae), mRNA (cDNA clone MGC:19000 IMAGE:4014013)	RAD18 homolog (S. cerevisiae), mRNA (cDNA clone MGC:19000 IMAGE:4014013)	Rad18	Rad18	14	chr6	112789390	112789452	0	-	chr6	112833052	112833128	0	-	43600	62	76	112789452	112833052	10368-06106H_10368-06108L	4	10368-06106H_10368-06108L	645	0.613187
3433-0590H	3433-0591H	Mm.27861	BC005597	AF089751	1195	1480	-0.610769	-0.413285	Mm.290884	Mm.290884	Purinergic receptor P2X, ligand-gated ion channel 4, mRNA (cDNA clone MGC:5729 IMAGE:3482458)	Purinergic receptor P2X, ligand-gated ion channel 4, mRNA (cDNA clone MGC:5729 IMAGE:3482458)	P2rx4	P2rx4	25	chr5	121948621	121948768	0	+	chr5	121958816	121958896	0	+	10048	147	80	121948768	121958816	3433-0590H_3433-0591H	3	3433-0590H_3433-0591H	242	0.610769
3433-1993L	3433-1994L	Mm.30020	BY225021	BY205269	1157	1559	0.606838	0.295812	Mm.251890	Mm.251890	RIKEN cDNA 1110006I15 gene, mRNA (cDNA clone MGC:38146 IMAGE:5321274)	RIKEN cDNA 1110006I15 gene, mRNA (cDNA clone MGC:38146 IMAGE:5321274)	1110006I15Rik	1110006I15Rik	27	chr19	10558204	10558274	0	-	chr19	10560305	10560427	0	-	2031	70	122	10558274	10560305	3433-1993L_3433-1994L	0	3433-1993L_3433-1994L	0	0.606838
10368-04205H	10368-04206H	Mm.234004	AF300943	CA751366	898	776	-0.602051	-0.260044	Mm.29855	Mm.29855	Protein tyrosine phosphatase, receptor type, F (Ptprf), mRNA	Protein tyrosine phosphatase, receptor type, F (Ptprf), mRNA	Ptprf	Ptprf	27	chr4	117602238	117602816	0	-	chr4	117604258	117604284	0	-	1442	578	26	117602816	117604258	10368-04205H_10368-04206H	1	10368-04205H_10368-04206H	118	0.602051
3433-09127L	3433-0977H	Mm.35600	BY040989	AF188504	3083	2701	-0.598246	-0.615987	Mm.35600	Mm.35600	Chemokine-like factor super family 7, mRNA (cDNA clone MGC:47938 IMAGE:1066813)	Chemokine-like factor super family 7, mRNA (cDNA clone MGC:47938 IMAGE:1066813)	Cklfsf7	Cklfsf7	19	chr9	114420002	114420111	0	-	chr9	114413003	114413101	0	-	6901	109	98	114413101	114420002	3433-09127L_3433-0977H	1	3433-09127L_3433-0977H	174	0.598246
10368-06263H	10368-06264H	Mm.45418	BC052187	AK089962	2101	1071	0.597826	0.500947	Mm.45418	Mm.45418	RIKEN cDNA 2700094F01 gene, mRNA (cDNA clone MGC:73433 IMAGE:6400080)	RIKEN cDNA 2700094F01 gene, mRNA (cDNA clone MGC:73433 IMAGE:6400080)	2700094F01Rik	2700094F01Rik	23	chr6	30438932	30439063	0	-	chr6	30440812	30440948	0	-	1749	131	136	30439063	30440812	10368-06263H_10368-06264H	1	10368-06263H_10368-06264H	59	0.597826
10368-06228L	10368-06397L	Mm.24513	AK002829	AK002829	2112	3673	0.595747	0.477988	Mm.24513	Mm.24513	Solute carrier family 25 (mitochondrial carrier, adenine nucleotide translocator), member 13, mRNA (cDNA clone MGC:29043 IMAGE:3600909)	Solute carrier family 25 (mitochondrial carrier, adenine nucleotide translocator), member 13, mRNA (cDNA clone MGC:29043 IMAGE:3600909)	Slc25a13	Slc25a13	10	chr6	6084515	6084654	0	-	chr6	6133857	6133979	0	-	49203	139	122	6084654	6133857	10368-06228L_10368-06397L	1	10368-06228L_10368-06397L	116	0.595747
10368-05112H	10368-05441H	Mm.6250	AF039663	BI738798	3068	2432	0.591228	0.0659881	Mm.6250	Mm.6250	Prominin 1, mRNA (cDNA clone MGC:25280 IMAGE:4502359)	Prominin 1, mRNA (cDNA clone MGC:25280 IMAGE:4502359)	Prom1	Prom1	22	chr5	43379191	43379217	0	-	chr5	43321835	43321858	0	-	57333	26	23	43321858	43379191	10368-05112H_10368-05441H	21	10368-05112H_10368-05441H	3022	0.591228
10368-01243H	10368-01244L	Mm.43671	Z78161	BC006953	1881	1410	0.590354	0.514116	Mm.240912	Mm.240912	Ribulose-5-phosphate-3-epimerase, mRNA (cDNA clone MGC:29410 IMAGE:5008075)	Ribulose-5-phosphate-3-epimerase, mRNA (cDNA clone MGC:29410 IMAGE:5008075)	Rpe	Rpe	27	chr1	66941325	66941349	0	+	chr1	66954285	66954424	0	+	12936	24	139	66941349	66954285	10368-01243H_10368-01244L	2	10368-01243H_10368-01244L	87	0.590354
3433-1258H	3433-1259L	Mm.133310	BU841491	BY122378	2081	1688	0.588523	0.581261	Mm.275699	Mm.275699	DNA segment, Chr 12, ERATO Doi 553, expressed, mRNA (cDNA clone MGC:63391 IMAGE:6834768)	DNA segment, Chr 12, ERATO Doi 553, expressed, mRNA (cDNA clone MGC:63391 IMAGE:6834768)	D12Ertd553e	D12Ertd553e	27	chr12	12339690	12339762	0	+	chr12	12358963	12359035	0	+	19201	72	72	12339762	12358963	3433-1258H_3433-1259L	0	3433-1258H_3433-1259L	0	0.588523
10368-02487L	10368-02488H	Mm.38490	BG803714	BC016228	1111	172	-0.586081	-0.620028	Mm.33765	Mm.33765	ADP-ribosylation factor GTPase activating protein 1 (Arfgap1), mRNA	ADP-ribosylation factor GTPase activating protein 1 (Arfgap1), mRNA	Arfgap1	Arfgap1	27	chr2	181479325	181479354	0	+	chr2	181480574	181480633	0	+	1220	29	59	181479354	181480574	10368-02487L_10368-02488H	1	10368-02487L_10368-02488H	57	0.586081
3433-02223L	3433-0295L	Mm.30197	BG404061	AA450833	1777	926	0.58547	0.224105	Mm.245715	Mm.245715	Synaptosomal-associated protein 23 (Snap23), mRNA	Synaptosomal-associated protein 23 (Snap23), mRNA	Snap23	Snap23	27	chr2	120331671	120331763	0	+	chr2	120310132	120310231	0	+	21440	92	99	120310231	120331671	3433-02223L_3433-0295L	5	3433-02223L_3433-0295L	339	0.58547
10368-12300H	10368-12301H	Mm.23222	BI790842	BF166908	525	634	0.58486	0.507925	Mm.65979	Mm.65979	Striatin, calmodulin binding protein 3 (Strn3), mRNA	Striatin, calmodulin binding protein 3 (Strn3), mRNA	Strn3	Strn3	27	chr12	49655957	49656067	0	-	chr12	49646432	49646572	0	-	9385	110	140	49646572	49655957	10368-12300H_10368-12301H	0	10368-12300H_10368-12301H	0	0.58486
10368-0693H	10368-0694L	Mm.139160	AK032350	BI408438	647	1302	0.581197	0.56991	Mm.217216	Mm.217216	Putative membrane-associated guanylate kinase 1 (Magi-1) mRNA, alternatively spliced c form	Putative membrane-associated guanylate kinase 1 (Magi-1) mRNA, alternatively spliced c form	Baiap1	Baiap1	27	chr6	93768890	93768978	0	-	chr6	93792378	93792461	0	-	23400	88	83	93768978	93792378	10368-0693H_10368-0694L	8	10368-0693H_10368-0694L	1185	0.581197
3433-11200L	3433-11202H	Mm.840	BY009795	BC021849	2661	2762	0.571429	0.514164	Mm.840	Mm.840	EMI domain containing 1, mRNA (cDNA clone IMAGE:4017301)	EMI domain containing 1, mRNA (cDNA clone IMAGE:4017301)	Emid1	Emid1	27	chr11	5068480	5068633	0	-	chr11	5061547	5061637	0	-	6843	153	90	5061637	5068480	3433-11200L_3433-11202H	1	3433-11200L_3433-11202H	85	0.571429
3433-1010L	3433-10144L	Mm.29097	AK014954	AK014954	152	1501	0.568987	0.527337	Mm.57734	Mm.57734	LIM and senescent cell antigen-like domains 1 (Lims1), mRNA	LIM and senescent cell antigen-like domains 1 (Lims1), mRNA	Lims1	Lims1	27	chr10	57928248	57928397	0	+	chr10	57917216	57917375	0	+	10873	149	159	57917375	57928248	3433-1010L_3433-10144L	2	3433-1010L_3433-10144L	188	0.568987
3433-1684L	3433-1685H	Mm.29283	AK011747	AK011747	143	187	-0.568987	-0.345051	Mm.291326	Mm.291326	MKIAA0544 protein	MKIAA0544 protein	Mgrn1	Mgrn1	27	chr16	4604155	4604278	0	+	chr16	4607659	4607703	0	+	3381	123	44	4604278	4607659	3433-1684L_3433-1685H	2	3433-1684L_3433-1685H	142	0.568987
10368-06485L	10368-06486L	Mm.133864	BY045690	AI846860	1807	1604	0.565934	0.588667	Mm.158936	Mm.158936	5'-nucleotidase, cytosolic III, mRNA (cDNA clone MGC:46779 IMAGE:4018956)	5'-nucleotidase, cytosolic III, mRNA (cDNA clone MGC:46779 IMAGE:4018956)	Nt5c3	Nt5c3	27	chr6	56886437	56886482	0	-	chr6	56877176	56877264	0	-	9173	45	88	56877264	56886437	10368-06485L_10368-06486L	0	10368-06485L_10368-06486L	0	0.565934
3433-061H	3433-062H	Mm.31367	BB852951	BM947039	1785	1956	-0.564444	-0.48829	Mm.107646	Mm.107646	RIKEN cDNA A930040G15 gene (A930040G15Rik), mRNA	RIKEN cDNA A930040G15 gene (A930040G15Rik), mRNA	A930040G15Rik	A930040G15Rik	26	chr6	48362921	48363060	0	+	chr6	48368579	48368776	0	+	5519	139	197	48363060	48368579	3433-061H_3433-062H	6	3433-061H_3433-062H	885	0.564444
10368-12116L	10368-12117L	Mm.110032	BM944550	AK030062	3273	2864	0.563492	0.417036	Mm.110032	Mm.110032	Transmembrane protein 63c, mRNA (cDNA clone MGC:66577 IMAGE:5695989)	Transmembrane protein 63c, mRNA (cDNA clone MGC:66577 IMAGE:5695989)	9330187M14Rik	9330187M14Rik	27	chr12	85041040	85041188	0	+	chr12	85058043	85058083	0	+	16855	148	40	85041188	85058043	10368-12116L_10368-12117L	1	10368-12116L_10368-12117L	63	0.563492
10368-02386H	10368-02664L	Mm.26991	AK049101	AK012600	683	123	-0.561661	-0.543589	Mm.277327	Mm.277327	Presenilin-like protein 3 (PSL3 gene)	Presenilin-like protein 3 (PSL3 gene)	H13	H13	27	chr2	152444852	152445051	0	+	chr2	152432650	152432733	0	+	12119	199	83	152432733	152444852	10368-02386H_10368-02664L	3	10368-02386H_10368-02664L	226	0.561661
3433-06122H	3433-0628L	Mm.2291	U00689	AA215170	1285	1561	0.558462	0.551007	Mm.274425	Mm.274425	Cytotoxic granule-associated RNA binding protein 1, mRNA (cDNA clone MGC:36034 IMAGE:5353938)	Cytotoxic granule-associated RNA binding protein 1, mRNA (cDNA clone MGC:36034 IMAGE:5353938)	Tia1	Tia1	25	chr6	86494187	86494219	0	+	chr6	86498692	86498757	0	+	4473	32	65	86494219	86498692	3433-06122H_3433-0628L	1	3433-06122H_3433-0628L	88	0.558462
10368-11675L	10368-11676L	Mm.26671	BC046973	BC037661	466	438	0.557998	0.622233	Data not found	Mm.343986		Fetal Alzheimer antigen, mRNA (cDNA clone IMAGE:5368380)		Falz	27	chr11	107195753	107195938	0	-	chr11	107204043	107204231	0	-	8105	185	188	107195938	107204043	10368-11675L_10368-11676L	0	10368-11675L_10368-11676L	0	0.557998
3433-035L	3433-036L	Mm.56965	NM_007963	AJ001482	1825	2634	-0.556777	-0.329626	Mm.56965	Mm.56965	Evi-1 transcription factor splice variant delta 105	Evi-1 transcription factor splice variant delta 105	Evi1	Evi1	27	chr3	29758791	29758974	0	-	chr3	29775165	29775191	0	-	16191	183	26	29758974	29775165	3433-035L_3433-036L	5	3433-035L_3433-036L	797	0.556777
10368-03519H	10368-03521H	Mm.39262	AB038663	AB038666	2986	3175	0.554945	0.520855	Mm.39262	Mm.39262	Domesticus laminet-1A (Lmnt1) mRNA, complete cds; alternatively spliced	Domesticus laminet-1A (Lmnt1) mRNA, complete cds; alternatively spliced	Ntng1	Ntng1	15	chr3	109659798	109659863	0	-	chr3	109645915	109646049	0	-	13749	65	134	109646049	109659798	10368-03519H_10368-03521H	2	10368-03519H_10368-03521H	290	0.554945
10368-14163H	10368-14164H	Mm.35474	BU846620	BC014707	2503	2537	0.554945	-0.145515	Mm.35474	Mm.35474	Stathmin-like 4 (Stmn4), mRNA	Stathmin-like 4 (Stmn4), mRNA	Stmn4	Stmn4	13	chr14	61216733	61216813	0	+	chr14	61219143	61219195	0	+	2330	80	52	61216813	61219143	10368-14163H_10368-14164H	2	10368-14163H_10368-14164H	401	0.554945
3433-15135H	3433-15136H	Mm.29674	BY140021	BC030180	2267	1283	0.554945	-0.111749	Mm.254494	Mm.254494	PTK2 protein tyrosine kinase 2, mRNA (cDNA clone MGC:29135 IMAGE:5038658)	PTK2 protein tyrosine kinase 2, mRNA (cDNA clone MGC:29135 IMAGE:5038658)	Ptk2	Ptk2	27	chr15	73472895	73472998	0	-	chr15	73445592	73445746	0	-	27149	103	154	73445746	73472895	3433-15135H_3433-15136H	1	3433-15135H_3433-15136H	122	0.554945
10368-1270L	10368-1271L	Mm.4569	CB248719	AI048776	1256	2933	0.552821	0.0219137	Mm.244047	Mm.244047	Ninein (Nin), mRNA	Ninein (Nin), mRNA	Nin	Nin	26	chr12	67963273	67963333	0	-	chr12	67971307	67971370	0	-	7974	60	63	67963333	67971307	10368-1270L_10368-1271L	4	10368-1270L_10368-1271L	579	0.552821
10368-15102H	10368-15291L	Mm.89702	AI157506	NM_030255	3173	2485	-0.551515	-0.616708	Mm.284059	Mm.284059	Apolipoprotein B editing complex 3, mRNA (cDNA clone MGC:7002 IMAGE:3155422)	Apolipoprotein B editing complex 3, mRNA (cDNA clone MGC:7002 IMAGE:3155422)	Apobec3	Apobec3	10	chr15	79984635	79984701	0	+	chr15	79979543	79979690	0	+	4945	66	147	79979690	79984635	10368-15102H_10368-15291L	3	10368-15102H_10368-15291L	491	0.551515
10368-04128L	10368-04595L	Mm.259070	NM_146145	AI526581	173	494	-0.551282	-0.591901	Mm.289657	Mm.185636	Janus kinase 1 (Jak1), mRNA	RIKEN cDNA A430091O22 gene (A430091O22Rik), mRNA	Jak1	A430091O22Rik	27	chr4	100567914	100568112	0	-	chr4	100574215	100574419	0	-	6103	198	204	100568112	100574215	10368-04128L_10368-04595L	1	10368-04128L_10368-04595L	81	0.551282
3433-06105H	3433-06106H	Mm.4303	U52951	U52951	1303	3063	0.550675	0.418898	Mm.246688	Mm.246688	Enhancer of zeste homolog 2 (Drosophila), mRNA (cDNA clone MGC:5970 IMAGE:3586689)	Enhancer of zeste homolog 2 (Drosophila), mRNA (cDNA clone MGC:5970 IMAGE:3586689)	Ezh2	Ezh2	25	chr6	47568681	47568761	0	-	chr6	47578541	47578666	0	-	9780	80	125	47568761	47578541	3433-06105H_3433-06106H	3	3433-06105H_3433-06106H	357	0.550675
3433-0749H	3433-0750H	Mm.28285	AK012276	AK012276	425	43	-0.54884	-0.45183	Mm.367230	Mm.367230	RIKEN cDNA 2700023B17 gene (2700023B17Rik), mRNA	RIKEN cDNA 2700023B17 gene (2700023B17Rik), mRNA	2700023B17Rik	2700023B17Rik	27	chr7	31235414	31235470	0	-	chr7	31245254	31245430	0	-	9784	56	176	31235470	31245254	3433-0749H_3433-0750H	4	3433-0749H_3433-0750H	650	0.54884
10368-06106H	10368-06107L	Mm.103812	AK030043	AK030043	2143	3109	0.547059	0.200792	Mm.103812	Mm.103812	RAD18 homolog (S. cerevisiae), mRNA (cDNA clone MGC:19000 IMAGE:4014013)	RAD18 homolog (S. cerevisiae), mRNA (cDNA clone MGC:19000 IMAGE:4014013)	Rad18	Rad18	16	chr6	112789390	112789452	0	-	chr6	112825024	112825101	0	-	35572	62	77	112789452	112825024	10368-06106H_10368-06107L	2	10368-06106H_10368-06107L	506	0.547059
3433-17110L	3433-17111H	Mm.82354	BG916744	BC028847	1216	1899	0.546957	0.362457	Mm.273155	Mm.273155	RIKEN cDNA 2610110G12 gene, mRNA (cDNA clone MGC:25587 IMAGE:4007862)	RIKEN cDNA 2610110G12 gene, mRNA (cDNA clone MGC:25587 IMAGE:4007862)	2610110G12Rik	2610110G12Rik	24	chr17	34006530	34006612	0	-	chr17	34008282	34008350	0	-	1670	82	68	34006612	34008282	3433-17110L_3433-17111H	3	3433-17110L_3433-17111H	772	0.546957
10368-11531L	10368-11534L	Mm.27438	BY724678	AK088860	2122	452	0.543956	0.562702	Mm.290975	Mm.290975	MKIAA0676 protein	MKIAA0676 protein	2700008N14Rik	2700008N14Rik	27	chr11	50088619	50088944	0	+	chr11	50124926	50124982	0	+	35982	325	56	50088944	50124926	10368-11531L_10368-11534L	18	10368-11531L_10368-11534L	2799	0.543956
10368-11376L	10368-11664H	Mm.1287	BI987857	AF483519	2160	1844	0.540293	0.534232	Mm.1287	Mm.1287	Microtubule-associated protein tau, mRNA (cDNA clone MGC:25379 IMAGE:4504850)	Microtubule-associated protein tau, mRNA (cDNA clone MGC:25379 IMAGE:4504850)	Mapt	Mapt	27	chr11	104416922	104416975	0	+	chr11	104427198	104427290	0	+	10223	53	92	104416975	104427198	10368-11376L_10368-11664H	1	10368-11376L_10368-11664H	266	0.540293
10368-07228H	10368-07229L	Mm.195617	BC023924	AK004287	1859	1200	-0.539829	-0.0630723	Mm.334041	Mm.334041	Phytoceramidase, alkaline, mRNA (cDNA clone MGC:36600 IMAGE:5324078)	Phytoceramidase, alkaline, mRNA (cDNA clone MGC:36600 IMAGE:5324078)	Phca	Phca	26	chr7	94262352	94262515	0	-	chr7	94291307	94291359	0	-	28792	163	52	94262515	94291307	10368-07228H_10368-07229L	3	10368-07228H_10368-07229L	177	0.539829
3433-0650L	3433-0652L	Mm.4499	L01776	U17869	3318	2272	-0.535714	-0.547141	Mm.236039	Mm.236039	Calcium channel, voltage-dependent, L type, alpha 1C subunit (Cacna1c), mRNA	Calcium channel, voltage-dependent, L type, alpha 1C subunit (Cacna1c), mRNA	Cacna1c	Cacna1c	18	chr6	118655862	118655894	0	-	chr6	118741366	118741440	0	-	85472	32	74	118655894	118741366	3433-0650L_3433-0652L	22	3433-0650L_3433-0652L	2606	0.535714
10368-19154L	10368-19290H	Mm.76696	BY289556	AU080988	2495	720	0.534585	0.531399	Mm.210815	Mm.210815	Sorbin and SH3 domain containing 1, mRNA (cDNA clone MGC:13971 IMAGE:3602997)	Sorbin and SH3 domain containing 1, mRNA (cDNA clone MGC:13971 IMAGE:3602997)	Sorbs1	Sorbs1	24	chr19	40276544	40276570	0	-	chr19	40238144	40238227	0	-	38317	26	83	40238227	40276544	10368-19154L_10368-19290H	11	10368-19154L_10368-19290H	1325	0.534585
10368-04292H	10368-04653H	Mm.268903	AK019693	AK046639	436	639	0.533578	0.38292	Mm.268903	Mm.268903	Eukaryotic translation initiation factor 4 gamma, 3, mRNA (cDNA clone IMAGE:5321197)	Eukaryotic translation initiation factor 4 gamma, 3, mRNA (cDNA clone IMAGE:5321197)	Eif4g3	Eif4g3	27	chr4	137436390	137436518	0	+	chr4	137462698	137462811	0	+	26180	128	113	137436518	137462698	10368-04292H_10368-04653H	1	10368-04292H_10368-04653H	96	0.533578
10368-05109L	10368-05441H	Mm.6250	AK029921	BI738798	2469	2432	0.533333	0.436934	Mm.6250	Mm.6250	Prominin 1, mRNA (cDNA clone MGC:25280 IMAGE:4502359)	Prominin 1, mRNA (cDNA clone MGC:25280 IMAGE:4502359)	Prom1	Prom1	22	chr5	43347248	43347400	0	-	chr5	43321835	43321858	0	-	25390	152	23	43321858	43347248	10368-05109L_10368-05441H	12	10368-05109L_10368-05441H	1569	0.533333
3433-172H	3433-173H	Mm.30717	AF041861	AF041859	2119	1858	-0.52807	-0.622869	Mm.236068	Mm.236068	Synaptojanin 2 (Synj2), mRNA	Synaptojanin 2 (Synj2), mRNA	Synj2	Synj2	19	chr17	5982070	5982218	0	+	chr17	5975413	5975534	0	+	6536	148	121	5975534	5982070	3433-172H_3433-173H	4	3433-172H_3433-173H	504	0.52807
10368-1043L	10368-1044H	Mm.27856	BY735972	L10106	1973	2256	0.524704	0.391748	Mm.332303	Mm.332303	Protein tyrosine phosphatase, receptor type, K, mRNA (cDNA clone IMAGE:3492261)	Protein tyrosine phosphatase, receptor type, K, mRNA (cDNA clone IMAGE:3492261)	Ptprk	Ptprk	23	chr10	27955012	27955152	0	+	chr10	28342785	28342820	0	+	387633	140	35	27955152	28342785	10368-1043L_10368-1044H	14	10368-1043L_10368-1044H	4538	0.524704
10368-1780H	10368-1781L	Mm.13264	AK080707	BC049910	2874	2074	0.523715	0.575489	Mm.109840	Mm.109840	Regulator of G-protein signaling 11, mRNA (cDNA clone MGC:30599 IMAGE:3666182)	Regulator of G-protein signaling 11, mRNA (cDNA clone MGC:30599 IMAGE:3666182)	Rgs11	Rgs11	23	chr17	24386454	24386632	0	+	chr17	24390533	24390562	0	+	3901	178	29	24386632	24390533	10368-1780H_10368-1781L	7	10368-1780H_10368-1781L	526	0.523715
10368-08422L	10368-08423L	Mm.237966	BY752638	BF787274	1486	1170	0.523199	0.465922	Mm.237966	Mm.237966	Hypothetical protein 9930107J06, mRNA (cDNA clone MGC:67684 IMAGE:6485393)	Hypothetical protein 9930107J06, mRNA (cDNA clone MGC:67684 IMAGE:6485393)	Elmo3	Elmo3	27	chr8	103904754	103904826	0	+	chr8	103905017	103905067	0	+	191	72	50	103904826	103905017	10368-08422L_10368-08423L	0	10368-08422L_10368-08423L	0	0.523199
10368-07121L	10368-07122L	Mm.22781	AK045758	AK045758	1594	2606	0.521538	0.419623	Mm.257808	Mm.257808	Dpy-19-like 3 (C. elegans) (Dpy19l3), mRNA	Dpy-19-like 3 (C. elegans) (Dpy19l3), mRNA	9330164H19Rik	9330164H19Rik	25	chr7	32593783	32593865	0	-	chr7	32613001	32613124	0	-	19136	82	123	32593865	32613001	10368-07121L_10368-07122L	8	10368-07121L_10368-07122L	894	0.521538
10368-06213L	10368-06390L	Mm.9864	BY273185	BY335156	2572	1027	0.521368	0.565306	Mm.209774	Mm.209774	RIKEN cDNA 1810060J02 gene, mRNA (cDNA clone MGC:28290 IMAGE:4010938)	RIKEN cDNA 1810060J02 gene, mRNA (cDNA clone MGC:28290 IMAGE:4010938)	1810060J02Rik	1810060J02Rik	27	chr6	147577045	147577076	0	+	chr6	147611595	147611682	0	+	34519	31	87	147577076	147611595	10368-06213L_10368-06390L	3	10368-06213L_10368-06390L	269	0.521368
3433-0549L	3433-0550L	Mm.25585	BC028442	BC028442	252	259	0.520757	0.367195	Mm.25585	Mm.25585	Mitochondrial ribosomal protein S18C, mRNA (cDNA clone MGC:41331 IMAGE:1196057)	Mitochondrial ribosomal protein S18C, mRNA (cDNA clone MGC:41331 IMAGE:1196057)	Mrps18c	Mrps18c	27	chr5	100016347	100016408	0	+	chr5	100019848	100019905	0	+	3440	61	57	100016408	100019848	3433-0549L_3433-0550L	1	3433-0549L_3433-0550L	84	0.520757
3433-1683L	3433-1684L	Mm.29283	BQ572080	AK011747	896	143	0.520147	-0.098344	Mm.291326	Mm.291326	MKIAA0544 protein	MKIAA0544 protein	Mgrn1	Mgrn1	27	chr16	4603551	4603767	0	+	chr16	4604155	4604278	0	+	388	216	123	4603767	4604155	3433-1683L_3433-1684L	0	3433-1683L_3433-1684L	0	0.520147
10368-11517H	10368-1151H	Mm.35331	AF424701	AF424701	2592	3467	0.52	0.495403	Mm.138090	Mm.138090	Expressed sequence AV249152 (AV249152), mRNA	Expressed sequence AV249152 (AV249152), mRNA	AV249152	AV249152	26	chr11	21604235	21604319	0	+	chr11	21643779	21643912	0	+	39460	84	133	21604319	21643779	10368-11517H_10368-1151H	5	10368-11517H_10368-1151H	345	0.52
10368-15171L	10368-15322L	Mm.27790	BF465097	BF465097	1310	2212	0.518926	0.476514	Mm.336147	Mm.336147	Adult male testis cDNA, RIKEN full-length enriched library, clone:4930415L06 product:weakly similar to Hypothetical Combined RanBP1/wasp domain [Mus musculus], full insert sequence	Adult male testis cDNA, RIKEN full-length enriched library, clone:4930415L06 product:weakly similar to Hypothetical Combined RanBP1/wasp domain [Mus musculus], full insert sequence			27	chr15	96435995	96436072	0	-	chr15	96447585	96447666	0	-	11513	77	81	96436072	96447585	10368-15171L_10368-15322L	2	10368-15171L_10368-15322L	164	0.518926
3433-16123H	3433-1618H	Mm.181830	CA527738	BC030172	206	47	0.516484	0.535628	Mm.370194	Mm.370194	N-terminal Asn amidase, mRNA (cDNA clone MGC:29106 IMAGE:5037501)	N-terminal Asn amidase, mRNA (cDNA clone MGC:29106 IMAGE:5037501)	Ntan1	Ntan1	27	chr16	13373568	13373633	0	+	chr16	13381189	13381302	0	+	7556	65	113	13373633	13381189	3433-16123H_3433-1618H	6	3433-16123H_3433-1618H	1141	0.516484
3433-0713H	3433-0714L	Mm.44213	AK008462	AK008462	1609	1635	-0.515652	-0.193591	Mm.44213	Mm.44213	Trafficking protein particle complex 6A, mRNA (cDNA clone MGC:46781 IMAGE:2811950)	Trafficking protein particle complex 6A, mRNA (cDNA clone MGC:46781 IMAGE:2811950)	1810073E21Rik	1810073E21Rik	24	chr7	17196575	17196642	0	+	chr7	17197381	17197464	0	+	739	67	83	17196642	17197381	3433-0713H_3433-0714L	1	3433-0713H_3433-0714L	118	0.515652
3433-02222L	3433-0295L	Mm.30197	BY717124	AA450833	1683	926	0.514652	0.44876	Mm.245715	Mm.245715	Synaptosomal-associated protein 23 (Snap23), mRNA	Synaptosomal-associated protein 23 (Snap23), mRNA	Snap23	Snap23	27	chr2	120331512	120331544	0	+	chr2	120310132	120310231	0	+	21281	32	99	120310231	120331512	3433-02222L_3433-0295L	4	3433-02222L_3433-0295L	306	0.514652
10368-06476L	10368-06477L	Mm.21501	BU961564	BU938758	1948	388	0.510762	0.0700073	Mm.21501	Mm.21501	Coiled-coil-helix-coiled-coil-helix domain containing 3 (Chchd3), mRNA	Coiled-coil-helix-coiled-coil-helix domain containing 3 (Chchd3), mRNA	Chchd3	Chchd3	27	chr6	32733215	32733284	0	-	chr6	32732396	32732502	0	-	713	69	106	32732502	32733215	10368-06476L_10368-06477L	0	10368-06476L_10368-06477L	0	0.510762
10368-07427H	10368-07624H	Mm.21505	AJ276796	AJ276796	1119	3081	-0.509158	-0.480188	Mm.125659	Mm.125659	Cysteinyl-tRNA synthetase (Cars), mRNA	Cysteinyl-tRNA synthetase (Cars), mRNA	Cars	Cars	27	chr7	140014385	140014473	0	-	chr7	140019692	140019940	0	-	5219	88	248	140014473	140019692	10368-07427H_10368-07624H	1	10368-07427H_10368-07624H	92	0.509158
10368-08245L	10368-08414L	Mm.2018	L03305	BC006763	313	960	-0.506716	-0.445284	Mm.2018	Mm.2018	Core binding factor beta, mRNA (cDNA clone MGC:30918 IMAGE:4016060)	Core binding factor beta, mRNA (cDNA clone MGC:30918 IMAGE:4016060)	Cbfb	Cbfb	27	chr8	103801091	103801186	0	+	chr8	103777232	103777348	0	+	23743	95	116	103777348	103801091	10368-08245L_10368-08414L	1	10368-08245L_10368-08414L	117	0.506716
3433-0650L	3433-0651L	Mm.4499	L01776	L01776	3318	1918	0.505882	0.501436	Mm.236039	Mm.236039	Calcium channel, voltage-dependent, L type, alpha 1C subunit (Cacna1c), mRNA	Calcium channel, voltage-dependent, L type, alpha 1C subunit (Cacna1c), mRNA	Cacna1c	Cacna1c	16	chr6	118655862	118655894	0	-	chr6	118699809	118699868	0	-	43915	32	59	118655894	118699809	3433-0650L_3433-0651L	10	3433-0650L_3433-0651L	1143	0.505882
10368-17216L	10368-17217H	Mm.205535	AA104524	AA445639	2711	224	0.504884	0.279651	Mm.205535	Mm.205535	MFLJ00334 protein	MFLJ00334 protein	Dpp9	Dpp9	27	chr17	54346239	54346390	0	-	chr17	54348011	54348129	0	-	1621	151	118	54346390	54348011	10368-17216L_10368-17217H	2	10368-17216L_10368-17217H	255	0.504884
10368-02384L	10368-02664L	Mm.26991	AK007664	AK012600	90	123	0.50374	0.520105	Mm.277327	Mm.277327	Presenilin-like protein 3 (PSL3 gene)	Presenilin-like protein 3 (PSL3 gene)	H13	H13	27	chr2	152429694	152429819	0	+	chr2	152432650	152432733	0	+	2831	125	83	152429819	152432650	10368-02384L_10368-02664L	1	10368-02384L_10368-02664L	58	0.50374
10368-03358L	10368-03443H	Mm.23662	AB013729	BY340387	2550	3062	0.5	0.454068	Mm.23662	Mm.23662	Semaphorin 6C short isoform 2 (Sema6C) mRNA, complete cds, alternatively spliced	Semaphorin 6C short isoform 2 (Sema6C) mRNA, complete cds, alternatively spliced	Sema6c	Sema6c	17	chr3	95041362	95041425	0	+	chr3	95036564	95036612	0	+	4750	63	48	95036612	95041362	10368-03358L_10368-03443H	3	10368-03358L_10368-03443H	413	0.5
10368-01395L	10368-01396H	Mm.6628	BB856886	BY749180	1849	1020	0.49812	0.289977	Mm.274011	Mm.274011	UDP-Gal:betaGlcNAc beta 1,4-galactosyltransferase, polypeptide 3, mRNA (cDNA clone MGC:11711 IMAGE:3965561)	UDP-Gal:betaGlcNAc beta 1,4-galactosyltransferase, polypeptide 3, mRNA (cDNA clone MGC:11711 IMAGE:3965561)	B4galt3	B4galt3	26	chr1	171240676	171240782	0	+	chr1	171241085	171241198	0	+	303	106	113	171240782	171241085	10368-01395L_10368-01396H	0	10368-01395L_10368-01396H	0	0.49812
10368-08353L	10368-0880H	Mm.233161	BI248823	BC039163	2834	2629	0.494071	0.222302	Mm.211096	Mm.211096	RIKEN cDNA 9430041O17 gene, mRNA (cDNA clone MGC:28347 IMAGE:4017890)	RIKEN cDNA 9430041O17 gene, mRNA (cDNA clone MGC:28347 IMAGE:4017890)	9430041O17Rik	9430041O17Rik	22	chr8	44423618	44423709	0	+	chr8	44519344	44519436	0	+	95635	91	92	44423709	44519344	10368-08353L_10368-0880H	3	10368-08353L_10368-0880H	502	0.494071
10368-08325L	10368-08326L	Mm.35562	BI661929	BI662082	1472	1938	-0.493895	-0.577577	Mm.257837	Mm.257837	ATPase, class VI, type 11A (Atp11a), mRNA	ATPase, class VI, type 11A (Atp11a), mRNA	Atp11a	Atp11a	27	chr8	12835860	12835944	0	+	chr8	12837979	12838082	0	+	2035	84	103	12835944	12837979	10368-08325L_10368-08326L	0	10368-08325L_10368-08326L	0	0.493895
10368-1492H	10368-1493H	Mm.3110	L43326	L43326	231	209	0.493895	0.450762	Mm.3110	Mm.3110	Kinectin 1 (Ktn1), mRNA	Kinectin 1 (Ktn1), mRNA	Ktn1	Ktn1	27	chr14	43047204	43047290	0	+	chr14	43056259	43056330	0	+	8969	86	71	43047290	43056259	10368-1492H_10368-1493H	4	10368-1492H_10368-1493H	354	0.493895
10368-09149H	10368-09152H	Mm.259374	BC047273	BC003363	1643	3421	-0.493895	-0.543465	Mm.259374	Mm.259374	Kinesin family member 23 (Kif23), mRNA	Kinesin family member 23 (Kif23), mRNA	Kif23	Kif23	27	chr9	61946180	61946261	0	-	chr9	61959931	61959972	0	-	13670	81	41	61946261	61959931	10368-09149H_10368-09152H	12	10368-09149H_10368-09152H	2396	0.493895
3433-0762L	3433-0764H	Mm.2664	BC025098	AK005453	2568	2608	-0.48951	-0.493007	Mm.379098	Mm.379098	Proline-rich Gla (G-carboxyglutamic acid) polypeptide 2, mRNA (cDNA clone MGC:36210 IMAGE:4159863)	Proline-rich Gla (G-carboxyglutamic acid) polypeptide 2, mRNA (cDNA clone MGC:36210 IMAGE:4159863)	Prrg2	Prrg2	12	chr7	41232471	41232612	0	-	chr7	41237316	41237379	0	-	4704	141	63	41232612	41237316	3433-0762L_3433-0764H	3	3433-0762L_3433-0764H	374	0.48951
10368-03520H	10368-03521H	Mm.39262	AF475075	AB038666	3056	3175	0.489011	0.454581	Mm.39262	Mm.39262	Domesticus laminet-1A (Lmnt1) mRNA, complete cds; alternatively spliced	Domesticus laminet-1A (Lmnt1) mRNA, complete cds; alternatively spliced	Ntng1	Ntng1	13	chr3	109650756	109650923	0	-	chr3	109645915	109646049	0	-	4707	167	134	109646049	109650756	10368-03520H_10368-03521H	1	10368-03520H_10368-03521H	63	0.489011
10368-15192L	10368-15193L	Mm.45580	BI248437	AK009302	2693	3279	-0.489011	-0.370369	Mm.45580	Mm.45580	Aquaporin 5 (Aqp5)	Aquaporin 5 (Aqp5)	Aqp5	Aqp5	27	chr15	99577422	99577503	0	+	chr15	99578491	99578574	0	+	988	81	83	99577503	99578491	10368-15192L_10368-15193L	1	10368-15192L_10368-15193L	165	0.489011
10368-1014H	10368-1015L	Mm.28899	AK009227	AK009227	134	141	0.4884	0.500649	Mm.227983	Mm.227983	RIKEN cDNA 1110059P08 gene (1110059P08Rik), mRNA	RIKEN cDNA 1110059P08 gene (1110059P08Rik), mRNA	1110059P08Rik	1110059P08Rik	27	chr10	14363359	14363445	0	-	chr10	14378227	14378335	0	-	14782	86	108	14363445	14378227	10368-1014H_10368-1015L	1	10368-1014H_10368-1015L	177	0.4884
10368-0357L	10368-0359H	Mm.141993	CA569822	AB093240	1915	246	0.48779	0.38617	Mm.255723	Mm.255723	Muscleblind-like 1 (Drosophila) (Mbnl1), mRNA	Muscleblind-like 1 (Drosophila) (Mbnl1), mRNA	Mbnl1	Mbnl1	27	chr3	60753255	60753365	0	+	chr3	60778682	60778776	0	+	25317	110	94	60753365	60778682	10368-0357L_10368-0359H	4	10368-0357L_10368-0359H	3923	0.48779
10368-15153L	10368-15154H	Mm.34169	BC030395	BC030395	1153	2626	-0.48779	-0.414702	Mm.383229	Mm.383229	RIKEN cDNA 1700027J05 gene (1700027J05Rik), mRNA	RIKEN cDNA 1700027J05 gene (1700027J05Rik), mRNA	1700027J05Rik	1700027J05Rik	27	chr15	89268689	89268753	0	-	chr15	89275261	89275444	0	-	6508	64	183	89268753	89275261	10368-15153L_10368-15154H	12	10368-15153L_10368-15154H	961	0.48779
10368-1443L	10368-1445H	Mm.4123	U09383	AF465244	2349	2475	-0.482843	-0.486936	Mm.343607	Mm.343607	Large conductance calcium activated potassium BK channel STREX-1 variant (Slo)	Large conductance calcium activated potassium BK channel STREX-1 variant (Slo)	Kcnma1	Kcnma1	17	chr14	20993779	20993859	0	-	chr14	21154254	21154409	0	-	160395	80	155	20993859	21154254	10368-1443L_10368-1445H	12	10368-1443L_10368-1445H	1291	0.482843
10368-14141L	10368-14142L	Mm.29044	BE863519	BU609785	1210	1072	0.480464	0.419211	Mm.29044	Mm.29044	Zinc finger, DHHC domain containing 20 (Zdhhc20), mRNA	Zinc finger, DHHC domain containing 20 (Zdhhc20), mRNA	5033406L14Rik	5033406L14Rik	27	chr14	52707472	52707516	0	-	chr14	52718066	52718101	0	-	10550	44	35	52707516	52718066	10368-14141L_10368-14142L	3	10368-14141L_10368-14142L	359	0.480464
3433-08145H	3433-08146L	Mm.12459	AK014768	BG086061	1411	809	0.479853	0.49348	Data not found	Mm.12459		Ankyrin repeat domain 10 (Ankrd10), mRNA		Ankrd10	27	chr8	11588273	11588384	0	-	chr8	11591708	11591869	0	-	3324	111	161	11588384	11591708	3433-08145H_3433-08146L	0	3433-08145H_3433-08146L	0	0.479853
3433-1474H	3433-149H	Mm.113736	BC019162	BI454205	555	757	0.476239	-0.0693061	Mm.235182	Mm.235182	Calcium/calmodulin-dependent protein kinase II gamma, mRNA (cDNA clone MGC:38291 IMAGE:5342641)	Calcium/calmodulin-dependent protein kinase II gamma, mRNA (cDNA clone MGC:38291 IMAGE:5342641)	Camk2g	Camk2g	27	chr14	18402349	18402417	0	-	chr14	18414223	18414285	0	-	11806	68	62	18402417	18414223	3433-1474H_3433-149H	2	3433-1474H_3433-149H	1199	0.476239
10368-02195H	10368-02196L	Mm.252136	AK012283	AK012283	2285	3241	0.475	0.453285	Mm.252136	Mm.252136	Bardet-Biedl syndrome 5 (human) (Bbs5), mRNA	Bardet-Biedl syndrome 5 (human) (Bbs5), mRNA	2700023J09Rik	2700023J09Rik	15	chr2	69584795	69584922	0	+	chr2	69593575	69593709	0	+	8653	127	134	69584922	69593575	10368-02195H_10368-02196L	3	10368-02195H_10368-02196L	295	0.475
10368-03138L	10368-03139H	Mm.23662	AB013729	AF363973	2486	1902	-0.472527	-0.476283	Mm.23662	Mm.23662	Semaphorin 6C short isoform 2 (Sema6C) mRNA, complete cds, alternatively spliced	Semaphorin 6C short isoform 2 (Sema6C) mRNA, complete cds, alternatively spliced	Sema6c	Sema6c	27	chr3	95042536	95042655	0	+	chr3	95045740	95045835	0	+	3085	119	95	95042655	95045740	10368-03138L_10368-03139H	9	10368-03138L_10368-03139H	1092	0.472527
10368-01226H	10368-01227L	Mm.131130	BY189376	BC049955	3468	2113	-0.470588	-0.480833	Mm.336851	Mm.336851	Caspase 8, mRNA (cDNA clone MGC:11440 IMAGE:3964119)	Caspase 8, mRNA (cDNA clone MGC:11440 IMAGE:3964119)	Casp8	Casp8	17	chr1	59055088	59055203	0	+	chr1	59078296	59078401	0	+	23093	115	105	59055203	59078296	10368-01226H_10368-01227L	1	10368-01226H_10368-01227L	333	0.470588
3433-141L	3433-143L	Mm.5058	D86214	BI740011	2404	3376	-0.466667	-0.119594	Mm.260881	Mm.260881	Ca<2+>dependent activator protein for secretion (Cadps), mRNA	Ca<2+>dependent activator protein for secretion (Cadps), mRNA	Cadps	Cadps	10	chr14	10273544	10273690	0	-	chr14	10319111	10319269	0	-	45421	146	158	10273690	10319111	3433-141L_3433-143L	8	3433-141L_3433-143L	3191	0.466667
10368-02589H	10368-02590H	Mm.4336	BY744924	BI690082	1381	1847	0.464615	0.297098	Mm.4336	Mm.4336	Exostoses (multiple) 2, mRNA (cDNA clone MGC:11478 IMAGE:3965079)	Exostoses (multiple) 2, mRNA (cDNA clone MGC:11478 IMAGE:3965079)	Ext2	Ext2	26	chr2	93670746	93670865	0	-	chr2	93672326	93672397	0	-	1461	119	71	93670865	93672326	10368-02589H_10368-02590H	0	10368-02589H_10368-02590H	0	0.464615
3433-04102H	3433-04103H	Mm.4414	AW744317	CA492790	641	789	0.462759	0.418547	Mm.267410	Mm.267410	Cell division cycle 2-like 1, mRNA (cDNA clone IMAGE:4194992)	Cell division cycle 2-like 1, mRNA (cDNA clone IMAGE:4194992)	Cdc2l1	Cdc2l1	27	chr4	154614727	154614881	0	+	chr4	154615269	154615315	0	+	388	154	46	154614881	154615269	3433-04102H_3433-04103H	1	3433-04102H_3433-04103H	388	0.462759
3433-1160L	3433-1161L	Mm.45748	AK013306	BC022902	742	1796	-0.462759	-0.242232	Mm.45748	Mm.45748	RIKEN cDNA 2810013M15 gene (2810013M15Rik), mRNA	RIKEN cDNA 2810013M15 gene (2810013M15Rik), mRNA	2810013M15Rik	2810013M15Rik	27	chr11	74869129	74869269	0	+	chr11	74884467	74884586	0	+	15198	140	119	74869269	74884467	3433-1160L_3433-1161L	2	3433-1160L_3433-1161L	259	0.462759
10368-19290H	10368-19292L	Mm.76696	AU080988	U58883	720	2058	-0.46	-0.382409	Mm.210815	Mm.210815	Sorbin and SH3 domain containing 1, mRNA (cDNA clone MGC:13971 IMAGE:3602997)	Sorbin and SH3 domain containing 1, mRNA (cDNA clone MGC:13971 IMAGE:3602997)	Sorbs1	Sorbs1	27	chr19	40238144	40238227	0	-	chr19	40395237	40395373	0	-	157010	83	136	40238227	40395237	10368-19290H_10368-19292L	17	10368-19290H_10368-19292L	1785	0.46
3433-164H	3433-1683L	Mm.29283	BY567496	BQ572080	201	896	0.459707	0.28715	Mm.291326	Mm.291326	MKIAA0544 protein	MKIAA0544 protein	Mgrn1	Mgrn1	27	chr16	4599773	4599838	0	+	chr16	4603551	4603767	0	+	3713	65	216	4599838	4603551	3433-164H_3433-1683L	1	3433-164H_3433-1683L	227	0.459707
10368-1244H	10368-1246H	Mm.208439	NM_176930	NM_176930	3156	2470	-0.459341	-0.543987	Mm.208439	Mm.208439	Neuronal cell adhesion molecule short isoform (Nrcam) mRNA, complete cds, alternatively spliced	Neuronal cell adhesion molecule short isoform (Nrcam) mRNA, complete cds, alternatively spliced	C130076O07Rik	C130076O07Rik	18	chr12	42513372	42513428	0	+	chr12	42534833	42534862	0	+	21405	56	29	42513428	42534833	10368-1244H_10368-1246H	9	10368-1244H_10368-1246H	2514	0.459341
10368-04653H	10368-04654H	Mm.268903	AK046639	AK019693	639	93	0.457265	0.407111	Mm.268903	Mm.268903	Eukaryotic translation initiation factor 4 gamma, 3, mRNA (cDNA clone IMAGE:5321197)	Eukaryotic translation initiation factor 4 gamma, 3, mRNA (cDNA clone IMAGE:5321197)	Eif4g3	Eif4g3	27	chr4	137462698	137462811	0	+	chr4	137465974	137466006	0	+	3163	113	32	137462811	137465974	10368-04653H_10368-04654H	0	10368-04653H_10368-04654H	0	0.457265
10368-12182H	10368-12183L	Mm.25608	AK086717	CB058534	480	2284	0.457265	0.306224	Mm.25608	Mm.25608	RIKEN cDNA 1110057K04 gene, mRNA (cDNA clone MGC:66610 IMAGE:6811681)	RIKEN cDNA 1110057K04 gene, mRNA (cDNA clone MGC:66610 IMAGE:6811681)	1110057K04Rik	1110057K04Rik	27	chr12	8183139	8183282	0	+	chr12	8194362	8194534	0	+	11080	143	172	8183282	8194362	10368-12182H_10368-12183L	0	10368-12182H_10368-12183L	0	0.457265
3433-11138L	3433-1130L	Mm.3705	BY315123	BF144299	1939	2601	0.453602	0.325001	Mm.3705	Mm.3705	Procollagen-proline, 2-oxoglutarate 4-dioxygenase (proline 4-hydroxylase), alpha II polypeptide, mRNA (cDNA clone MGC:25333 IMAGE:3157481)	Procollagen-proline, 2-oxoglutarate 4-dioxygenase (proline 4-hydroxylase), alpha II polypeptide, mRNA (cDNA clone MGC:25333 IMAGE:3157481)	P4ha2	P4ha2	27	chr11	54063102	54063158	0	+	chr11	54067239	54067309	0	+	4081	56	70	54063158	54067239	3433-11138L_3433-1130L	1	3433-11138L_3433-1130L	106	0.453602
10368-12240H	10368-12241H	Mm.220915	BE283523	BM939469	1888	1022	0.449328	0.464377	Mm.46005	Mm.46005	RIKEN cDNA 2600011C06 gene, mRNA (cDNA clone MGC:18847 IMAGE:4218967)	RIKEN cDNA 2600011C06 gene, mRNA (cDNA clone MGC:18847 IMAGE:4218967)	2600011C06Rik	2600011C06Rik	27	chr12	81635165	81635228	0	+	chr12	81638439	81638556	0	+	3211	63	117	81635228	81638439	10368-12240H_10368-12241H	0	10368-12240H_10368-12241H	0	0.449328
10368-06226L	10368-06227L	Mm.20893	BY250606	BM949886	3228	3358	-0.447552	0.473832	Mm.20893	Mm.20893	Dynein, cytoplasmic, intermediate chain 1 (Dncic1), mRNA	Dynein, cytoplasmic, intermediate chain 1 (Dncic1), mRNA	Dncic1	Dncic1	12	chr6	5683422	5683587	0	+	chr6	5737325	5737384	0	+	53738	165	59	5683587	5737325	10368-06226L_10368-06227L	3	10368-06226L_10368-06227L	332	0.447552
10368-19155H	10368-19290H	Mm.76696	AF078667	AU080988	574	720	0.44664	0.528678	Mm.210815	Mm.210815	Sorbin and SH3 domain containing 1, mRNA (cDNA clone MGC:13971 IMAGE:3602997)	Sorbin and SH3 domain containing 1, mRNA (cDNA clone MGC:13971 IMAGE:3602997)	Sorbs1	Sorbs1	27	chr19	40289467	40289556	0	-	chr19	40238144	40238227	0	-	51240	89	83	40238227	40289467	10368-19155H_10368-19290H	13	10368-19155H_10368-19290H	1481	0.44664
3433-02191L	3433-0252L	Mm.45048	AK004604	AK004604	2368	1094	-0.445113	-0.439214	Mm.263639	Mm.263639	Signal transducing adaptor molecule (SH3 domain and ITAM motif) 2, mRNA (cDNA clone MGC:18336 IMAGE:3671426)	Signal transducing adaptor molecule (SH3 domain and ITAM motif) 2, mRNA (cDNA clone MGC:18336 IMAGE:3671426)	Stam2	Stam2	20	chr2	52728195	52728279	0	-	chr2	52727008	52727106	0	-	1089	84	98	52727106	52728195	3433-02191L_3433-0252L	1	3433-02191L_3433-0252L	76	0.445113
10368-09220L	10368-09571L	Mm.2277	AK017638	AA213045	2164	3067	0.443223	0.245444	Mm.2277	Mm.2277	Cathepsin H, mRNA (cDNA clone MGC:6103 IMAGE:2647229)	Cathepsin H, mRNA (cDNA clone MGC:6103 IMAGE:2647229)	Ctsh	Ctsh	27	chr9	89693100	89693204	0	+	chr9	89690466	89690571	0	+	2529	104	105	89690571	89693100	10368-09220L_10368-09571L	1	10368-09220L_10368-09571L	71	0.443223
10368-13120L	10368-13123H	Mm.29163	BU504237	AB026997	2952	2505	0.439864	0.481195	Data not found	Mm.29163		Calpastatin, mRNA (cDNA clone MGC:12116 IMAGE:3710078)		Cast	22	chr13	71708567	71708599	0	-	chr13	71762110	71762166	0	-	53511	32	56	71708599	71762110	10368-13120L_10368-13123H	27	10368-13120L_10368-13123H	2267	0.439864
10368-0495L	10368-0496L	Mm.207201	AF326541	AF326541	2611	2576	-0.437949	-0.309504	Mm.153039	Mm.153039	WSR2 multiple PDZ domain protein (Mpdz)	WSR2 multiple PDZ domain protein (Mpdz)	Mpdz	Mpdz	26	chr4	80717226	80717324	0	-	chr4	80733153	80733257	0	-	15829	98	104	80717324	80733153	10368-0495L_10368-0496L	3	10368-0495L_10368-0496L	382	0.437949
10368-06267H	10368-06410L	Mm.20930	U72194	BB811989	171	441	-0.435897	-0.428185	Mm.238038	Mm.238038	Muskelin 1, intracellular mediator containing kelch motifs, mRNA (cDNA clone MGC:18343 IMAGE:3668925)	Muskelin 1, intracellular mediator containing kelch motifs, mRNA (cDNA clone MGC:18343 IMAGE:3668925)	Mkln1	Mkln1	27	chr6	31389254	31389366	0	+	chr6	31430186	31430234	0	+	40820	112	48	31389366	31430186	10368-06267H_10368-06410L	8	10368-06267H_10368-06410L	1082	0.435897
10368-05109L	10368-05110H	Mm.6250	AK029921	AK029921	2469	2114	-0.431111	-0.366212	Mm.6250	Mm.6250	Prominin 1, mRNA (cDNA clone MGC:25280 IMAGE:4502359)	Prominin 1, mRNA (cDNA clone MGC:25280 IMAGE:4502359)	Prom1	Prom1	26	chr5	43347248	43347400	0	-	chr5	43354912	43354986	0	-	7512	152	74	43347400	43354912	10368-05109L_10368-05110H	2	10368-05109L_10368-05110H	224	0.431111
10368-09205H	10368-09207L	Mm.132762	BE952139	AB049460	1336	1377	-0.431111	-0.183497	Mm.221688	Mm.221688	Ndrp mRNA for neuronal differentiaion related protein	Ndrp mRNA for neuronal differentiaion related protein	Phip	Phip	27	chr9	83014208	83014270	0	-	chr9	83030732	83030832	0	-	16462	62	100	83014270	83030732	10368-09205H_10368-09207L	6	10368-09205H_10368-09207L	601	0.431111
10368-09336L	10368-09515H	Mm.101578	NM_172456	AK034654	1804	3028	-0.430303	-0.437393	Mm.101578	Mm.101578	Endonuclease G-like 1 (Endogl1), mRNA	Endonuclease G-like 1 (Endogl1), mRNA	Endogl1	Endogl1	10	chr9	119128593	119128732	0	+	chr9	119125491	119125525	0	+	3068	139	34	119125525	119128593	10368-09336L_10368-09515H	1	10368-09336L_10368-09515H	150	0.430303
10368-01334L	10368-01335L	Mm.103215	BC039216	CB520512	1798	2346	0.429792	0.477155	Mm.138740	Mm.138740	CLIP-associating protein CLASP1	CLIP-associating protein CLASP1	Clasp1	Clasp1	27	chr1	118372694	118372741	0	+	chr1	118373224	118373247	0	+	483	47	23	118372741	118373224	10368-01334L_10368-01335L	0	10368-01334L_10368-01335L	0	0.429792
10368-09210H	10368-09211L	Mm.137758	AK054511	AK045873	2057	3057	0.428571	0.413699	Mm.360478	Mm.360478	PREDICTED: Mus musculus RIKEN cDNA B130005I07 gene (B130005I07Rik), mRNA	PREDICTED: Mus musculus RIKEN cDNA B130005I07 gene (B130005I07Rik), mRNA	B130005I07Rik	B130005I07Rik	13	chr9	86605229	86605338	0	+	chr9	86610226	86610255	0	+	4888	109	29	86605338	86610226	10368-09210H_10368-09211L	3	10368-09210H_10368-09211L	2570	0.428571
3433-173H	3433-175H	Mm.30717	AF041859	AF041862	1858	2704	-0.427273	-0.473438	Mm.236068	Mm.236068	Synaptojanin 2 (Synj2), mRNA	Synaptojanin 2 (Synj2), mRNA	Synj2	Synj2	11	chr17	5975413	5975534	0	+	chr17	5931685	5931955	0	+	43458	121	270	5931955	5975413	3433-173H_3433-175H	21	3433-173H_3433-175H	2954	0.427273
10368-17369L	10368-17370H	Mm.2206	BY248397	BY743302	1077	3268	0.42674	0.437097	Mm.2206	Mm.2206	NADH dehydrogenase (ubiquinone) flavoprotein 2, mRNA (cDNA clone MGC:32165 IMAGE:5003524)	NADH dehydrogenase (ubiquinone) flavoprotein 2, mRNA (cDNA clone MGC:32165 IMAGE:5003524)	Ndufv2	Ndufv2	27	chr17	64310190	64310258	0	-	chr17	64318510	64318606	0	-	8252	68	96	64310258	64318510	10368-17369L_10368-17370H	0	10368-17369L_10368-17370H	0	0.42674
10368-07373H	10368-07591L	Mm.256973	AK077585	AK077585	2059	1767	0.425519	0.416046	Mm.272948	Mm.272948	Phosphoseryl-tRNA kinase (Pstk), mRNA	Phosphoseryl-tRNA kinase (Pstk), mRNA	Pstk	Pstk	27	chr7	127728777	127729071	0	+	chr7	127740365	127740447	0	+	11294	294	82	127729071	127740365	10368-07373H_10368-07591L	3	10368-07373H_10368-07591L	287	0.425519
10368-15223H	10368-15348L	Mm.111	BQ928517	BI730707	1	66	-0.424908	-0.298656	Mm.236513	Mm.236513	Mitogen activated protein kinase kinase kinase 12 (Map3k12), mRNA	Mitogen activated protein kinase kinase kinase 12 (Map3k12), mRNA	Map3k12	Map3k12	27	chr15	102474933	102474971	0	+	chr15	102472105	102472197	0	+	2736	38	92	102472197	102474933	10368-15223H_10368-15348L	2	10368-15223H_10368-15348L	115	0.424908
3433-0591H	3433-0592H	Mm.27861	AF089751	BC005597	1480	1299	-0.423846	0.170754	Mm.290884	Mm.290884	Purinergic receptor P2X, ligand-gated ion channel 4, mRNA (cDNA clone MGC:5729 IMAGE:3482458)	Purinergic receptor P2X, ligand-gated ion channel 4, mRNA (cDNA clone MGC:5729 IMAGE:3482458)	P2rx4	P2rx4	26	chr5	121958816	121958896	0	+	chr5	121961621	121961686	0	+	2725	80	65	121958896	121961621	3433-0591H_3433-0592H	3	3433-0591H_3433-0592H	373	0.423846
10368-05175H	10368-05176H	Mm.156892	BC011172	BC011172	7	24	0.423077	0.342934	Mm.150231	Mm.150231	Heterogeneous nuclear ribonucleoprotein D, mRNA (cDNA clone MGC:18438 IMAGE:4187388)	Heterogeneous nuclear ribonucleoprotein D, mRNA (cDNA clone MGC:18438 IMAGE:4187388)	Hnrpd	Hnrpd	27	chr5	99178512	99178658	0	-	chr5	99191315	99191371	0	-	12657	146	56	99178658	99191315	10368-05175H_10368-05176H	4	10368-05175H_10368-05176H	563	0.423077
10368-14195H	10368-14196L	Mm.24425	BB700720	AK005056	2912	1919	-0.423077	-0.593216	Mm.24425	Mm.24425	NMDA receptor regulated 1-like (Narg1l), mRNA	NMDA receptor regulated 1-like (Narg1l), mRNA	Narg1l	Narg1l	13	chr14	74031378	74031519	0	-	chr14	74040145	74040217	0	-	8626	141	72	74031519	74040145	10368-14195H_10368-14196L	3	10368-14195H_10368-14196L	452	0.423077
10368-0113L	10368-01334L	Mm.103215	CA326689	BC039216	1808	1798	0.422466	-0.099354	Mm.138740	Mm.138740	CLIP-associating protein CLASP1	CLIP-associating protein CLASP1	Clasp1	Clasp1	27	chr1	118415804	118415905	0	+	chr1	118372694	118372741	0	+	43063	101	47	118372741	118415804	10368-0113L_10368-01334L	10	10368-0113L_10368-01334L	1205	0.422466
3433-0813L	3433-0895H	Mm.28684	AF513911	AF513911	230	469	-0.421245	-0.420313	Mm.123211	Mm.123211	Polymerase (DNA directed), beta (Polb), mRNA	Polymerase (DNA directed), beta (Polb), mRNA	Polb	Polb	27	chr8	21435806	21435872	0	-	chr8	21430362	21430411	0	-	5395	66	49	21430411	21435806	3433-0813L_3433-0895H	2	3433-0813L_3433-0895H	134	0.421245
10368-03187L	10368-03188L	Mm.209449	BC023952	BC023952	717	1431	0.417582	0.259241	Mm.278643	Mm.278643	RIKEN cDNA 6330569M22 gene (6330569M22Rik), mRNA	RIKEN cDNA 6330569M22 gene (6330569M22Rik), mRNA	6330569M22Rik	6330569M22Rik	27	chr3	107442675	107442802	0	-	chr3	107445676	107445750	0	-	2874	127	74	107442802	107445676	10368-03187L_10368-03188L	4	10368-03187L_10368-03188L	432	0.417582
3433-1521L	3433-1522H	Mm.25568	AF441233	BC006859	1682	1199	0.416361	0.282475	Mm.25568	Mm.25568	Scribbled homolog (Drosophila), mRNA (cDNA clone IMAGE:4459388)	Scribbled homolog (Drosophila), mRNA (cDNA clone IMAGE:4459388)	Scrib	Scrib	27	chr15	76130474	76130548	0	-	chr15	76132009	76132092	0	-	1461	74	83	76130548	76132009	3433-1521L_3433-1522H	6	3433-1521L_3433-1522H	774	0.416361
10368-11301H	10368-11620L	Mm.27302	AK049161	NM_027569	78	1034	0.415751	0.287885	Mm.260737	Mm.260737	Sperm associated antigen 9 (Spag9), transcript variant 3, mRNA	Sperm associated antigen 9 (Spag9), transcript variant 3, mRNA	Spag9	Spag9	27	chr11	94222302	94222340	0	+	chr11	94122662	94122782	0	+	99520	38	120	94122782	94222302	10368-11301H_10368-11620L	28	10368-11301H_10368-11620L	7146	0.415751
3433-02170L	3433-0228L	Mm.28721	BY088792	AF269193	2140	781	0.415751	0.2658	Mm.28721	Mm.28721	Bromodomain containing 3, mRNA (cDNA clone MGC:28328 IMAGE:4015879)	Bromodomain containing 3, mRNA (cDNA clone MGC:28328 IMAGE:4015879)	Brd3	Brd3	27	chr2	27479887	27479925	0	-	chr2	27470766	27470897	0	-	8990	38	131	27470897	27479887	3433-02170L_3433-0228L	2	3433-02170L_3433-0228L	311	0.415751
3433-1698L	3433-1699L	Mm.29015	AJ243418	AF286215	2134	2024	0.413919	0.158004	Mm.293599	Mm.293599	Armadillo repeat gene deleted in velo-cardio-facial syndrome (Arvcf), mRNA	Armadillo repeat gene deleted in velo-cardio-facial syndrome (Arvcf), mRNA	Arvcf	Arvcf	27	chr16	17954552	17954643	0	+	chr16	17954835	17954954	0	+	192	91	119	17954643	17954835	3433-1698L_3433-1699L	0	3433-1698L_3433-1699L	0	0.413919
10368-02113L	10368-02114L	Mm.207261	BY734405	BU503611	1479	2013	-0.410867	-0.150655	Mm.374436	Mm.374436	PREDICTED: far upstream element (FUSE) binding protein 3 [Mus musculus], mRNA sequence	PREDICTED: far upstream element (FUSE) binding protein 3 [Mus musculus], mRNA sequence	Fubp3	Fubp3	27	chr2	31603905	31603962	0	+	chr2	31619414	31619546	0	+	15452	57	132	31603962	31619414	10368-02113L_10368-02114L	7	10368-02113L_10368-02114L	874	0.410867
10368-04595L	10368-04596L	Mm.259070	AI526581	BY062333	494	432	0.409646	0.203188	Mm.185636	Mm.289657	RIKEN cDNA A430091O22 gene (A430091O22Rik), mRNA	Janus kinase 1 (Jak1), mRNA	A430091O22Rik	Jak1	27	chr4	100574215	100574419	0	-	chr4	100633932	100633991	0	-	59513	204	59	100574419	100633932	10368-04595L_10368-04596L	0	10368-04595L_10368-04596L	0	0.409646
10368-15291L	10368-15381H	Mm.89702	NM_030255	NM_030255	2485	2970	-0.406061	0.667445	Mm.284059	Mm.284059	Apolipoprotein B editing complex 3, mRNA (cDNA clone MGC:7002 IMAGE:3155422)	Apolipoprotein B editing complex 3, mRNA (cDNA clone MGC:7002 IMAGE:3155422)	Apobec3	Apobec3	11	chr15	79979543	79979690	0	+	chr15	79983152	79983250	0	+	3462	147	98	79979690	79983152	10368-15291L_10368-15381H	2	10368-15291L_10368-15381H	392	0.406061
3433-0373L	3433-0374H	Mm.16453	BQ568553	BC012404	2200	558	0.398657	0.309181	Mm.132336	Mm.132336	Peroxisomal membrane protein 3, mRNA (cDNA clone MGC:11449 IMAGE:3964491)	Peroxisomal membrane protein 3, mRNA (cDNA clone MGC:11449 IMAGE:3964491)	Pxmp3	Pxmp3	27	chr3	5570855	5570920	0	-	chr3	5576209	5576351	0	-	5289	65	142	5570920	5576209	3433-0373L_3433-0374H	0	3433-0373L_3433-0374H	0	0.398657
10368-1225L	10368-12343H	Mm.203892	BQ960396	AK083260	1866	1084	0.397436	0.0850296	Mm.250641	Mm.250641	RIKEN cDNA C330002I19 gene, mRNA (cDNA clone IMAGE:4238005)	RIKEN cDNA C330002I19 gene, mRNA (cDNA clone IMAGE:4238005)	C330002I19Rik	C330002I19Rik	27	chr12	22893083	22893163	0	+	chr12	22876957	22877070	0	+	16013	80	113	22877070	22893083	10368-1225L_10368-12343H	6	10368-1225L_10368-12343H	591	0.397436
10368-08347L	10368-0871H	Mm.222711	BC032254	BC032254	2248	3678	-0.397059	-0.118211	Mm.383205	Mm.383205	Myotubularin related protein 7 (Mtmr7), mRNA	Myotubularin related protein 7 (Mtmr7), mRNA	Mtmr7	Mtmr7	16	chr8	39399425	39399547	0	-	chr8	39346974	39347061	0	-	52364	122	87	39347061	39399425	10368-08347L_10368-0871H	9	10368-08347L_10368-0871H	1205	0.397059
10368-0495L	10368-0497L	Mm.207201	AF326541	AF326541	2611	1691	0.395822	0.402451	Mm.153039	Mm.153039	WSR2 multiple PDZ domain protein (Mpdz)	WSR2 multiple PDZ domain protein (Mpdz)	Mpdz	Mpdz	23	chr4	80717226	80717324	0	-	chr4	80762352	80762468	0	-	45028	98	116	80717324	80762352	10368-0495L_10368-0497L	8	10368-0495L_10368-0497L	1245	0.395822
3433-02255H	3433-0234L	Mm.20396	BY174524	BC006668	2581	770	0.39072	-0.0399693	Mm.285167	Mm.20396	Dolichyl pyrophosphate phosphatase 1, mRNA (cDNA clone MGC:35893 IMAGE:4975127)	Carnitine acetyltransferase, mRNA (cDNA clone MGC:6046 IMAGE:3499169)	Dolpp1	Crat	27	chr2	30420940	30421088	0	-	chr2	30411839	30411901	0	-	9039	148	62	30411901	30420940	3433-02255H_3433-0234L	4	3433-02255H_3433-0234L	480	0.39072
10368-05418L	10368-05419L	Mm.15928	CB521602	AK013330	150	566	0.39072	0.387364	Mm.272414	Mm.272414	Prolactin regulatory element binding, mRNA (cDNA clone MGC:27689 IMAGE:4921119)	Prolactin regulatory element binding, mRNA (cDNA clone MGC:27689 IMAGE:4921119)	Preb	Preb	27	chr5	29988446	29988605	0	-	chr5	29988778	29988850	0	-	173	159	72	29988605	29988778	10368-05418L_10368-05419L	0	10368-05418L_10368-05419L	0	0.39072
3433-155L	3433-156H	Mm.42110	BU152228	AK003858	948	323	0.389499	0.341618	Mm.244226	Mm.244226	PREDICTED: hypothetical protein LOC68646 [Mus musculus], mRNA sequence	PREDICTED: hypothetical protein LOC68646 [Mus musculus], mRNA sequence	1110020G09Rik	1110020G09Rik	27	chr15	9156754	9156819	0	+	chr15	9160928	9160983	0	+	4109	65	55	9156819	9160928	3433-155L_3433-156H	1	3433-155L_3433-156H	97	0.389499
10368-15441L	10368-15442L	Mm.4839	BY135627	Z31664	3108	2532	0.389061	0.206467	Mm.279542	Mm.279542	Activin A receptor, type II-like 1, mRNA (cDNA clone MGC:13970 IMAGE:3982004)	Activin A receptor, type II-like 1, mRNA (cDNA clone MGC:13970 IMAGE:3982004)	Acvrl1	Acvrl1	18	chr15	101115210	101115296	0	+	chr15	101119382	101119442	0	+	4086	86	60	101115296	101119382	10368-15441L_10368-15442L	0	10368-15441L_10368-15442L	0	0.389061
10368-04273L	10368-04275L	Mm.29685	BY285536	BC035539	864	161	0.388278	0.390686	Mm.29685	Mm.29685	L41 ribosomal like-protein	L41 ribosomal like-protein	Dnajc8	Dnajc8	27	chr4	131914416	131914579	0	+	chr4	131923090	131923184	0	+	8511	163	94	131914579	131923090	10368-04273L_10368-04275L	3	10368-04273L_10368-04275L	226	0.388278
3433-11201H	3433-11202H	Mm.840	AJ416093	BC021849	1495	2762	-0.387668	-0.440415	Mm.840	Mm.840	EMI domain containing 1, mRNA (cDNA clone IMAGE:4017301)	EMI domain containing 1, mRNA (cDNA clone IMAGE:4017301)	Emid1	Emid1	27	chr11	5062693	5062777	0	-	chr11	5061547	5061637	0	-	1056	84	90	5061637	5062693	3433-11201H_3433-11202H	0	3433-11201H_3433-11202H	0	0.387668
10368-02208L	10368-02210H	Mm.209903	M77167	BU839869	659	678	0.387668	0.302849	Mm.209903	Mm.209903	T-cell antigen receptor alpha-chain (TCR-ATF2)	T-cell antigen receptor alpha-chain (TCR-ATF2)	Atf2	Atf2	27	chr2	73666917	73667022	0	-	chr2	73697511	73697607	0	-	30489	105	96	73667022	73697511	10368-02208L_10368-02210H	8	10368-02208L_10368-02210H	3824	0.387668
10368-07529L	10368-07530L	Mm.153120	AK030221	BQ929746	3310	2992	-0.385714	0.024728	Mm.257035	Mm.257035	Discs, large homolog 2 (Drosophila) (Dlgh2), mRNA	Discs, large homolog 2 (Drosophila) (Dlgh2), mRNA	Dlgh2	Dlgh2	15	chr7	88423991	88424090	0	+	chr7	88424855	88424900	0	+	765	99	45	88424090	88424855	10368-07529L_10368-07530L	0	10368-07529L_10368-07530L	0	0.385714
10368-04146L	10368-04147L	Mm.29499	U01163	BY033336	938	1364	-0.385226	-0.269714	Mm.307620	Mm.307620	Carnitine palmitoyltransferase 2 (Cpt2), mRNA	Carnitine palmitoyltransferase 2 (Cpt2), mRNA	Cpt2	Cpt2	27	chr4	107283360	107284664	0	-	chr4	107290703	107290783	0	-	6039	1304	80	107284664	107290703	10368-04146L_10368-04147L	1	10368-04146L_10368-04147L	107	0.385226
10368-1945L	10368-1946H	Mm.254144	BQ713026	BC003196	1655	331	-0.384615	-0.231017	Mm.254144	Mm.254144	Adrenergic receptor kinase, beta 1, mRNA (cDNA clone IMAGE:3586085)	Adrenergic receptor kinase, beta 1, mRNA (cDNA clone IMAGE:3586085)	Adrbk1	Adrbk1	26	chr19	4199928	4199999	0	-	chr19	4183218	4183313	0	-	16615	71	95	4183313	4199928	10368-1945L_10368-1946H	15	10368-1945L_10368-1946H	1282	0.384615
10368-15109L	10368-15110L	Mm.222536	AK003672	AA544145	996	1761	-0.382173	0.0302941	Mm.222536	Mm.222536	Solute carrier family 25 (mitochondrial carrier, peroxisomal membrane protein), member 17, mRNA (cDNA clone MGC:18353 IMAGE:3962111)	Solute carrier family 25 (mitochondrial carrier, peroxisomal membrane protein), member 17, mRNA (cDNA clone MGC:18353 IMAGE:3962111)	Slc25a17	Slc25a17	27	chr15	81411698	81411843	0	-	chr15	81427787	81427873	0	-	15944	145	86	81411843	81427787	10368-15109L_10368-15110L	3	10368-15109L_10368-15110L	336	0.382173
3433-07133H	3433-07134H	Mm.29998	BC019188	BC019188	1647	561	-0.377289	-0.166625	Mm.29998	Mm.29998	Patatin-like phospholipase domain containing 2 (Pnpla2), mRNA	Patatin-like phospholipase domain containing 2 (Pnpla2), mRNA	Pnpla2	Pnpla2	27	chr7	137873832	137873913	0	+	chr7	137875856	137876023	0	+	1943	81	167	137873913	137875856	3433-07133H_3433-07134H	4	3433-07133H_3433-07134H	570	0.377289
10368-11437H	10368-11690L	Mm.22530	AF014461	BF166813	751	788	-0.376068	-0.299671	Mm.22530	Mm.22530	Exocyst complex component 7, mRNA (cDNA clone MGC:30390 IMAGE:4208803)	Exocyst complex component 7, mRNA (cDNA clone MGC:30390 IMAGE:4208803)	Exoc7	Exoc7	27	chr11	116402320	116402358	0	-	chr11	116405775	116405843	0	-	3417	38	68	116402358	116405775	10368-11437H_10368-11690L	5	10368-11437H_10368-11690L	528	0.376068
10368-02124H	10368-02125L	Mm.106376	BC011407	BC011407	891	1571	-0.376068	-0.367092	Mm.106376	Mm.106376	Golgi autoantigen, golgin subfamily a, 2, mRNA (cDNA clone MGC:11816 IMAGE:3596079)	Golgi autoantigen, golgin subfamily a, 2, mRNA (cDNA clone MGC:11816 IMAGE:3596079)	Golga2	Golga2	27	chr2	32305065	32305145	0	+	chr2	32310014	32310103	0	+	4869	80	89	32305145	32310014	10368-02124H_10368-02125L	6	10368-02124H_10368-02125L	504	0.376068
10368-0875H	10368-0876H	Mm.28192	AB029291	AB029291	521	680	-0.374237	-0.285058	Mm.117896	Mm.117896	Pericentriolar material 1 (Pcm1), mRNA	Pericentriolar material 1 (Pcm1), mRNA	Pcm1	Pcm1	27	chr8	40060422	40060595	0	+	chr8	40089414	40089578	0	+	28819	173	164	40060595	40089414	10368-0875H_10368-0876H	12	10368-0875H_10368-0876H	2273	0.374237
10368-09220L	10368-09570L	Mm.2277	AK017638	BY737133	2164	3334	-0.373016	-0.208943	Mm.2277	Mm.2277	Cathepsin H, mRNA (cDNA clone MGC:6103 IMAGE:2647229)	Cathepsin H, mRNA (cDNA clone MGC:6103 IMAGE:2647229)	Ctsh	Ctsh	27	chr9	89693100	89693204	0	+	chr9	89689426	89689457	0	+	3643	104	31	89689457	89693100	10368-09220L_10368-09570L	2	10368-09220L_10368-09570L	177	0.373016
10368-07336L	10368-07580H	Mm.135	U68064	U68064	1492	3622	-0.37	-0.340095	Mm.268930	Mm.268930	Ceroid lipofuscinosis, neuronal 3, juvenile (Batten, Spielmeyer-Vogt disease) (Cln3), mRNA	Ceroid lipofuscinosis, neuronal 3, juvenile (Batten, Spielmeyer-Vogt disease) (Cln3), mRNA	Cln3	Cln3	27	chr7	122672048	122672094	0	-	chr7	122677351	122677422	0	-	5257	46	71	122672094	122677351	10368-07336L_10368-07580H	5	10368-07336L_10368-07580H	1295	0.37
10368-1493H	10368-1495H	Mm.3110	L43326	L43326	209	200	-0.369963	-0.357226	Mm.3110	Mm.3110	Kinectin 1 (Ktn1), mRNA	Kinectin 1 (Ktn1), mRNA	Ktn1	Ktn1	27	chr14	43056259	43056330	0	+	chr14	43064485	43064594	0	+	8155	71	109	43056330	43064485	10368-1493H_10368-1495H	4	10368-1493H_10368-1495H	348	0.369963
10368-04205H	10368-04207H	Mm.234004	AF300943	AF300943	898	1739	0.369231	0.565268	Mm.29855	Mm.29855	Protein tyrosine phosphatase, receptor type, F (Ptprf), mRNA	Protein tyrosine phosphatase, receptor type, F (Ptprf), mRNA	Ptprf	Ptprf	27	chr4	117602238	117602816	0	-	chr4	117607925	117608230	0	-	5109	578	305	117602816	117607925	10368-04205H_10368-04207H	2	10368-04205H_10368-04207H	312	0.369231
10368-05161H	10368-05162L	Mm.37819	AK013185	BC017648	1936	1073	0.368742	0.0357384	Mm.270469	Mm.270469	DNA segment, Chr 5, Brigham & Women's Genetics 0860 expressed (D5Bwg0860e), mRNA	DNA segment, Chr 5, Brigham & Women's Genetics 0860 expressed (D5Bwg0860e), mRNA	D5Bwg0860e	D5Bwg0860e	27	chr5	88538895	88538948	0	+	chr5	88575651	88575734	0	+	36703	53	83	88538948	88575651	10368-05161H_10368-05162L	7	10368-05161H_10368-05162L	2397	0.368742
10368-03139H	10368-03358L	Mm.23662	AF363973	AB013729	1902	2550	0.368577	0.355479	Mm.23662	Mm.23662	Semaphorin 6C short isoform 2 (Sema6C) mRNA, complete cds, alternatively spliced	Semaphorin 6C short isoform 2 (Sema6C) mRNA, complete cds, alternatively spliced	Sema6c	Sema6c	27	chr3	95045740	95045835	0	+	chr3	95041362	95041425	0	+	4315	95	63	95041425	95045740	10368-03139H_10368-03358L	13	10368-03139H_10368-03358L	1462	0.368577
10368-06194H	10368-06195H	Mm.196531	BC014853	NM_144920	818	1927	-0.368205	-0.318864	Mm.247670	Mm.247670	Pleckstrin homology domain containing, family A member 5, mRNA (cDNA clone MGC:36910 IMAGE:4945488)	Pleckstrin homology domain containing, family A member 5, mRNA (cDNA clone MGC:36910 IMAGE:4945488)	Plekha5	Plekha5	26	chr6	140624515	140624703	0	+	chr6	140637723	140637825	0	+	13020	188	102	140624703	140637723	10368-06194H_10368-06195H	7	10368-06194H_10368-06195H	843	0.368205
10368-0952L	10368-0953L	Mm.35084	BC004635	BC004635	1330	1206	0.368132	0.361145	Mm.35084	Mm.35084	Sorting nexin 19, mRNA (cDNA clone IMAGE:3585717)	Sorting nexin 19, mRNA (cDNA clone IMAGE:3585717)	Snx19	Snx19	27	chr9	30333552	30333648	0	+	chr9	30359134	30359318	0	+	25486	96	184	30333648	30359134	10368-0952L_10368-0953L	2	10368-0952L_10368-0953L	311	0.368132
10368-15180L	10368-15181L	Mm.2423	BY713754	BC052326	2914	2489	0.367926	0.470263	Data not found	Mm.383474		Procollagen, type II, alpha 1, mRNA (cDNA clone IMAGE:4506267)		Col2a1	26	chr15	98001554	98001586	0	-	chr15	98001882	98001914	0	-	296	32	32	98001586	98001882	10368-15180L_10368-15181L	1	10368-15180L_10368-15181L	88	0.367926
10368-04565L	10368-04566H	Mm.23713	BI691232	BE303087	2512	3013	0.367857	0.03373	Mm.379319	Mm.379319	RIKEN cDNA 2210008M09 gene, mRNA (cDNA clone MGC:25805 IMAGE:4037840)	RIKEN cDNA 2210008M09 gene, mRNA (cDNA clone MGC:25805 IMAGE:4037840)	2210008M09Rik	2210008M09Rik	15	chr4	11265869	11265978	0	-	chr4	11271259	11271409	0	-	5281	109	150	11265978	11271259	10368-04565L_10368-04566H	0	10368-04565L_10368-04566H	0	0.367857
10368-14240L	10368-1474L	Mm.27580	BC030449	BG919429	1207	1324	0.3663	0.0435847	Mm.291731	Mm.291731	RIKEN cDNA 1600013P15 gene, mRNA (cDNA clone MGC:40619 IMAGE:5400506)	RIKEN cDNA 1600013P15 gene, mRNA (cDNA clone MGC:40619 IMAGE:5400506)	1600013P15Rik	1600013P15Rik	27	chr14	28921969	28922103	0	-	chr14	28912452	28912579	0	-	9390	134	127	28912579	28921969	10368-14240L_10368-1474L	1	10368-14240L_10368-1474L	171	0.3663
10368-03204L	10368-03205L	Mm.41023	BB702539	BB636378	1201	557	0.3663	0.277885	Mm.51049	Mm.51049	PRP38 pre-mRNA processing factor 38 (yeast) domain containing B (Prpf38b), mRNA	PRP38 pre-mRNA processing factor 38 (yeast) domain containing B (Prpf38b), mRNA	1110021E09Rik	1110021E09Rik	27	chr3	108724360	108724413	0	-	chr3	108728631	108728683	0	-	4218	53	52	108724413	108728631	10368-03204L_10368-03205L	3	10368-03204L_10368-03205L	282	0.3663
3433-1217H	3433-1218H	Mm.24761	AK003055	AK003055	1137	1053	0.366154	0.356516	Mm.24761	Mm.24761	Breast cancer metastasis-suppressor 1-like, mRNA (cDNA clone MGC:41369 IMAGE:1362264)	Breast cancer metastasis-suppressor 1-like, mRNA (cDNA clone MGC:41369 IMAGE:1362264)	Brms1l	Brms1l	25	chr12	53785600	53785696	0	+	chr12	53788645	53788684	0	+	2949	96	39	53785696	53788645	3433-1217H_3433-1218H	2	3433-1217H_3433-1218H	170	0.366154
10368-06136H	10368-06137H	Mm.95879	BC011506	BC010717	456	688	0.36569	0.157687	Mm.288602	Mm.288602	Jumonji, AT rich interactive domain 1A (Rbp2 like), mRNA (cDNA clone MGC:11659 IMAGE:3603073)	Jumonji, AT rich interactive domain 1A (Rbp2 like), mRNA (cDNA clone MGC:11659 IMAGE:3603073)	Jarid1a	Jarid1a	27	chr6	120433546	120433660	0	+	chr6	120440517	120440655	0	+	6857	114	138	120433660	120440517	10368-06136H_10368-06137H	1	10368-06136H_10368-06137H	356	0.36569
10368-03139H	10368-03443H	Mm.23662	AF363973	BY340387	1902	3062	0.364625	0.424007	Mm.23662	Mm.23662	Semaphorin 6C short isoform 2 (Sema6C) mRNA, complete cds, alternatively spliced	Semaphorin 6C short isoform 2 (Sema6C) mRNA, complete cds, alternatively spliced	Sema6c	Sema6c	27	chr3	95045740	95045835	0	+	chr3	95036564	95036612	0	+	9128	95	48	95036612	95045740	10368-03139H_10368-03443H	17	10368-03139H_10368-03443H	1939	0.364625
10368-06476L	10368-06478L	Mm.21501	BU961564	AA672495	1948	3099	0.364219	0.418128	Mm.21501	Mm.21501	Coiled-coil-helix-coiled-coil-helix domain containing 3 (Chchd3), mRNA	Coiled-coil-helix-coiled-coil-helix domain containing 3 (Chchd3), mRNA	Chchd3	Chchd3	27	chr6	32733215	32733284	0	-	chr6	32725448	32725526	0	-	7689	69	78	32725526	32733215	10368-06476L_10368-06478L	0	10368-06476L_10368-06478L	0	0.364219
10368-10207H	10368-10208L	Mm.29342	BC043083	AK122416	549	496	-0.362637	-0.258439	Mm.29342	Mm.29342	RIKEN cDNA 1300003K24 gene, mRNA (cDNA clone IMAGE:5372315)	RIKEN cDNA 1300003K24 gene, mRNA (cDNA clone IMAGE:5372315)	1300003K24Rik	1300003K24Rik	27	chr10	126963577	126963672	0	+	chr10	126966520	126966573	0	+	2848	95	53	126963672	126966520	10368-10207H_10368-10208L	1	10368-10207H_10368-10208L	32	0.362637
10368-04507H	10368-04639H	Mm.30038	BC043337	BE912093	918	352	0.362637	0.327104	Mm.30038	Mm.30038	Erythrocyte protein band 4.1, mRNA (cDNA clone IMAGE:4482128)	Erythrocyte protein band 4.1, mRNA (cDNA clone IMAGE:4482128)	Epb4.1	Epb4.1	27	chr4	131151434	131151883	0	-	chr4	131177343	131177405	0	-	25460	449	62	131151883	131177343	10368-04507H_10368-04639H	1	10368-04507H_10368-04639H	177	0.362637
10368-06485L	10368-06487H	Mm.133864	BY045690	BE954101	1807	2103	0.362027	0.410289	Mm.158936	Data not found	5'-nucleotidase, cytosolic III, mRNA (cDNA clone MGC:46779 IMAGE:4018956)		Nt5c3		27	chr6	56886437	56886482	0	-	chr6	56861145	56861199	0	-	25238	45	54	56861199	56886437	10368-06485L_10368-06487H	1	10368-06485L_10368-06487H	31	0.362027
10368-05627H	10368-05628H	Mm.22451	BU560426	BC013464	2072	2239	-0.361765	-0.393682	Mm.22451	Mm.22451	Ketohexokinase, mRNA (cDNA clone MGC:18722 IMAGE:4235560)	Ketohexokinase, mRNA (cDNA clone MGC:18722 IMAGE:4235560)	Khk	Khk	16	chr5	29959204	29959338	0	+	chr5	29959538	29959672	0	+	200	134	134	29959338	29959538	10368-05627H_10368-05628H	0	10368-05627H_10368-05628H	0	0.361765
10368-03239L	10368-03240L	Mm.10507	U10118	BY031847	602	973	0.360195	0.389677	Mm.235137	Mm.235137	Small inducible cytokine subfamily E, member 1, mRNA (cDNA clone MGC:6083 IMAGE:3496254)	Small inducible cytokine subfamily E, member 1, mRNA (cDNA clone MGC:6083 IMAGE:3496254)	Scye1	Scye1	27	chr3	132464314	132464482	0	-	chr3	132480396	132480519	0	-	15914	168	123	132464482	132480396	10368-03239L_10368-03240L	4	10368-03239L_10368-03240L	622	0.360195
10368-19288H	10368-19291L	Mm.76696	BQ965061	BC012703	912	2066	-0.36	-0.282008	Mm.210815	Mm.210815	Sorbin and SH3 domain containing 1, mRNA (cDNA clone MGC:13971 IMAGE:3602997)	Sorbin and SH3 domain containing 1, mRNA (cDNA clone MGC:13971 IMAGE:3602997)	Sorbs1	Sorbs1	27	chr19	40194031	40194090	0	-	chr19	40270772	40270804	0	-	76682	59	32	40194090	40270772	10368-19288H_10368-19291L	22	10368-19288H_10368-19291L	4080	0.36
10368-09279L	10368-09485L	Mm.22360	BQ179199	AK088872	632	310	0.358364	0.215465	Mm.276155	Mm.276155	Mammalian inositol hexakisphosphate kinase 1 (Ip6k1)	Mammalian inositol hexakisphosphate kinase 1 (Ip6k1)	Ihpk1	Ihpk1	27	chr9	107776904	107776971	0	+	chr9	107763657	107763867	0	+	13037	67	210	107763867	107776904	10368-09279L_10368-09485L	2	10368-09279L_10368-09485L	358	0.358364
3433-1535L	3433-1536H	Mm.7756	BF468352	BI221402	905	875	0.357753	0.294082	Mm.288159	Mm.288159	Dynein, axonemal, light chain 4, mRNA (cDNA clone MGC:5822 IMAGE:3593932)	Dynein, axonemal, light chain 4, mRNA (cDNA clone MGC:5822 IMAGE:3593932)	Dnalc4	Dnalc4	27	chr15	79847642	79847725	0	-	chr15	79849919	79849985	0	-	2194	83	66	79847725	79849919	3433-1535L_3433-1536H	1	3433-1535L_3433-1536H	206	0.357753
3433-06105H	3433-06107L	Mm.4303	U52951	U52951	1303	1331	0.355474	0.398131	Mm.246688	Mm.246688	Enhancer of zeste homolog 2 (Drosophila), mRNA (cDNA clone MGC:5970 IMAGE:3586689)	Enhancer of zeste homolog 2 (Drosophila), mRNA (cDNA clone MGC:5970 IMAGE:3586689)	Ezh2	Ezh2	20	chr6	47568681	47568761	0	-	chr6	47581136	47581305	0	-	12375	80	169	47568761	47581136	3433-06105H_3433-06107L	6	3433-06105H_3433-06107L	619	0.355474
10368-07331L	10368-07578L	Mm.235663	AK049009	CB246010	416	1787	-0.35409	-0.365318	Data not found	Mm.235663		Exportin 6 (Xpo6), mRNA		Xpo6	27	chr7	122267588	122267700	0	-	chr7	122246062	122246095	0	-	21493	112	33	122246095	122267588	10368-07331L_10368-07578L	4	10368-07331L_10368-07578L	890	0.35409
10368-0594H	10368-0595H	Mm.254446	AK046879	AK046879	2205	2452	0.353755	0.209303	Mm.254446	Mm.254446	Actin binding LIM protein family member 2 (Ablim2 gene), isoform a	Actin binding LIM protein family member 2 (Ablim2 gene), isoform a	Ablim2	Ablim2	23	chr5	34902184	34902216	0	+	chr5	34905562	34905660	0	+	3346	32	98	34902216	34905562	10368-0594H_10368-0595H	1	10368-0594H_10368-0595H	121	0.353755
10368-02384L	10368-02386H	Mm.26991	AK007664	AK049101	90	683	-0.353534	-0.182316	Mm.277327	Mm.277327	Presenilin-like protein 3 (PSL3 gene)	Presenilin-like protein 3 (PSL3 gene)	H13	H13	27	chr2	152429694	152429819	0	+	chr2	152444852	152445051	0	+	15033	125	199	152429819	152444852	10368-02384L_10368-02386H	5	10368-02384L_10368-02386H	368	0.353534
3433-07194H	3433-07195L	Mm.193021	BC003259	BY588642	1321	1271	0.35348	-0.209488	Mm.193021	Mm.193021	Rho GTPase activating protein 17 (Arhgap17), mRNA	Rho GTPase activating protein 17 (Arhgap17), mRNA	Arhgap17	Arhgap17	27	chr7	119386443	119386491	0	-	chr7	119388110	119388133	0	-	1619	48	23	119386491	119388110	3433-07194H_3433-07195L	1	3433-07194H_3433-07195L	25	0.35348
10368-15175L	10368-15178H	Mm.259829	AF207749	AK044287	1141	2639	-0.352174	-0.346079	Mm.384027	Mm.28955	Histone deacetylase 7 (HDAC7)	RIKEN cDNA 4930570C03 gene, mRNA (cDNA clone MGC:28670 IMAGE:4237364)	Hdac7a	Hdac7a	24	chr15	97796322	97796406	0	-	chr15	97809367	97809477	0	-	12961	84	110	97796406	97809367	10368-15175L_10368-15178H	14	10368-15175L_10368-15178H	1803	0.352174
10368-09357H	10368-093L	Mm.116968	AK041810	AK054267	1276	1296	-0.350427	-0.198131	Mm.116968	Mm.116968	PREDICTED: Mus musculus RIKEN cDNA 4930562C03 gene (4930562C03Rik), mRNA	PREDICTED: Mus musculus RIKEN cDNA 4930562C03 gene (4930562C03Rik), mRNA	4930562C03Rik	4930562C03Rik	26	chr9	3250182	3250317	0	+	chr9	3258988	3259135	0	+	8671	135	147	3250317	3258988	10368-09357H_10368-093L	3	10368-09357H_10368-093L	822	0.350427
3433-15115L	3433-155L	Mm.42110	AK003858	BU152228	379	948	-0.350427	-0.349682	Mm.244226	Mm.244226	PREDICTED: hypothetical protein LOC68646 [Mus musculus], mRNA sequence	PREDICTED: hypothetical protein LOC68646 [Mus musculus], mRNA sequence	1110020G09Rik	1110020G09Rik	27	chr15	9149120	9149203	0	+	chr15	9156754	9156819	0	+	7551	83	65	9149203	9156754	3433-15115L_3433-155L	2	3433-15115L_3433-155L	216	0.350427
10368-01361L	10368-0156L	Mm.8655	BC026782	M29010	3147	2336	-0.349845	-0.106838	Mm.379940	Mm.379940	Complement component factor h, mRNA (cDNA clone IMAGE:5132971)	Complement component factor h, mRNA (cDNA clone IMAGE:5132971)	Cfh	Cfh	18	chr1	139853158	139853328	0	-	chr1	139813581	139813732	0	-	39426	170	151	139813732	139853158	10368-01361L_10368-0156L	4	10368-01361L_10368-0156L	729	0.349845
10368-11292L	10368-11293L	Mm.41910	AK014375	AK014375	381	76	0.348809	0.424983	Mm.168680	Mm.168680	Mitochondrial ribosomal protein S23, mRNA (cDNA clone MGC:28717 IMAGE:4458402)	Mitochondrial ribosomal protein S23, mRNA (cDNA clone MGC:28717 IMAGE:4458402)	Mrps23	Mrps23	27	chr11	88275097	88275267	0	+	chr11	88280012	88280138	0	+	4745	170	126	88275267	88280012	10368-11292L_10368-11293L	1	10368-11292L_10368-11293L	78	0.348809
3433-1435L	3433-1436H	Mm.27435	AK007059	NM_021551	563	2232	-0.348596	-0.176131	Mm.27435	Mm.27435	Solute carrier family 22 (organic cation transporter), member 17 (Slc22a17), mRNA	Solute carrier family 22 (organic cation transporter), member 17 (Slc22a17), mRNA	Slc22a17	Slc22a17	27	chr14	49775756	49775921	0	-	chr14	49778748	49778851	0	-	2827	165	103	49775921	49778748	3433-1435L_3433-1436H	1	3433-1435L_3433-1436H	155	0.348596
10368-02314H	10368-02630L	Mm.18535	U13262	BE954779	198	2731	0.346764	0.149978	Mm.378970	Mm.18535	Myelin gene expression factor (MEF-2)	Malignant mesothelioma-associated antigen (Jemm2)	Myef2		27	chr2	124838416	124838487	0	-	chr2	124857512	124857726	0	-	19025	71	214	124838487	124857512	10368-02314H_10368-02630L	12	10368-02314H_10368-02630L	1043	0.346764
3433-033L	3433-034L	Mm.1186	AA171371	BU518754	607	419	-0.346562	-0.327127	Mm.1186	Mm.1186	Carbonic anhydrase 2 (Car2), mRNA	Carbonic anhydrase 2 (Car2), mRNA	Car2	Car2	26	chr3	14916617	14916714	0	+	chr3	14919509	14919664	0	+	2795	97	155	14916714	14919509	3433-033L_3433-034L	3	3433-033L_3433-034L	177	0.346562
10368-11690L	10368-11691H	Mm.22530	BF166813	AF014461	788	857	-0.344322	-0.247631	Mm.22530	Mm.22530	Exocyst complex component 7, mRNA (cDNA clone MGC:30390 IMAGE:4208803)	Exocyst complex component 7, mRNA (cDNA clone MGC:30390 IMAGE:4208803)	Exoc7	Exoc7	27	chr11	116405775	116405843	0	-	chr11	116406616	116406708	0	-	773	68	92	116405843	116406616	10368-11690L_10368-11691H	0	10368-11690L_10368-11691H	0	0.344322
10368-14210H	10368-14211H	Mm.24477	AK122431	BC046250	1395	1541	-0.343077	-0.511838	Mm.373976	Mm.373976	Dedicator of cytokinesis 9, mRNA (cDNA clone MGC:11827 IMAGE:3596515)	Dedicator of cytokinesis 9, mRNA (cDNA clone MGC:11827 IMAGE:3596515)	Dock9	Dock9	25	chr14	115964316	115964350	0	-	chr14	115981738	115981815	0	-	17388	34	77	115964350	115981738	10368-14210H_10368-14211H	4	10368-14210H_10368-14211H	350	0.343077
10368-17243H	10368-17374L	Mm.17951	NM_013813	AF177146	771	1658	-0.342609	-0.0330093	Mm.131135	Mm.131135	Protein 4.1B (Epb4.1l3)	Protein 4.1B (Epb4.1l3)	Epb4.1l3	Epb4.1l3	24	chr17	67562732	67562848	0	+	chr17	67545731	67545784	0	+	16948	116	53	67545784	67562732	10368-17243H_10368-17374L	9	10368-17243H_10368-17374L	4426	0.342609
10368-01160L	10368-01427L	Mm.207457	AK050287	CA980212	1702	1102	0.34127	0.139114	Mm.207457	Mm.207457	REST corepressor 3 (Rcor3), mRNA	REST corepressor 3 (Rcor3), mRNA	Rcor3	Rcor3	27	chr1	191682857	191682970	0	-	chr1	191654471	191654712	0	-	28145	113	241	191654712	191682857	10368-01160L_10368-01427L	6	10368-01160L_10368-01427L	716	0.34127
3433-0250L	3433-0251H	Mm.7491	AF019249	BY739041	2985	3216	0.340659	0.402294	Mm.7491	Mm.7491	N-myc (and STAT) interactor, mRNA (cDNA clone MGC:5845 IMAGE:3590545)	N-myc (and STAT) interactor, mRNA (cDNA clone MGC:5845 IMAGE:3590545)	Nmi	Nmi	27	chr2	51957295	51957401	0	-	chr2	51979899	51979938	0	-	22498	106	39	51957401	51979899	3433-0250L_3433-0251H	5	3433-0250L_3433-0251H	643	0.340659
10368-03519H	10368-03520H	Mm.39262	AB038663	AF475075	2986	3056	0.340659	0.323857	Mm.39262	Mm.39262	Domesticus laminet-1A (Lmnt1) mRNA, complete cds; alternatively spliced	Domesticus laminet-1A (Lmnt1) mRNA, complete cds; alternatively spliced	Ntng1	Ntng1	13	chr3	109659798	109659863	0	-	chr3	109650756	109650923	0	-	8875	65	167	109650923	109659798	10368-03519H_10368-03520H	1	10368-03519H_10368-03520H	60	0.340659
10368-0293H	10368-0294H	Mm.20273	BC026994	AA982687	813	1055	-0.339438	-0.33843	Mm.20273	Mm.20273	RIKEN cDNA 2900073H19 gene (2900073H19Rik), mRNA	RIKEN cDNA 2900073H19 gene (2900073H19Rik), mRNA	2900073H19Rik	2900073H19Rik	27	chr2	29840003	29840073	0	+	chr2	29849773	29849857	0	+	9700	70	84	29840073	29849773	10368-0293H_10368-0294H	1	10368-0293H_10368-0294H	82	0.339438
3433-02255H	3433-02256L	Mm.20396	BY174524	BY007283	2581	601	0.339438	0.0930945	Mm.285167	Mm.20396	Dolichyl pyrophosphate phosphatase 1, mRNA (cDNA clone MGC:35893 IMAGE:4975127)	Carnitine acetyltransferase, mRNA (cDNA clone MGC:6046 IMAGE:3499169)	Dolpp1	Crat	27	chr2	30420940	30421088	0	-	chr2	30421171	30421307	0	-	83	148	136	30421088	30421171	3433-02255H_3433-02256L	0	3433-02255H_3433-02256L	0	0.339438
10368-04345L	10368-04548L	Mm.101236	AK078532	AK078532	1961	1043	-0.338217	-0.335942	Mm.381366	Mm.381366	DNA segment, Chr 4, ERATO Doi 429, expressed (D4Ertd429e), transcript variant 1, mRNA	DNA segment, Chr 4, ERATO Doi 429, expressed (D4Ertd429e), transcript variant 1, mRNA			27	chr4	148717444	148717793	0	-	chr4	148721378	148721498	0	-	3585	349	120	148717793	148721378	10368-04345L_10368-04548L	2	10368-04345L_10368-04548L	1347	0.338217
10368-05328H	10368-05329L	Mm.36746	BY099199	BC048185	2029	482	-0.338217	-0.277543	Mm.36746	Mm.36746	Transducin (beta)-like 2, mRNA (cDNA clone MGC:35984 IMAGE:5051833)	Transducin (beta)-like 2, mRNA (cDNA clone MGC:35984 IMAGE:5051833)	Tbl2	Tbl2	27	chr5	134121270	134121361	0	+	chr5	134127648	134127799	0	+	6287	91	151	134121361	134127648	10368-05328H_10368-05329L	2	10368-05328H_10368-05329L	307	0.338217
10368-1384L	10368-1385H	Mm.29511	BG866466	BC026742	235	290	0.337607	0.346518	Mm.293919	Mm.293919	RIKEN cDNA 5133401N09 gene, mRNA (cDNA clone MGC:25845 IMAGE:4192995)	RIKEN cDNA 5133401N09 gene, mRNA (cDNA clone MGC:25845 IMAGE:4192995)	5133401N09Rik	5133401N09Rik	27	chr13	57252047	57252220	0	+	chr13	57257023	57257066	0	+	4803	173	43	57252220	57257023	10368-1384L_10368-1385H	2	10368-1384L_10368-1385H	118	0.337607
3433-1529L	3433-1530H	Mm.24262	BQ829563	BC014743	359	1703	-0.336996	-0.329854	Mm.24262	Mm.24262	RIKEN cDNA C730048E16 gene (C730048E16Rik), mRNA	RIKEN cDNA C730048E16 gene (C730048E16Rik), mRNA	C730048E16Rik	C730048E16Rik	27	chr15	79137218	79137266	0	-	chr15	79140907	79141005	0	-	3641	48	98	79137266	79140907	3433-1529L_3433-1530H	4	3433-1529L_3433-1530H	353	0.336996
10368-08353L	10368-0881H	Mm.233161	BI248823	AK122369	2834	858	0.334839	0.130759	Mm.211096	Mm.211096	RIKEN cDNA 9430041O17 gene, mRNA (cDNA clone MGC:28347 IMAGE:4017890)	RIKEN cDNA 9430041O17 gene, mRNA (cDNA clone MGC:28347 IMAGE:4017890)	9430041O17Rik	9430041O17Rik	24	chr8	44423618	44423709	0	+	chr8	44548403	44548447	0	+	124694	91	44	44423709	44548403	10368-08353L_10368-0881H	9	10368-08353L_10368-0881H	1126	0.334839
10368-11691H	10368-11692L	Mm.22530	AF014461	AK087601	857	866	0.334554	0.356689	Mm.22530	Mm.22530	Exocyst complex component 7, mRNA (cDNA clone MGC:30390 IMAGE:4208803)	Exocyst complex component 7, mRNA (cDNA clone MGC:30390 IMAGE:4208803)	Exoc7	Exoc7	27	chr11	116406616	116406708	0	-	chr11	116415433	116415498	0	-	8725	92	65	116406708	116415433	10368-11691H_10368-11692L	4	10368-11691H_10368-11692L	682	0.334554
10368-05182H	10368-05479H	Mm.18634	BM951027	BF538201	3395	116	-0.330891	-0.373095	Mm.18634	Mm.18634	SEC31-like 1 (S. cerevisiae), mRNA (cDNA clone IMAGE:4168043)	SEC31-like 1 (S. cerevisiae), mRNA (cDNA clone IMAGE:4168043)	Sec31l1	Sec31l1	27	chr5	99590742	99590834	0	-	chr5	99603849	99603887	0	-	13015	92	38	99590834	99603849	10368-05182H_10368-05479H	8	10368-05182H_10368-05479H	978	0.330891
3433-1521L	3433-1523H	Mm.25568	AF441233	AF441233	1682	1372	0.32906	0.224306	Mm.25568	Mm.25568	Scribbled homolog (Drosophila), mRNA (cDNA clone IMAGE:4459388)	Scribbled homolog (Drosophila), mRNA (cDNA clone IMAGE:4459388)	Scrib	Scrib	27	chr15	76130474	76130548	0	-	chr15	76144291	76144353	0	-	13743	74	62	76130548	76144291	3433-1521L_3433-1523H	19	3433-1521L_3433-1523H	2589	0.32906
3433-15110L	3433-1566H	Mm.58	M68903	M68903	1712	1558	0.32906	0.282029	Mm.58	Mm.58	Integrin beta 7, mRNA (cDNA clone MGC:18486 IMAGE:4187781)	Integrin beta 7, mRNA (cDNA clone MGC:18486 IMAGE:4187781)	Itgb7	Itgb7	27	chr15	102213555	102213758	0	-	chr15	102202629	102202789	0	-	10766	203	160	102202789	102213555	3433-15110L_3433-1566H	11	3433-15110L_3433-1566H	1951	0.32906
10368-1122H	10368-1123L	Mm.1190	L27105	BU708271	699	682	0.32906	0.344435	Mm.297109	Mm.297109	Neurofibromatosis 2, mRNA (cDNA clone MGC:6102 IMAGE:3496053)	Neurofibromatosis 2, mRNA (cDNA clone MGC:6102 IMAGE:3496053)	Nf2	Nf2	27	chr11	4732581	4732625	0	-	chr11	4736435	4736566	0	-	3810	44	131	4732625	4736435	10368-1122H_10368-1123L	1	10368-1122H_10368-1123L	248	0.32906
10368-16209L	10368-1661L	Mm.34659	CA567113	AK035892	1184	366	-0.325812	0.128688	Mm.34659	Mm.34659	RIKEN cDNA 4122402O22 gene, mRNA (cDNA clone MGC:30316 IMAGE:5137008)	RIKEN cDNA 4122402O22 gene, mRNA (cDNA clone MGC:30316 IMAGE:5137008)	4122402O22Rik	4122402O22Rik	26	chr16	17170445	17170495	0	+	chr16	17173638	17173724	0	+	3143	50	86	17170495	17173638	10368-16209L_10368-1661L	1	10368-16209L_10368-1661L	84	0.325812
3433-0865L	3433-0866L	Mm.18795	AK004962	AK004962	595	984	-0.324786	-0.376436	Mm.261679	Mm.261679	Ribosomal protein S26, mRNA (cDNA clone MGC:46874 IMAGE:4987659)	Ribosomal protein S26, mRNA (cDNA clone MGC:46874 IMAGE:4987659)	Wwp2	Wwp2	27	chr8	106083475	106083612	0	+	chr8	106150190	106150278	0	+	66578	137	88	106083612	106150190	3433-0865L_3433-0866L	10	3433-0865L_3433-0866L	1117	0.324786
3433-0461L	3433-0462L	Mm.25777	AK004722	AY007563	1725	1308	-0.321734	-0.473612	Mm.296202	Mm.296202	Inositol polyphosphate-5-phosphatase B, mRNA (cDNA clone MGC:25218 IMAGE:4457437)	Inositol polyphosphate-5-phosphatase B, mRNA (cDNA clone MGC:25218 IMAGE:4457437)	Inpp5b	Inpp5b	27	chr4	124225018	124225185	0	+	chr4	124238249	124238301	0	+	13064	167	52	124225185	124238249	3433-0461L_3433-0462L	10	3433-0461L_3433-0462L	1402	0.321734
10368-10192L	10368-10193H	Mm.2003	BI739983	AK011769	2950	1634	-0.321212	-0.417403	Mm.101191	Mm.101191	Transformed mouse 3T3 cell double minute 1 (Mdm1), transcript variant 2, mRNA	Transformed mouse 3T3 cell double minute 1 (Mdm1), transcript variant 2, mRNA	Mdm1	Mdm1	27	chr10	117668205	117668234	0	+	chr10	117677996	117678055	0	+	9762	29	59	117668234	117677996	10368-10192L_10368-10193H	5	10368-10192L_10368-10193H	946	0.321212
10368-15180L	10368-15433H	Mm.2423	BY713754	NM_031163	2914	3148	0.321115	0.317846	Data not found	Mm.383474		Procollagen, type II, alpha 1, mRNA (cDNA clone IMAGE:4506267)		Col2a1	18	chr15	98001554	98001586	0	-	chr15	98003586	98003789	0	-	2000	32	203	98001586	98003586	10368-15180L_10368-15433H	7	10368-15180L_10368-15433H	246	0.321115
3433-172H	3433-175H	Mm.30717	AF041861	AF041862	2119	2704	0.320588	0.30799	Mm.236068	Mm.236068	Synaptojanin 2 (Synj2), mRNA	Synaptojanin 2 (Synj2), mRNA	Synj2	Synj2	16	chr17	5982070	5982218	0	+	chr17	5931685	5931955	0	+	50115	148	270	5931955	5982070	3433-172H_3433-175H	25	3433-172H_3433-175H	3580	0.320588
10368-01171L	10368-01172H	Mm.176927	AA407207	BY276475	901	1945	-0.319292	-0.347135	Mm.289248	Mm.289248	Transcription elongation factor B (SIII), polypeptide 1 (Tceb1), mRNA	Transcription elongation factor B (SIII), polypeptide 1 (Tceb1), mRNA	Tceb1	Tceb1	27	chr1	16836217	16836282	0	-	chr1	16845525	16845688	0	-	9243	65	163	16836282	16845525	10368-01171L_10368-01172H	1	10368-01171L_10368-01172H	53	0.319292
10368-1035L	10368-1036H	Mm.194888	BC019159	BE282414	3169	2268	0.318681	-0.274697	Mm.338425	Data not found	Ectonucleotide pyrophosphatase/phosphodiesterase 3 (Enpp3), mRNA				14	chr10	24530355	24530496	0	-	chr10	24573278	24573338	0	-	42782	141	60	24530496	24573278	10368-1035L_10368-1036H	17	10368-1035L_10368-1036H	2362	0.318681
10368-05203L	10368-05647H	Mm.35796	BF463374	BC030056	1750	3054	0.318681	0.513238	Mm.35796	Mm.53865	Ecotropic viral integration site 5 (Evi5), mRNA	PREDICTED: similar to ankyrin repeat domain 29 [Mus musculus], mRNA sequence	Evi5	Ankrd29	27	chr5	107014759	107014784	0	-	chr5	107049939	107049993	0	-	35155	25	54	107014784	107049939	10368-05203L_10368-05647H	1	10368-05203L_10368-05647H	230	0.318681
10368-07232H	10368-07234H	Mm.246010	BC020109	BU055647	1484	1632	-0.318681	-0.250529	Mm.380107	Mm.246010	RIKEN cDNA 2210018M11 gene, mRNA (cDNA clone MGC:28322 IMAGE:4014943)	PREDICTED: Mus musculus RIKEN cDNA 2210018M11 gene (2210018M11Rik), mRNA	2210018M11Rik	2210018M11Rik	27	chr7	94625233	94625712	0	-	chr7	94671633	94671785	0	-	45921	479	152	94625712	94671633	10368-07232H_10368-07234H	13	10368-07232H_10368-07234H	4743	0.318681
3433-06124H	3433-06125L	Mm.38885	AF268871	AF268871	1955	2309	0.31685	0.401683	Mm.333237	Mm.333237	Eukaryotic elongation factor, selenocysteine-tRNA-specific, mRNA (cDNA clone MGC:29017 IMAGE:3158026)	Eukaryotic elongation factor, selenocysteine-tRNA-specific, mRNA (cDNA clone MGC:29017 IMAGE:3158026)	Eefsec	Eefsec	27	chr6	88372670	88373329	0	-	chr6	88451297	88451504	0	-	77968	659	207	88373329	88451297	3433-06124H_3433-06125L	2	3433-06124H_3433-06125L	262	0.31685
10368-18155L	10368-18156L	Mm.23344	AK054501	BI410943	735	685	-0.316522	-0.499615	Mm.127058	Mm.127058	Strain C57BL/6 StAR-related lipid transfer protein 4 (Stard4)	Strain C57BL/6 StAR-related lipid transfer protein 4 (Stard4)	Stard4	Stard4	24	chr18	33580526	33580640	0	-	chr18	33580696	33580800	0	-	56	114	104	33580640	33580696	10368-18155L_10368-18156L	0	10368-18155L_10368-18156L	0	0.316522
10368-12300H	10368-12302L	Mm.23222	BI790842	BI555401	525	437	0.316239	0.143533	Mm.65979	Mm.65979	Striatin, calmodulin binding protein 3 (Strn3), mRNA	Striatin, calmodulin binding protein 3 (Strn3), mRNA	Strn3	Strn3	27	chr12	49655957	49656067	0	-	chr12	49660540	49660594	0	-	4473	110	54	49656067	49660540	10368-12300H_10368-12302L	0	10368-12300H_10368-12302L	0	0.316239
10368-07617L	10368-07618L	Mm.14546	BC003747	L49466	3260	2845	0.315953	0.179488	Mm.350054	Mm.350054	Troponin T3, skeletal, fast, mRNA (cDNA clone MGC:5854 IMAGE:3594256)	Troponin T3, skeletal, fast, mRNA (cDNA clone MGC:5854 IMAGE:3594256)	Tnnt3	Tnnt3	18	chr7	138940945	138940985	0	+	chr7	138941606	138941646	0	+	621	40	40	138940985	138941606	10368-07617L_10368-07618L	0	10368-07617L_10368-07618L	0	0.315953
10368-02100L	10368-02723H	Mm.19172	BC025586	BY201551	1498	2290	0.315629	-0.05854	Mm.19172	Mm.19172	TBC1 domain family, member 13 (Tbc1d13), mRNA	TBC1 domain family, member 13 (Tbc1d13), mRNA	Tbc1d13	Tbc1d13	27	chr2	30153963	30154173	0	+	chr2	30142720	30142863	0	+	11100	210	143	30142863	30153963	10368-02100L_10368-02723H	5	10368-02100L_10368-02723H	446	0.315629
3433-0590H	3433-0592H	Mm.27861	BC005597	BC005597	1195	1299	0.314615	-0.101716	Mm.290884	Mm.290884	Purinergic receptor P2X, ligand-gated ion channel 4, mRNA (cDNA clone MGC:5729 IMAGE:3482458)	Purinergic receptor P2X, ligand-gated ion channel 4, mRNA (cDNA clone MGC:5729 IMAGE:3482458)	P2rx4	P2rx4	25	chr5	121948621	121948768	0	+	chr5	121961621	121961686	0	+	12853	147	65	121948768	121961621	3433-0590H_3433-0592H	7	3433-0590H_3433-0592H	696	0.314615
10368-04273L	10368-04274L	Mm.29685	BY285536	BC035539	864	159	-0.313797	-0.232998	Mm.29685	Mm.29685	L41 ribosomal like-protein	L41 ribosomal like-protein	Dnajc8	Dnajc8	27	chr4	131914416	131914579	0	+	chr4	131920215	131920271	0	+	5636	163	56	131914579	131920215	10368-04273L_10368-04274L	1	10368-04273L_10368-04274L	102	0.313797
10368-0133L	10368-0135H	Mm.39817	BC038061	BC038061	1316	1813	0.312821	0.308629	Mm.253559	Mm.253559	Pleckstrin homology domain containing, family A member 6, mRNA (cDNA clone IMAGE:4988514)	Pleckstrin homology domain containing, family A member 6, mRNA (cDNA clone IMAGE:4988514)	Plekha6	Plekha6	26	chr1	133181259	133181327	0	+	chr1	133195483	133195628	0	+	14156	68	145	133181327	133195483	10368-0133L_10368-0135H	11	10368-0133L_10368-0135H	1445	0.312821
3433-1683L	3433-1685H	Mm.29283	BQ572080	AK011747	896	187	-0.312576	0.213725	Mm.291326	Mm.291326	MKIAA0544 protein	MKIAA0544 protein	Mgrn1	Mgrn1	27	chr16	4603551	4603767	0	+	chr16	4607659	4607703	0	+	3892	216	44	4603767	4607659	3433-1683L_3433-1685H	3	3433-1683L_3433-1685H	266	0.312576
3433-02175L	3433-0231H	Mm.25412	BQ922439	AK002544	1382	1152	-0.311355	-0.0553109	Mm.285167	Data not found	Dolichyl pyrophosphate phosphatase 1, mRNA (cDNA clone MGC:35893 IMAGE:4975127)		Dolpp1		27	chr2	30403743	30403841	0	+	chr2	30400958	30401164	0	+	2579	98	206	30401164	30403743	3433-02175L_3433-0231H	3	3433-02175L_3433-0231H	286	0.311355
10368-0867H	10368-0870L	Mm.75596	AK088616	BY644935	307	696	-0.310134	-0.353007	Mm.272722	Mm.272722	Tumor suppressor candidate 3, mRNA (cDNA clone IMAGE:3154952)	Tumor suppressor candidate 3, mRNA (cDNA clone IMAGE:3154952)	Tusc3	Tusc3	27	chr8	37832068	37832185	0	+	chr8	37951626	37951689	0	+	119441	117	63	37832185	37951626	10368-0867H_10368-0870L	7	10368-0867H_10368-0870L	602	0.310134
10368-19155H	10368-19288H	Mm.76696	AF078667	BQ965061	574	912	0.3083	0.253576	Mm.210815	Mm.210815	Sorbin and SH3 domain containing 1, mRNA (cDNA clone MGC:13971 IMAGE:3602997)	Sorbin and SH3 domain containing 1, mRNA (cDNA clone MGC:13971 IMAGE:3602997)	Sorbs1	Sorbs1	27	chr19	40289467	40289556	0	-	chr19	40194031	40194090	0	-	95377	89	59	40194090	40289467	10368-19155H_10368-19288H	25	10368-19155H_10368-19288H	4381	0.3083
10368-0236L	10368-0237L	Mm.181973	BC035202	CB232354	596	967	-0.308034	-0.415791	Mm.181973	Mm.181973	Acyl-Coenzyme A binding domain containing 5, mRNA (cDNA clone IMAGE:4221563)	Acyl-Coenzyme A binding domain containing 5, mRNA (cDNA clone IMAGE:4221563)	Acbd5	Acbd5	26	chr2	23082801	23082921	0	+	chr2	23087979	23088011	0	+	5058	120	32	23082921	23087979	10368-0236L_10368-0237L	2	10368-0236L_10368-0237L	188	0.308034
3433-0851L	3433-0852L	Mm.51136	AK002927	AK002927	341	260	-0.305178	-0.217496	Data not found	Data not found					27	chr8	94049142	94049243	0	-	chr8	94050624	94050699	0	-	1381	101	75	94049243	94050624	3433-0851L_3433-0852L	2	3433-0851L_3433-0852L	120	0.305178
3433-02186H	3433-02187H	Mm.1548	M26925	BY746792	3238	2664	0.302198	-0.339879	Mm.281124	Data not found	Glycoprotein galactosyltransferase alpha 1, 3, mRNA (cDNA clone MGC:11545 IMAGE:3154188)		Ggta1		13	chr2	35421530	35421595	0	-	chr2	35423783	35423818	0	-	2188	65	35	35421595	35423783	3433-02186H_3433-02187H	0	3433-02186H_3433-02187H	0	0.302198
3433-0573L	3433-0575L	Mm.34216	AF072370	CA328627	1069	1525	-0.299756	-0.293164	Mm.271898	Mm.271898	Unc-51 like kinase 1 (C. elegans), mRNA (cDNA clone IMAGE:4165582)	Unc-51 like kinase 1 (C. elegans), mRNA (cDNA clone IMAGE:4165582)	Ulk1	Ulk1	27	chr5	109952508	109952643	0	-	chr5	109959583	109959699	0	-	6940	135	116	109952643	109959583	3433-0573L_3433-0575L	14	3433-0573L_3433-0575L	2034	0.299756
10368-02377L	10368-02378L	Mm.171309	AA611283	AI647173	1179	320	-0.298535	-0.0947574	Mm.275524	Mm.275524	Ectonucleoside triphosphate diphosphohydrolase 6, mRNA (cDNA clone MGC:47939 IMAGE:1348160)	Ectonucleoside triphosphate diphosphohydrolase 6, mRNA (cDNA clone MGC:47939 IMAGE:1348160)	Entpd6	Entpd6	27	chr2	150493476	150493549	0	+	chr2	150506307	150506408	0	+	12758	73	101	150493549	150506307	10368-02377L_10368-02378L	8	10368-02377L_10368-02378L	1061	0.298535
10368-04204H	10368-04207H	Mm.234004	CB518400	AF300943	1917	1739	-0.297692	-0.42569	Mm.29855	Mm.29855	Protein tyrosine phosphatase, receptor type, F (Ptprf), mRNA	Protein tyrosine phosphatase, receptor type, F (Ptprf), mRNA	Ptprf	Ptprf	25	chr4	117594451	117594483	0	-	chr4	117607925	117608230	0	-	13442	32	305	117594483	117607925	10368-04204H_10368-04207H	9	10368-04204H_10368-04207H	1827	0.297692
10368-05274H	10368-05275H	Mm.259475	AF041472	AF041472	26	747	-0.296093	-0.374301	Mm.260900	Mm.260900	Spinocerebellar ataxia 2 homolog (human) (Sca2), mRNA	Spinocerebellar ataxia 2 homolog (human) (Sca2), mRNA	Sca2	Sca2	27	chr5	121040484	121040537	0	+	chr5	121047647	121047815	0	+	7110	53	168	121040537	121047647	10368-05274H_10368-05275H	2	10368-05274H_10368-05275H	374	0.296093
10368-02218H	10368-02219L	Mm.26579	AK053175	AK045498	2969	2644	0.294118	0.259092	Mm.26579	Mm.26579	Adult male aorta and vein cDNA, RIKEN full-length enriched library, clone:A530084A08 product:RIKEN cDNA 2610301F02 gene, full insert sequence	Adult male aorta and vein cDNA, RIKEN full-length enriched library, clone:A530084A08 product:RIKEN cDNA 2610301F02 gene, full insert sequence	2610301F02Rik	2610301F02Rik	16	chr2	76886159	76886347	0	-	chr2	76932786	76932980	0	-	46439	188	194	76886347	76932786	10368-02218H_10368-02219L	7	10368-02218H_10368-02219L	1812	0.294118
10368-08198L	10368-08405H	Mm.4219	AK035551	AK035551	247	1105	0.293651	0.132149	Mm.4219	Mm.4219	Mannosidase 2, alpha B1, mRNA (cDNA clone MGC:5884 IMAGE:3488681)	Mannosidase 2, alpha B1, mRNA (cDNA clone MGC:5884 IMAGE:3488681)	Man2b1	Man2b1	27	chr8	83680805	83680921	0	+	chr8	83673024	83673126	0	+	7679	116	102	83673126	83680805	10368-08198L_10368-08405H	9	10368-08198L_10368-08405H	1091	0.293651
10368-0929L	10368-09371L	Mm.20935	BC047272	BC047272	1499	1375	-0.29304	-0.347535	Mm.20935	Mm.20935	Interleukin enhancer binding factor 3 (Ilf3), mRNA	Interleukin enhancer binding factor 3 (Ilf3), mRNA	Ilf3	Ilf3	27	chr9	21270269	21270360	0	+	chr9	21271929	21272026	0	+	1569	91	97	21270360	21271929	10368-0929L_10368-09371L	2	10368-0929L_10368-09371L	208	0.29304
10368-05243L	10368-05244L	Mm.29594	AF172722	BC036350	477	2027	0.291819	0.280764	Mm.29594	Mm.29594	Squamous cell carcinoma antigen recognized by T-cells 3, mRNA (cDNA clone IMAGE:2648844)	Squamous cell carcinoma antigen recognized by T-cells 3, mRNA (cDNA clone IMAGE:2648844)	Sart3	Sart3	27	chr5	112969774	112969850	0	-	chr5	112984680	112984784	0	-	14830	76	104	112969850	112984680	10368-05243L_10368-05244L	10	10368-05243L_10368-05244L	1125	0.291819
10368-08288H	10368-08289H	Mm.3594	BC022168	AF091234	2317	1705	-0.291209	-0.321587	Mm.287163	Mm.287163	Btg3 associated nuclear protein, mRNA (cDNA clone MGC:14012 IMAGE:3660187)	Btg3 associated nuclear protein, mRNA (cDNA clone MGC:14012 IMAGE:3660187)	Banp	Banp	27	chr8	120631960	120632076	0	+	chr8	120662524	120662649	0	+	30448	116	125	120632076	120662524	10368-08288H_10368-08289H	7	10368-08288H_10368-08289H	835	0.291209
10368-06477L	10368-06478L	Mm.21501	BU938758	AA672495	388	3099	0.289377	0.276779	Mm.21501	Mm.21501	Coiled-coil-helix-coiled-coil-helix domain containing 3 (Chchd3), mRNA	Coiled-coil-helix-coiled-coil-helix domain containing 3 (Chchd3), mRNA	Chchd3	Chchd3	27	chr6	32732396	32732502	0	-	chr6	32725448	32725526	0	-	6870	106	78	32725526	32732396	10368-06477L_10368-06478L	0	10368-06477L_10368-06478L	0	0.289377
10368-02315L	10368-02630L	Mm.18535	AK048404	BE954779	339	2731	0.288156	0.257735	Mm.378970	Mm.18535	Myelin gene expression factor (MEF-2)	Malignant mesothelioma-associated antigen (Jemm2)	Myef2		27	chr2	124839650	124839650	0	-	chr2	124857512	124857726	0	-	17862	0	214	124839650	124857512	10368-02315L_10368-02630L	10	10368-02315L_10368-02630L	874	0.288156
10368-09455H	10368-09456L	Mm.9693	BC023960	BY734178	2604	2707	0.288156	0.192145	Mm.233031	Mm.233031	Acid phosphatase-like 2 (Acpl2), mRNA	Acid phosphatase-like 2 (Acpl2), mRNA	Acpl2	Acpl2	27	chr9	96502434	96502651	0	-	chr9	96525178	96525275	0	-	22527	217	97	96502651	96525178	10368-09455H_10368-09456L	0	10368-09455H_10368-09456L	0	0.288156
10368-15252H	10368-15253H	Mm.261298	BY077305	BY126264	1998	1909	0.286935	0.270621	Mm.254267	Mm.254267	Oxidation resistance 1 (Oxr1), mRNA	Oxidation resistance 1 (Oxr1), mRNA	Oxr1	Oxr1	27	chr15	41832389	41832543	0	+	chr15	41847592	41847672	0	+	15049	154	80	41832543	41847592	10368-15252H_10368-15253H	0	10368-15252H_10368-15253H	0	0.286935
10368-15181L	10368-15433H	Mm.2423	BC052326	NM_031163	2489	3148	0.285862	0.249987	Mm.383474	Mm.383474	Procollagen, type II, alpha 1, mRNA (cDNA clone IMAGE:4506267)	Procollagen, type II, alpha 1, mRNA (cDNA clone IMAGE:4506267)	Col2a1	Col2a1	26	chr15	98001882	98001914	0	-	chr15	98003586	98003789	0	-	1672	32	203	98001914	98003586	10368-15181L_10368-15433H	5	10368-15181L_10368-15433H	125	0.285862
10368-02354H	10368-02355L	Mm.28697	AK030645	BC033408	676	1166	0.285824	0.218706	Mm.211211	Mm.211211	RIKEN cDNA 2310032D16 gene, mRNA (cDNA clone MGC:38711 IMAGE:5357683)	RIKEN cDNA 2310032D16 gene, mRNA (cDNA clone MGC:38711 IMAGE:5357683)	2310032D16Rik	2310032D16Rik	25	chr2	132299460	132299535	0	-	chr2	132309473	132309569	0	-	9938	75	96	132299535	132309473	10368-02354H_10368-02355L	1	10368-02354H_10368-02355L	85	0.285824
3433-06195L	3433-068H	Mm.31024	BG176103	AK004768	2481	3015	-0.284585	-0.248618	Mm.44153	Mm.44153	Oxysterol binding protein-like 3 (Osbpl3), mRNA	Oxysterol binding protein-like 3 (Osbpl3), mRNA	Osbpl3	Osbpl3	23	chr6	50388374	50388470	0	-	chr6	50293236	50293343	0	-	95031	96	107	50293343	50388374	3433-06195L_3433-068H	11	3433-06195L_3433-068H	1346	0.284585
10368-07386L	10368-07701L	Mm.141563	AK005033	BY242488	594	1228	-0.284493	-0.312025	Mm.258739	Mm.258739	Protein phosphatase 2, regulatory subunit B, delta isoform (Ppp2r2d), mRNA	Protein phosphatase 2, regulatory subunit B, delta isoform (Ppp2r2d), mRNA	Ppp2r2d	Ppp2r2d	27	chr7	135273995	135274160	0	+	chr7	135269326	135269422	0	+	4573	165	96	135269422	135273995	10368-07386L_10368-07701L	1	10368-07386L_10368-07701L	98	0.284493
10368-06277H	10368-06481L	Mm.17823	AK076213	BY237249	731	1544	0.283883	-0.0160049	Mm.277527	Mm.277527	Solute carrier family 37 (glycerol-3-phosphate transporter), member 3, mRNA (cDNA clone IMAGE:3599603)	Solute carrier family 37 (glycerol-3-phosphate transporter), member 3, mRNA (cDNA clone IMAGE:3599603)	Slc37a3	Slc37a3	27	chr6	39285367	39285512	0	-	chr6	39302224	39302282	0	-	16712	145	58	39285512	39302224	10368-06277H_10368-06481L	4	10368-06277H_10368-06481L	443	0.283883
10368-0112H	10368-01335L	Mm.103215	AK122330	CB520512	1115	2346	-0.282662	-0.29749	Mm.138740	Mm.138740	CLIP-associating protein CLASP1	CLIP-associating protein CLASP1	Clasp1	Clasp1	27	chr1	118402194	118402217	0	+	chr1	118373224	118373247	0	+	28947	23	23	118373247	118402194	10368-0112H_10368-01335L	5	10368-0112H_10368-01335L	506	0.282662
3433-07208L	3433-07209L	Mm.53259	CA544428	BB865257	2630	2618	0.282662	0.201131	Mm.53259	Mm.53259	RIKEN cDNA 2700078K21 gene, mRNA (cDNA clone MGC:47044 IMAGE:5010535)	RIKEN cDNA 2700078K21 gene, mRNA (cDNA clone MGC:47044 IMAGE:5010535)	2700078K21Rik	2700078K21Rik	27	chr7	138451554	138451756	0	-	chr7	138453110	138453237	0	-	1354	202	127	138451756	138453110	3433-07208L_3433-07209L	0	3433-07208L_3433-07209L	0	0.282662
10368-03138L	10368-03358L	Mm.23662	AB013729	AB013729	2486	2550	-0.282609	0.0401335	Mm.23662	Mm.23662	Semaphorin 6C short isoform 2 (Sema6C) mRNA, complete cds, alternatively spliced	Semaphorin 6C short isoform 2 (Sema6C) mRNA, complete cds, alternatively spliced	Sema6c	Sema6c	23	chr3	95042536	95042655	0	+	chr3	95041362	95041425	0	+	1111	119	63	95041425	95042536	10368-03138L_10368-03358L	3	10368-03138L_10368-03358L	250	0.282609
10368-15177L	10368-15178H	Mm.259829	AF207749	AK044287	2812	2639	-0.282143	-0.214381	Mm.384027	Mm.28955	Histone deacetylase 7 (HDAC7)	RIKEN cDNA 4930570C03 gene, mRNA (cDNA clone MGC:28670 IMAGE:4237364)	Hdac7a	Hdac7a	15	chr15	97808301	97808495	0	-	chr15	97809367	97809477	0	-	872	194	110	97808495	97809367	10368-15177L_10368-15178H	2	10368-15177L_10368-15178H	378	0.282143
10368-13215L	10368-1362L	Mm.31259	AK078920	CB526421	2298	3025	-0.281818	-0.28211	Mm.31259	Mm.31259	Amine oxidase, flavin containing 1, mRNA (cDNA clone MGC:38211 IMAGE:5323227)	Amine oxidase, flavin containing 1, mRNA (cDNA clone MGC:38211 IMAGE:5323227)	Aof1	Aof1	21	chr13	46553991	46554118	0	+	chr13	46527002	46527094	0	+	26897	127	92	46527094	46553991	10368-13215L_10368-1362L	13	10368-13215L_10368-1362L	1715	0.281818
10368-10219L	10368-10220L	Mm.27053	CA452339	CA452339	2311	2446	0.281718	0.138528	Mm.68289	Mm.68289	Zinc finger CCCH type containing 10 (Zc3h10), mRNA	Zinc finger CCCH type containing 10 (Zc3h10), mRNA	AI790326	AI790326	27	chr10	128047609	128047802	0	-	chr10	128048939	128049012	0	-	1137	193	73	128047802	128048939	10368-10219L_10368-10220L	1	10368-10219L_10368-10220L	64	0.281718
10368-19154L	10368-19288H	Mm.76696	BY289556	BQ965061	2495	912	-0.281621	-0.246187	Mm.210815	Mm.210815	Sorbin and SH3 domain containing 1, mRNA (cDNA clone MGC:13971 IMAGE:3602997)	Sorbin and SH3 domain containing 1, mRNA (cDNA clone MGC:13971 IMAGE:3602997)	Sorbs1	Sorbs1	27	chr19	40276544	40276570	0	-	chr19	40194031	40194090	0	-	82454	26	59	40194090	40276544	10368-19154L_10368-19288H	23	10368-19154L_10368-19288H	4225	0.281621
10368-05111L	10368-05112H	Mm.6250	AK029921	AF039663	1692	3068	-0.280702	-0.270904	Mm.6250	Mm.6250	Prominin 1, mRNA (cDNA clone MGC:25280 IMAGE:4502359)	Prominin 1, mRNA (cDNA clone MGC:25280 IMAGE:4502359)	Prom1	Prom1	26	chr5	43364882	43364971	0	-	chr5	43379191	43379217	0	-	14220	89	26	43364971	43379191	10368-05111L_10368-05112H	3	10368-05111L_10368-05112H	400	0.280702
10368-17230L	10368-17368H	Mm.5175	BY752627	BB616040	2768	2635	-0.279121	-0.0672226	Mm.280819	Mm.280819	Fer (fms/fps related) protein kinase, testis specific 2 (Fert2), mRNA	Fer (fms/fps related) protein kinase, testis specific 2 (Fert2), mRNA	Fert2	Fert2	14	chr17	62115554	62115727	0	+	chr17	62148603	62148777	0	+	32876	173	174	62115727	62148603	10368-17230L_10368-17368H	8	10368-17230L_10368-17368H	951	0.279121
10368-05110H	10368-05112H	Mm.6250	AK029921	AF039663	2114	3068	-0.278947	-0.239155	Mm.6250	Mm.6250	Prominin 1, mRNA (cDNA clone MGC:25280 IMAGE:4502359)	Prominin 1, mRNA (cDNA clone MGC:25280 IMAGE:4502359)	Prom1	Prom1	26	chr5	43354912	43354986	0	-	chr5	43379191	43379217	0	-	24205	74	26	43354986	43379191	10368-05110H_10368-05112H	5	10368-05110H_10368-05112H	1001	0.278947
3433-02222L	3433-02223L	Mm.30197	BY717124	BG404061	1683	1777	0.277167	0.130299	Mm.245715	Mm.245715	Synaptosomal-associated protein 23 (Snap23), mRNA	Synaptosomal-associated protein 23 (Snap23), mRNA	Snap23	Snap23	27	chr2	120331512	120331544	0	+	chr2	120331671	120331763	0	+	127	32	92	120331544	120331671	3433-02222L_3433-02223L	0	3433-02222L_3433-02223L	0	0.277167
3433-0828L	3433-0829H	Mm.28668	AB039837	AB039837	186	69	0.275683	0.280955	Mm.28668	Mm.28668	Coatomer protein complex, subunit epsilon, mRNA (cDNA clone MGC:6951 IMAGE:2812643)	Coatomer protein complex, subunit epsilon, mRNA (cDNA clone MGC:6951 IMAGE:2812643)	Cope	Cope	27	chr8	68760839	68760939	0	+	chr8	68766832	68766900	0	+	5893	100	68	68760939	68766832	3433-0828L_3433-0829H	4	3433-0828L_3433-0829H	445	0.275683
10368-02208L	10368-02211L	Mm.209903	M77167	AK051591	659	571	0.273546	0.0817514	Mm.209903	Mm.209903	T-cell antigen receptor alpha-chain (TCR-ATF2)	T-cell antigen receptor alpha-chain (TCR-ATF2)	Atf2	Atf2	27	chr2	73666917	73667022	0	-	chr2	73724001	73724097	0	-	56979	105	96	73667022	73724001	10368-02208L_10368-02211L	12	10368-02208L_10368-02211L	4136	0.273546
10368-0566L	10368-0567H	Mm.22029	BF232680	AK046142	502	3649	-0.272894	-0.295726	Mm.292040	Mm.292040	Nuclear receptor binding protein (Nrbp), mRNA	Nuclear receptor binding protein (Nrbp), mRNA	Nrbp	Nrbp	27	chr5	30276279	30276348	0	+	chr5	30278838	30278861	0	+	2490	69	23	30276348	30278838	10368-0566L_10368-0567H	6	10368-0566L_10368-0567H	610	0.272894
10368-01284L	10368-01285L	Mm.6461	BC031154	AK029917	136	267	-0.271673	-0.186708	Mm.6461	Mm.6461	HIV-1 Rev binding protein, mRNA (cDNA clone MGC:37365 IMAGE:4976622)	HIV-1 Rev binding protein, mRNA (cDNA clone MGC:37365 IMAGE:4976622)	Hrb	Hrb	27	chr1	83088693	83088812	0	+	chr1	83095060	83095152	0	+	6248	119	92	83088812	83095060	10368-01284L_10368-01285L	3	10368-01284L_10368-01285L	468	0.271673
10368-16101L	10368-16102H	Mm.241459	AK082652	NM_172614	2288	2372	-0.271304	-0.154814	Mm.241459	Mm.241459	Transmembrane protein 44 (Tmem44), mRNA	Transmembrane protein 44 (Tmem44), mRNA	9330161C17Rik	9330161C17Rik	24	chr16	30219141	30219234	0	-	chr16	30223408	30223476	0	-	4174	93	68	30219234	30223408	10368-16101L_10368-16102H	1	10368-16101L_10368-16102H	127	0.271304
10368-03138L	10368-03443H	Mm.23662	AB013729	BY340387	2486	3062	-0.270751	-0.122043	Mm.23662	Mm.23662	Semaphorin 6C short isoform 2 (Sema6C) mRNA, complete cds, alternatively spliced	Semaphorin 6C short isoform 2 (Sema6C) mRNA, complete cds, alternatively spliced	Sema6c	Sema6c	23	chr3	95042536	95042655	0	+	chr3	95036564	95036612	0	+	5924	119	48	95036612	95042536	10368-03138L_10368-03443H	7	10368-03138L_10368-03443H	727	0.270751
10368-0874H	10368-0875H	Mm.28192	AF352180	AB029291	1116	521	-0.269841	-0.256969	Mm.117896	Mm.117896	Pericentriolar material 1 (Pcm1), mRNA	Pericentriolar material 1 (Pcm1), mRNA	Pcm1	Pcm1	27	chr8	40046787	40046903	0	+	chr8	40060422	40060595	0	+	13519	116	173	40046903	40060422	10368-0874H_10368-0875H	4	10368-0874H_10368-0875H	704	0.269841
10368-04256L	10368-04257H	Mm.41860	BY247340	NM_028266	2785	2283	-0.269744	-0.524106	Mm.41860	Mm.41860	Procollagen, type XVI, alpha 1, mRNA (cDNA clone IMAGE:5342460)	Procollagen, type XVI, alpha 1, mRNA (cDNA clone IMAGE:5342460)	Col16a1	Col16a1	26	chr4	129493974	129494073	0	+	chr4	129517716	129517763	0	+	23643	99	47	129494073	129517716	10368-04256L_10368-04257H	41	10368-04256L_10368-04257H	2743	0.269744
10368-19154L	10368-19292L	Mm.76696	BY289556	U58883	2495	2058	-0.268775	-0.254222	Mm.210815	Mm.210815	Sorbin and SH3 domain containing 1, mRNA (cDNA clone MGC:13971 IMAGE:3602997)	Sorbin and SH3 domain containing 1, mRNA (cDNA clone MGC:13971 IMAGE:3602997)	Sorbs1	Sorbs1	26	chr19	40276544	40276570	0	-	chr19	40395237	40395373	0	-	118667	26	136	40276570	40395237	10368-19154L_10368-19292L	5	10368-19154L_10368-19292L	433	0.268775
10368-04358L	10368-04359L	Mm.46508	AK051688	AK051688	2104	2173	0.26862	0.240349	Mm.46508	Mm.46508	WD repeat domain 8 (Wdr8), mRNA	WD repeat domain 8 (Wdr8), mRNA	Wdr8	Wdr8	27	chr4	153134785	153134937	0	+	chr4	153141880	153141966	0	+	6943	152	86	153134937	153141880	10368-04358L_10368-04359L	3	10368-04358L_10368-04359L	294	0.26862
10368-02120H	10368-02732L	Mm.25504	AK122300	NM_172661	372	570	-0.26801	-0.221641	Mm.25504	Mm.25504	RIKEN cDNA 5830434P21 gene, mRNA (cDNA clone MGC:59386 IMAGE:6329995)	RIKEN cDNA 5830434P21 gene, mRNA (cDNA clone MGC:59386 IMAGE:6329995)	5830434P21Rik	5830434P21Rik	27	chr2	32236574	32236655	0	+	chr2	32219386	32219602	0	+	16972	81	216	32219602	32236574	10368-02120H_10368-02732L	16	10368-02120H_10368-02732L	2216	0.26801
10368-16212L	10368-1665L	Mm.28456	U80020	U80020	1217	1633	0.267081	0.248187	Mm.28456	Mm.28456	Brain and kidney proline oxidase 2 (MmPOX2)	Brain and kidney proline oxidase 2 (MmPOX2)	Prodh	Prodh	22	chr16	17623288	17623386	0	-	chr16	17627524	17627616	0	-	4138	98	92	17623386	17627524	10368-16212L_10368-1665L	2	10368-16212L_10368-1665L	323	0.267081
10368-11437H	10368-11692L	Mm.22530	AF014461	AK087601	751	866	0.264957	0.310712	Mm.22530	Mm.22530	Exocyst complex component 7, mRNA (cDNA clone MGC:30390 IMAGE:4208803)	Exocyst complex component 7, mRNA (cDNA clone MGC:30390 IMAGE:4208803)	Exoc7	Exoc7	27	chr11	116402320	116402358	0	-	chr11	116415433	116415498	0	-	13075	38	65	116402358	116415433	10368-11437H_10368-11692L	10	10368-11437H_10368-11692L	1303	0.264957
10368-05304L	10368-05306H	Mm.29412	AF113002	AF113002	748	2052	0.264347	0.323752	Mm.278646	Mm.278646	Silencing mediator of retinoic acid and thyroid hormone receptor extended isoform (Smrte)	Silencing mediator of retinoic acid and thyroid hormone receptor extended isoform (Smrte)	Ncor2	Ncor2	27	chr5	124254071	124254298	0	-	chr5	124387859	124387904	0	-	133561	227	45	124254298	124387859	10368-05304L_10368-05306H	27	10368-05304L_10368-05306H	4065	0.264347
10368-10316H	10368-10317L	Mm.253469	AK034154	AK032211	2753	2825	0.263636	0.0898477	Mm.335310	Mm.335310	RIKEN cDNA C030032C09 gene, mRNA (cDNA clone MGC:102232 IMAGE:30621789)	RIKEN cDNA C030032C09 gene, mRNA (cDNA clone MGC:102232 IMAGE:30621789)	C030032C09Rik	C030032C09Rik	11	chr10	90456019	90456198	0	+	chr10	90473465	90473539	0	+	17267	179	74	90456198	90473465	10368-10316H_10368-10317L	0	10368-10316H_10368-10317L	0	0.263636
10368-03548H	10368-0357L	Mm.141993	BY187781	CA569822	2348	1915	0.263126	0.175273	Mm.255723	Mm.255723	Muscleblind-like 1 (Drosophila) (Mbnl1), mRNA	Muscleblind-like 1 (Drosophila) (Mbnl1), mRNA	Mbnl1	Mbnl1	27	chr3	60657517	60657630	0	+	chr3	60753255	60753365	0	+	95625	113	110	60657630	60753255	10368-03548H_10368-0357L	5	10368-03548H_10368-0357L	4938	0.263126
3433-1071L	3433-1072L	Mm.4426	AA220740	BU523821	177	17	-0.262708	0.157725	Mm.371552	Mm.277857	Cd63 antigen, mRNA (cDNA clone MGC:6087 IMAGE:3157993)	Hydroxysteroid (17-beta) dehydrogenase 4, mRNA (cDNA clone MGC:13992 IMAGE:4209394)	Cd63	Hsd17b4	27	chr10	128412433	128412543	0	+	chr10	128414206	128414289	0	+	1663	110	83	128412543	128414206	3433-1071L_3433-1072L	4	3433-1071L_3433-1072L	501	0.262708
10368-05279H	10368-05280H	Mm.87620	AF453383	BC023103	1067	1045	0.262515	0.207941	Mm.289237	Mm.289237	Calcium/calmodulin-dependent protein kinase kinase 2, beta (Camkk2), mRNA	Calcium/calmodulin-dependent protein kinase kinase 2, beta (Camkk2), mRNA	Camkk2	Camkk2	27	chr5	121971210	121971252	0	-	chr5	121976322	121976450	0	-	5070	42	128	121971252	121976322	10368-05279H_10368-05280H	2	10368-05279H_10368-05280H	1583	0.262515
10368-14107L	10368-14254H	Mm.76983	BC012526	BC012526	924	2206	0.261294	0.154116	Mm.271759	Mm.271759	Methyltransferase-like 3, mRNA (cDNA clone MGC:18732 IMAGE:3981018)	Methyltransferase-like 3, mRNA (cDNA clone MGC:18732 IMAGE:3981018)	Mettl3	Mettl3	27	chr14	47630196	47630261	0	-	chr14	47633864	47634081	0	-	3603	65	217	47630261	47633864	10368-14107L_10368-14254H	7	10368-14107L_10368-14254H	1149	0.261294
10368-07468L	10368-0789L	Mm.23479	BY747619	AK012129	2461	1795	-0.260714	-0.488663	Data not found	Mm.360344		RIKEN cDNA 2610511M17 gene, mRNA (cDNA clone IMAGE:4503076)		2610511M17Rik	23	chr7	26447256	26447320	0	-	chr7	26263829	26263910	0	-	183346	64	81	26263910	26447256	10368-07468L_10368-0789L	10	10368-07468L_10368-0789L	1354	0.260714
3433-06116L	3433-06117L	Mm.143527	BM454059	AK010854	1149	137	0.260073	0.209397	Mm.333157	Mm.333157	RIKEN cDNA 2500002L14 gene (2500002L14Rik), mRNA	RIKEN cDNA 2500002L14 gene (2500002L14Rik), mRNA	2500002L14Rik	2500002L14Rik	27	chr6	72379243	72379301	0	-	chr6	72379343	72379470	0	-	42	58	127	72379301	72379343	3433-06116L_3433-06117L	0	3433-06116L_3433-06117L	0	0.260073
3433-11140L	3433-1135L	Mm.100741	AK004994	BC031436	3461	2275	-0.259649	-0.286953	Mm.100741	Mm.100741	RIKEN cDNA 1300013J15 gene, mRNA (cDNA clone MGC:28678 IMAGE:4238749)	RIKEN cDNA 1300013J15 gene, mRNA (cDNA clone MGC:28678 IMAGE:4238749)	1300013J15Rik	1300013J15Rik	19	chr11	61448087	61448452	0	-	chr11	61444245	61444312	0	-	3775	365	67	61444312	61448087	3433-11140L_3433-1135L	3	3433-11140L_3433-1135L	310	0.259649
10368-19288H	10368-19292L	Mm.76696	BQ965061	U58883	912	2058	0.25812	0.0626649	Mm.210815	Mm.210815	Sorbin and SH3 domain containing 1, mRNA (cDNA clone MGC:13971 IMAGE:3602997)	Sorbin and SH3 domain containing 1, mRNA (cDNA clone MGC:13971 IMAGE:3602997)	Sorbs1	Sorbs1	27	chr19	40194031	40194090	0	-	chr19	40395237	40395373	0	-	201147	59	136	40194090	40395237	10368-19288H_10368-19292L	29	10368-19288H_10368-19292L	4685	0.25812
10368-02117L	10368-02118L	Mm.127697	AK122189	AK122189	1707	729	0.256144	0.240135	Mm.289686	Mm.289686	Nucleoporin 214, mRNA (cDNA clone MGC:37347 IMAGE:4976266)	Nucleoporin 214, mRNA (cDNA clone MGC:37347 IMAGE:4976266)	BC039282	BC039282	27	chr2	32010192	32010341	0	+	chr2	32054714	32054885	0	+	44373	149	171	32010341	32054714	10368-02117L_10368-02118L	16	10368-02117L_10368-02118L	3628	0.256144
10368-15364L	10368-15365H	Mm.41665	BY198875	AI314518	600	613	0.255189	0.203647	Mm.41665	Mm.41665	Glutamate receptor, ionotropic, N-methyl D-asparate-associated protein 1 (glutamate binding), mRNA (cDNA clone MGC:46816 IMAGE:5376054)	Glutamate receptor, ionotropic, N-methyl D-asparate-associated protein 1 (glutamate binding), mRNA (cDNA clone MGC:46816 IMAGE:5376054)	Grina	Grina	27	chr15	76330081	76330120	0	+	chr15	76330192	76330289	0	+	72	39	97	76330120	76330192	10368-15364L_10368-15365H	0	10368-15364L_10368-15365H	0	0.255189
10368-14237H	10368-1463L	Mm.8766	CB237265	AK077388	2443	408	-0.252137	-0.192473	Mm.8766	Mm.8766	Glycosyltransferase 8 domain containing 1 (Glt8d1), mRNA	Glycosyltransferase 8 domain containing 1 (Glt8d1), mRNA	2410004H05Rik	2410004H05Rik	27	chr14	28434349	28434437	0	+	chr14	28436280	28436378	0	+	1843	88	98	28434437	28436280	10368-14237H_10368-1463L	1	10368-14237H_10368-1463L	54	0.252137
10368-05156H	10368-05157H	Mm.89629	AK122367	AK122367	3021	2846	0.251748	0.154591	Mm.273631	Mm.273631	Latrophilin 3, mRNA (cDNA clone IMAGE:30549106)	Latrophilin 3, mRNA (cDNA clone IMAGE:30549106)	Lphn3	Lphn3	12	chr5	81596957	81596995	0	+	chr5	81691557	81691583	0	+	94562	38	26	81596995	81691557	10368-05156H_10368-05157H	8	10368-05156H_10368-05157H	1283	0.251748
10368-13279H	10368-1332H	Mm.32356	AK036452	AK031928	2947	2337	0.25	0.415729	Mm.217319	Mm.217319	RIKEN cDNA 6330500D04 gene (6330500D04Rik), mRNA	RIKEN cDNA 6330500D04 gene (6330500D04Rik), mRNA	6330500D04Rik	6330500D04Rik	15	chr13	24031211	24031450	0	+	chr13	24062273	24062398	0	+	30823	239	125	24031450	24062273	10368-13279H_10368-1332H	14	10368-13279H_10368-1332H	1469	0.25
3433-02175L	3433-0232L	Mm.25412	BQ922439	AB030189	1382	1401	-0.249915	-0.306341	Mm.285167	Mm.285167	Dolichyl pyrophosphate phosphatase 1, mRNA (cDNA clone MGC:35893 IMAGE:4975127)	Dolichyl pyrophosphate phosphatase 1, mRNA (cDNA clone MGC:35893 IMAGE:4975127)	Dolpp1	Dolpp1	26	chr2	30403743	30403841	0	+	chr2	30403288	30403372	0	+	371	98	84	30403372	30403743	3433-02175L_3433-0232L	1	3433-02175L_3433-0232L	100	0.249915
10368-08291H	10368-08292L	Mm.41054	BI103356	BQ573289	1667	1183	0.249695	0.223023	Mm.241489	Mm.241489	RIKEN cDNA 5830416A07 gene, mRNA (cDNA clone IMAGE:3155908)	RIKEN cDNA 5830416A07 gene, mRNA (cDNA clone IMAGE:3155908)	5830416A07Rik	5830416A07Rik	27	chr8	121029698	121029769	0	+	chr8	121052886	121052990	0	+	23117	71	104	121029769	121052886	10368-08291H_10368-08292L	9	10368-08291H_10368-08292L	3097	0.249695
3433-06121H	3433-0624L	Mm.28037	BY339494	AK006658	2247	2540	0.249012	0.252026	Mm.379221	Mm.379221	PREDICTED: Mus musculus RIKEN cDNA 1700040I03 gene (1700040I03Rik), mRNA	PREDICTED: Mus musculus RIKEN cDNA 1700040I03 gene (1700040I03Rik), mRNA	1700040I03Rik	1700040I03Rik	22	chr6	85478136	85478236	0	-	chr6	85477166	85477333	0	-	803	100	167	85477333	85478136	3433-06121H_3433-0624L	1	3433-06121H_3433-0624L	110	0.249012
3433-06116L	3433-0618L	Mm.143527	BM454059	AK010854	1149	87	-0.247863	-0.261878	Mm.333157	Mm.333157	RIKEN cDNA 2500002L14 gene (2500002L14Rik), mRNA	RIKEN cDNA 2500002L14 gene (2500002L14Rik), mRNA	2500002L14Rik	2500002L14Rik	27	chr6	72379243	72379301	0	-	chr6	72378806	72378880	0	-	363	58	74	72378880	72379243	3433-06116L_3433-0618L	1	3433-06116L_3433-0618L	110	0.247863
10368-0112H	10368-01334L	Mm.103215	AK122330	BC039216	1115	1798	0.246642	0.0606259	Mm.138740	Mm.138740	CLIP-associating protein CLASP1	CLIP-associating protein CLASP1	Clasp1	Clasp1	27	chr1	118402194	118402217	0	+	chr1	118372694	118372741	0	+	29453	23	47	118372741	118402194	10368-0112H_10368-01334L	5	10368-0112H_10368-01334L	506	0.246642
3433-1342L	3433-1387L	Mm.12481	BG808747	BY126958	301	256	-0.246032	-0.214678	Mm.12481	Mm.12481	Centrin 3, mRNA (cDNA clone MGC:7312 IMAGE:3485864)	Centrin 3, mRNA (cDNA clone MGC:7312 IMAGE:3485864)	Cetn3	Cetn3	27	chr13	78833096	78833331	0	+	chr13	78827603	78827701	0	+	5395	235	98	78827701	78833096	3433-1342L_3433-1387L	1	3433-1342L_3433-1387L	115	0.246032
10368-10153L	10368-10154L	Mm.71560	AK043638	BY249049	1801	2811	0.244615	0.235661	Mm.304382	Mm.304382	Ankyrin repeat domain 24 (Ankrd24), mRNA	Ankyrin repeat domain 24 (Ankrd24), mRNA	Ankrd24	Ankrd24	25	chr10	81437281	81437353	0	+	chr10	81440392	81440559	0	+	3039	72	167	81437353	81440392	10368-10153L_10368-10154L	3	10368-10153L_10368-10154L	2583	0.244615
10368-07234H	10368-07534L	Mm.246010	BU055647	AK032985	1632	2133	-0.244348	-0.108418	Mm.246010	Mm.246010	PREDICTED: Mus musculus RIKEN cDNA 2210018M11 gene (2210018M11Rik), mRNA	PREDICTED: Mus musculus RIKEN cDNA 2210018M11 gene (2210018M11Rik), mRNA	2210018M11Rik	2210018M11Rik	24	chr7	94671633	94671785	0	-	chr7	94678351	94678425	0	-	6566	152	74	94671785	94678351	10368-07234H_10368-07534L	2	10368-07234H_10368-07534L	218	0.244348
10368-09570L	10368-09571L	Mm.2277	BY737133	AA213045	3334	3067	-0.24359	-0.226437	Mm.2277	Mm.2277	Cathepsin H, mRNA (cDNA clone MGC:6103 IMAGE:2647229)	Cathepsin H, mRNA (cDNA clone MGC:6103 IMAGE:2647229)	Ctsh	Ctsh	27	chr9	89689426	89689457	0	+	chr9	89690466	89690571	0	+	1009	31	105	89689457	89690466	10368-09570L_10368-09571L	0	10368-09570L_10368-09571L	0	0.24359
10368-01357H	10368-0145L	Mm.27495	CB246682	BG297826	994	1850	0.242979	-0.203829	Mm.271642	Mm.271642	Importin9 isoform 1 (Importin9)	Importin9 isoform 1 (Importin9)	Ipo9	Ipo9	27	chr1	135316716	135316826	0	-	chr1	135281540	135281720	0	-	34996	110	180	135281720	135316716	10368-01357H_10368-0145L	15	10368-01357H_10368-0145L	1711	0.242979
3433-1411L	3433-1474H	Mm.113736	BC025597	BC019162	1280	555	-0.242393	0.13444	Mm.235182	Mm.235182	Calcium/calmodulin-dependent protein kinase II gamma, mRNA (cDNA clone MGC:38291 IMAGE:5342641)	Calcium/calmodulin-dependent protein kinase II gamma, mRNA (cDNA clone MGC:38291 IMAGE:5342641)	Camk2g	Camk2g	26	chr14	18427564	18427618	0	-	chr14	18402349	18402417	0	-	25147	54	68	18402417	18427564	3433-1411L_3433-1474H	10	3433-1411L_3433-1474H	1870	0.242393
10368-03170L	10368-03171L	Mm.20827	AK122333	AF071071	207	768	0.242369	0.0620673	Mm.20827	Mm.20827	Nuclear body associated kinase 2b (Nbak2) mRNA, alternatively spliced	Nuclear body associated kinase 2b (Nbak2) mRNA, alternatively spliced	Hipk1	Hipk1	27	chr3	103547364	103547498	0	-	chr3	103550608	103550734	0	-	3110	134	126	103547498	103550608	10368-03170L_10368-03171L	1	10368-03170L_10368-03171L	122	0.242369
10368-04203L	10368-04205H	Mm.234004	AF300943	AF300943	578	898	0.241538	0.183845	Mm.29855	Mm.29855	Protein tyrosine phosphatase, receptor type, F (Ptprf), mRNA	Protein tyrosine phosphatase, receptor type, F (Ptprf), mRNA	Ptprf	Ptprf	27	chr4	117587440	117587565	0	-	chr4	117602238	117602816	0	-	14673	125	578	117587565	117602238	10368-04203L_10368-04205H	14	10368-04203L_10368-04205H	2201	0.241538
10368-1280L	10368-1281H	Mm.138014	BY734979	BC030417	3543	1644	0.241026	0.147946	Mm.291854	Mm.291854	Pleckstrin homology domain containing, family G (with RhoGef domain) member 3 (Plekhg3), mRNA	Pleckstrin homology domain containing, family G (with RhoGef domain) member 3 (Plekhg3), mRNA	Plekhg3	Plekhg3	26	chr12	74506687	74506765	0	+	chr12	74522398	74522419	0	+	15633	78	21	74506765	74522398	10368-1280L_10368-1281H	2	10368-1280L_10368-1281H	488	0.241026
10368-01131L	10368-01409L	Mm.41502	AK002379	BU920591	28	1443	0.240537	0.573208	Mm.41502	Mm.41502	Fumarate hydratase 1, mRNA (cDNA clone MGC:8196 IMAGE:3590691)	Fumarate hydratase 1, mRNA (cDNA clone MGC:8196 IMAGE:3590691)	Fh1	Fh1	27	chr1	175574100	175574303	0	-	chr1	175588863	175588959	0	-	14560	203	96	175574303	175588863	10368-01131L_10368-01409L	6	10368-01131L_10368-01409L	960	0.240537
10368-04292H	10368-04654H	Mm.268903	AK019693	AK019693	436	93	0.240537	0.0449175	Mm.268903	Mm.268903	Eukaryotic translation initiation factor 4 gamma, 3, mRNA (cDNA clone IMAGE:5321197)	Eukaryotic translation initiation factor 4 gamma, 3, mRNA (cDNA clone IMAGE:5321197)	Eif4g3	Eif4g3	27	chr4	137436390	137436518	0	+	chr4	137465974	137466006	0	+	29456	128	32	137436518	137465974	10368-04292H_10368-04654H	2	10368-04292H_10368-04654H	210	0.240537
3433-1518L	3433-1581L	Mm.27762	AK003685	BU511412	968	515	-0.239316	-0.0770871	Mm.27762	Mm.27762	RIKEN cDNA 1110014D18 gene (1110014D18Rik), mRNA	RIKEN cDNA 1110014D18 gene (1110014D18Rik), mRNA	1110014D18Rik	1110014D18Rik	27	chr15	59445328	59445498	0	+	chr15	59563237	59563314	0	+	117739	170	77	59445498	59563237	3433-1518L_3433-1581L	2	3433-1518L_3433-1581L	261	0.239316
10368-12203H	10368-1244H	Mm.208439	BG342560	NM_176930	3214	3156	-0.237745	0.000224818	Mm.208439	Mm.208439	Neuronal cell adhesion molecule short isoform (Nrcam) mRNA, complete cds, alternatively spliced	Neuronal cell adhesion molecule short isoform (Nrcam) mRNA, complete cds, alternatively spliced	C130076O07Rik	C130076O07Rik	17	chr12	42546138	42546173	0	+	chr12	42513372	42513428	0	+	32710	35	56	42513428	42546138	10368-12203H_10368-1244H	18	10368-12203H_10368-1244H	3771	0.237745
10368-10130L	10368-10131H	Mm.44231	BM946888	BM946888	2077	1914	-0.236874	-0.189587	Mm.374920	Mm.374920	PREDICTED: Mus musculus hypothetical protein LOC (LOC544714), mRNA	PREDICTED: Mus musculus hypothetical protein LOC (LOC544714), mRNA			27	chr10	79917409	79917462	0	-	chr10	79917762	79917901	0	-	300	53	139	79917462	79917762	10368-10130L_10368-10131H	1	10368-10130L_10368-10131H	65	0.236874
3433-06107L	3433-06108L	Mm.4303	U52951	BU961853	1331	3476	-0.236842	-0.243616	Mm.246688	Mm.246688	Enhancer of zeste homolog 2 (Drosophila), mRNA (cDNA clone MGC:5970 IMAGE:3586689)	Enhancer of zeste homolog 2 (Drosophila), mRNA (cDNA clone MGC:5970 IMAGE:3586689)	Ezh2	Ezh2	22	chr6	47581136	47581305	0	-	chr6	47583445	47583526	0	-	2140	169	81	47581305	47583445	3433-06107L_3433-06108L	1	3433-06107L_3433-06108L	241	0.236842
10368-16137H	10368-16239L	Mm.167842	BC012667	BI105060	59	3680	-0.235043	-0.238717	Mm.31752	Mm.31752	CD47 antigen (Rh-related antigen, integrin-associated signal transducer), mRNA (cDNA clone MGC:13838 IMAGE:4187965)	CD47 antigen (Rh-related antigen, integrin-associated signal transducer), mRNA (cDNA clone MGC:13838 IMAGE:4187965)	Cd47	Cd47	27	chr16	49629710	49629772	0	+	chr16	49668746	49668770	0	+	38974	62	24	49629772	49668746	10368-16137H_10368-16239L	6	10368-16137H_10368-16239L	509	0.235043
3433-02177L	3433-0236L	Mm.16080	BC034679	BQ745977	2816	1630	0.234188	-0.0364304	Mm.44736	Mm.44736	Dynamin 1, mRNA (cDNA clone MGC:25354 IMAGE:4506865)	Dynamin 1, mRNA (cDNA clone MGC:25354 IMAGE:4506865)	Dnm1	Dnm1	26	chr2	32317204	32317338	0	-	chr2	32351319	32351401	0	-	33981	134	82	32317338	32351319	3433-02177L_3433-0236L	25	3433-02177L_3433-0236L	3120	0.234188
10368-02123H	10368-02125L	Mm.106376	AK077516	BC011407	629	1571	0.231621	0.229631	Mm.106376	Mm.106376	Golgi autoantigen, golgin subfamily a, 2, mRNA (cDNA clone MGC:11816 IMAGE:3596079)	Golgi autoantigen, golgin subfamily a, 2, mRNA (cDNA clone MGC:11816 IMAGE:3596079)	Golga2	Golga2	27	chr2	32303937	32304032	0	+	chr2	32310014	32310103	0	+	5982	95	89	32304032	32310014	10368-02123H_10368-02125L	10	10368-02123H_10368-02125L	778	0.231621
3433-15115L	3433-156H	Mm.42110	AK003858	AK003858	379	323	-0.23138	-0.204457	Mm.244226	Mm.244226	PREDICTED: hypothetical protein LOC68646 [Mus musculus], mRNA sequence	PREDICTED: hypothetical protein LOC68646 [Mus musculus], mRNA sequence	1110020G09Rik	1110020G09Rik	27	chr15	9149120	9149203	0	+	chr15	9160928	9160983	0	+	11725	83	55	9149203	9160928	3433-15115L_3433-156H	4	3433-15115L_3433-156H	379	0.23138
10368-1491H	10368-1495H	Mm.3110	L43326	L43326	229	200	0.23138	0.273271	Mm.3110	Mm.3110	Kinectin 1 (Ktn1), mRNA	Kinectin 1 (Ktn1), mRNA	Ktn1	Ktn1	27	chr14	43034750	43034818	0	+	chr14	43064485	43064594	0	+	29667	68	109	43034818	43064485	10368-1491H_10368-1495H	17	10368-1491H_10368-1495H	1389	0.23138
10368-04173L	10368-04174L	Mm.34028	NM_172698	NM_172698	277	375	-0.230769	-0.271352	Mm.283565	Mm.283565	RIKEN cDNA 4732418C07 gene, mRNA (cDNA clone IMAGE:4037144)	RIKEN cDNA 4732418C07 gene, mRNA (cDNA clone IMAGE:4037144)	4732418C07Rik	4732418C07Rik	27	chr4	115136309	115136500	0	+	chr4	115142832	115142951	0	+	6332	191	119	115136500	115142832	10368-04173L_10368-04174L	2	10368-04173L_10368-04174L	193	0.230769
10368-1219L	10368-1220H	Mm.178798	AK004157	BI105523	2654	3102	-0.229548	-0.233451	Mm.178798	Mm.178798	ATPase, H+ transporting, V1 subunit C, isoform 2 (Atp6v1c2), mRNA	ATPase, H+ transporting, V1 subunit C, isoform 2 (Atp6v1c2), mRNA	Atp6v1c2	Atp6v1c2	27	chr12	17338028	17338165	0	-	chr12	17357199	17357228	0	-	19034	137	29	17338165	17357199	10368-1219L_10368-1220H	6	10368-1219L_10368-1220H	546	0.229548
10368-16209L	10368-1662L	Mm.34659	CA567113	AK035892	1184	1520	-0.229402	-0.28401	Mm.34659	Mm.34659	RIKEN cDNA 4122402O22 gene, mRNA (cDNA clone MGC:30316 IMAGE:5137008)	RIKEN cDNA 4122402O22 gene, mRNA (cDNA clone MGC:30316 IMAGE:5137008)	4122402O22Rik	4122402O22Rik	26	chr16	17170445	17170495	0	+	chr16	17175677	17175752	0	+	5182	50	75	17170495	17175677	10368-16209L_10368-1662L	3	10368-16209L_10368-1662L	314	0.229402
10368-10191L	10368-10192L	Mm.2003	AK011769	BI739983	3388	2950	-0.228462	-0.37315	Mm.101191	Mm.101191	Transformed mouse 3T3 cell double minute 1 (Mdm1), transcript variant 2, mRNA	Transformed mouse 3T3 cell double minute 1 (Mdm1), transcript variant 2, mRNA	Mdm1	Mdm1	25	chr10	117654221	117654335	0	+	chr10	117668205	117668234	0	+	13870	114	29	117654335	117668205	10368-10191L_10368-10192L	5	10368-10191L_10368-10192L	899	0.228462
10368-11198H	10368-11745H	Mm.39265	AK002491	AK002491	308	539	0.227717	0.113141	Mm.39265	Mm.39265	RIKEN cDNA 0610010K14 gene (0610010K14Rik), mRNA	RIKEN cDNA 0610010K14 gene (0610010K14Rik), mRNA	0610010K14Rik	0610010K14Rik	27	chr11	70317270	70317374	0	-	chr11	70318451	70318552	0	-	1077	104	101	70317374	70318451	10368-11198H_10368-11745H	1	10368-11198H_10368-11745H	188	0.227717
10368-17128L	10368-17317L	Mm.20230	D38412	D38412	2779	2979	0.227555	0.207578	Mm.20230	Mm.20230	Procollagen, type XI, alpha 2 (Col11a2), mRNA	Procollagen, type XI, alpha 2 (Col11a2), mRNA	Col11a2	Col11a2	22	chr17	32124703	32124780	0	+	chr17	32126030	32126209	0	+	1250	77	179	32124780	32126030	10368-17128L_10368-17317L	1	10368-17128L_10368-17317L	63	0.227555
10368-06265H	10368-06266L	Mm.39896	AF205065	BY143096	1182	3141	-0.225275	-0.3818	Mm.39896	Mm.39896	Coatomer protein complex, subunit gamma 2, mRNA (cDNA clone IMAGE:3581851)	Coatomer protein complex, subunit gamma 2, mRNA (cDNA clone IMAGE:3581851)	Copg2	Copg2	27	chr6	30741768	30741893	0	-	chr6	30826423	30826538	0	-	84530	125	115	30741893	30826423	10368-06265H_10368-06266L	16	10368-06265H_10368-06266L	2385	0.225275
10368-1676L	10368-1677H	Mm.24950	BQ937613	BC031893	1224	1398	0.225275	0.306602	Mm.24950	Mm.24950	Asparagine-linked glycosylation 3 homolog (yeast, alpha-1,3-mannosyltransferase) (Alg3), mRNA	Asparagine-linked glycosylation 3 homolog (yeast, alpha-1,3-mannosyltransferase) (Alg3), mRNA	Alg3	Alg3	27	chr16	20158507	20158667	0	-	chr16	20159008	20159107	0	-	341	160	99	20158667	20159008	10368-1676L_10368-1677H	1	10368-1676L_10368-1677H	148	0.225275
3433-02217L	3433-0288L	Mm.11516	AK006328	AK006328	2697	3371	-0.224242	-0.393128	Mm.252695	Mm.252695	DNA segment, Chr 2, ERATO Doi 750, expressed, mRNA (cDNA clone MGC:30961 IMAGE:4021550)	DNA segment, Chr 2, ERATO Doi 750, expressed, mRNA (cDNA clone MGC:30961 IMAGE:4021550)	D2Ertd750e	D2Ertd750e	10	chr2	118569808	118569863	0	+	chr2	118558713	118558839	0	+	10969	55	126	118558839	118569808	3433-02217L_3433-0288L	3	3433-02217L_3433-0288L	248	0.224242
10368-04222L	10368-04482L	Mm.18718	NM_013883	NM_013883	442	2780	-0.223443	-0.139482	Mm.208924	Mm.208924	Sex comb on midleg homolog 1 (Scmh1), mRNA	Sex comb on midleg homolog 1 (Scmh1), mRNA	Scmh1	Scmh1	27	chr4	119964976	119965041	0	+	chr4	119901991	119902133	0	+	62843	65	142	119902133	119964976	10368-04222L_10368-04482L	9	10368-04222L_10368-04482L	1584	0.223443
10368-01104H	10368-01105L	Mm.27969	BC017547	BC017547	871	530	0.221612	0.270326	Mm.27969	Mm.27969	UDP-N-acetylglucosamine pyrophosphorylase 1 (Uap1), mRNA	UDP-N-acetylglucosamine pyrophosphorylase 1 (Uap1), mRNA	Uap1	Uap1	27	chr1	170124472	170124519	0	-	chr1	170137843	170138047	0	-	13324	47	204	170124519	170137843	10368-01104H_10368-01105L	5	10368-01104H_10368-01105L	873	0.221612
10368-02174L	10368-02175L	Mm.41307	BQ964199	AK011391	643	479	-0.21978	-0.104298	Mm.288734	Mm.288734	WD repeat, SAM and U-box domain containing 1 (Wdsub1), mRNA	WD repeat, SAM and U-box domain containing 1 (Wdsub1), mRNA	2610014F08Rik	2610014F08Rik	27	chr2	59805674	59805784	0	-	chr2	59808679	59809099	0	-	2895	110	420	59805784	59808679	10368-02174L_10368-02175L	1	10368-02174L_10368-02175L	185	0.21978
10368-01204H	10368-01451L	Mm.201248	AK005536	BB854346	358	3281	-0.21917	-0.133853	Mm.201248	Mm.387202	UDP-glucuronate decarboxylase 1, mRNA (cDNA clone MGC:47494 IMAGE:4935237)	Bone marrow macrophage cDNA, RIKEN full-length enriched library, clone:I830067G12 product:UDP-glucuronate decarboxylase 1, full insert sequence	Uxs1		27	chr1	44030851	44030937	0	-	chr1	44057263	44057351	0	-	26326	86	88	44030937	44057263	10368-01204H_10368-01451L	5	10368-01204H_10368-01451L	276	0.21917
10368-1213H	10368-1214L	Mm.20543	AF315590	AK048119	1222	367	-0.21917	-0.239145	Mm.341243	Mm.341243	Pumilio 2 (Drosophila), mRNA (cDNA clone IMAGE:3595161)	Pumilio 2 (Drosophila), mRNA (cDNA clone IMAGE:3595161)	Pum2	Pum2	27	chr12	8759501	8759737	0	+	chr12	8770843	8770971	0	+	11106	236	128	8759737	8770843	10368-1213H_10368-1214L	2	10368-1213H_10368-1214L	398	0.21917
10368-19237L	10368-19239L	Mm.20917	AK090093	AK090093	1716	1413	-0.219145	-0.227832	Mm.329686	Mm.329686	Protein tyrosine phosphatase, receptor type, C polypeptide-associated protein, mRNA (cDNA clone MGC:13941 IMAGE:4208992)	Protein tyrosine phosphatase, receptor type, C polypeptide-associated protein, mRNA (cDNA clone MGC:13941 IMAGE:4208992)	Ptprcap	Ptprcap	26	chr19	4057628	4057668	0	-	chr19	4054209	4054266	0	-	3362	40	57	4054266	4057628	10368-19237L_10368-19239L	4	10368-19237L_10368-19239L	478	0.219145
10368-02210H	10368-02211L	Mm.209903	BU839869	AK051591	678	571	0.218593	0.0238548	Mm.209903	Mm.209903	T-cell antigen receptor alpha-chain (TCR-ATF2)	T-cell antigen receptor alpha-chain (TCR-ATF2)	Atf2	Atf2	27	chr2	73697511	73697607	0	-	chr2	73724001	73724097	0	-	26394	96	96	73697607	73724001	10368-02210H_10368-02211L	3	10368-02210H_10368-02211L	215	0.218593
10368-12169L	10368-12170H	Mm.35754	BB611269	AK054000	782	1341	-0.217778	-0.0265285	Mm.35754	Mm.35754	Phosphofurin acidic cluster sorting protein 1-like, mRNA (cDNA clone MGC:69932 IMAGE:6826854)	Phosphofurin acidic cluster sorting protein 1-like, mRNA (cDNA clone MGC:69932 IMAGE:6826854)	6720425G15Rik	6720425G15Rik	26	chr12	110548087	110548193	0	+	chr12	110570423	110570512	0	+	22230	106	89	110548193	110570423	10368-12169L_10368-12170H	1	10368-12169L_10368-12170H	88	0.217778
10368-02723H	10368-02724H	Mm.19172	BY201551	BC025586	2290	2088	0.217029	0.392011	Mm.19172	Mm.19172	TBC1 domain family, member 13 (Tbc1d13), mRNA	TBC1 domain family, member 13 (Tbc1d13), mRNA	Tbc1d13	Tbc1d13	26	chr2	30142720	30142863	0	+	chr2	30143984	30144024	0	+	1121	143	40	30142863	30143984	10368-02723H_10368-02724H	0	10368-02723H_10368-02724H	0	0.217029
3433-0678L	3433-0679L	Mm.2012	BG081059	BC016890	3693	2942	-0.215584	0.0997029	Mm.235346	Mm.235346	Epidermal growth factor receptor pathway substrate 8, mRNA (cDNA clone MGC:18488 IMAGE:4240899)	Epidermal growth factor receptor pathway substrate 8, mRNA (cDNA clone MGC:18488 IMAGE:4240899)	Eps8	Eps8	21	chr6	137575309	137575347	0	-	chr6	137584077	137584156	0	-	8730	38	79	137575347	137584077	3433-0678L_3433-0679L	1	3433-0678L_3433-0679L	77	0.215584
10368-1566L	10368-1569L	Mm.123240	AK090131	AK090131	2885	2708	-0.214706	-0.223746	Mm.123240	Mm.123240	MKIAA1833 protein	MKIAA1833 protein	D330001F17Rik	D330001F17Rik	20	chr15	76499849	76499971	0	+	chr15	76531306	76531552	0	+	31335	122	246	76499971	76531306	10368-1566L_10368-1569L	26	10368-1566L_10368-1569L	4513	0.214706
10368-15102H	10368-15381H	Mm.89702	AI157506	NM_030255	3173	2970	-0.214286	-0.291966	Mm.284059	Mm.284059	Apolipoprotein B editing complex 3, mRNA (cDNA clone MGC:7002 IMAGE:3155422)	Apolipoprotein B editing complex 3, mRNA (cDNA clone MGC:7002 IMAGE:3155422)	Apobec3	Apobec3	11	chr15	79984635	79984701	0	+	chr15	79983152	79983250	0	+	1385	66	98	79983250	79984635	10368-15102H_10368-15381H	0	10368-15102H_10368-15381H	0	0.214286
3433-07212H	3433-07251L	Mm.28172	AK013248	AJ279795	1840	2761	-0.213675	-0.19725	Mm.28172	Mm.28172	Tetraspanin (Tssc6)	Tetraspanin (Tssc6)	Phemx	Phemx	27	chr7	139444859	139444953	0	+	chr7	139438314	139438388	0	+	6471	94	74	139438388	139444859	3433-07212H_3433-07251L	3	3433-07212H_3433-07251L	273	0.213675
3433-0759L	3433-0760H	Mm.29545	BI409717	BI411462	854	513	-0.211844	-0.176544	Mm.238254	Mm.238254	Polynucleotide kinase 3'- phosphatase (Pnkp), mRNA	Polynucleotide kinase 3'- phosphatase (Pnkp), mRNA	Pnkp	Pnkp	27	chr7	41032685	41032731	0	+	chr7	41034245	41034324	0	+	1514	46	79	41032731	41034245	3433-0759L_3433-0760H	2	3433-0759L_3433-0760H	314	0.211844
10368-011L	10368-01326L	Mm.245681	BB627874	BB627874	529	1259	0.210012	0.204805	Mm.299955	Mm.299955	Lysophospholipase 1, mRNA (cDNA clone MGC:19218 IMAGE:4240573)	Lysophospholipase 1, mRNA (cDNA clone MGC:19218 IMAGE:4240573)	Lypla1	Lypla1	27	chr1	4825860	4825907	0	+	chr1	4804047	4804078	0	+	21782	47	31	4804078	4825860	10368-011L_10368-01326L	1	10368-011L_10368-01326L	66	0.210012
10368-0874H	10368-0877L	Mm.28192	AF352180	AB029291	1116	741	-0.209402	-0.224602	Mm.117896	Mm.117896	Pericentriolar material 1 (Pcm1), mRNA	Pericentriolar material 1 (Pcm1), mRNA	Pcm1	Pcm1	27	chr8	40046787	40046903	0	+	chr8	40101347	40101481	0	+	54444	116	134	40046903	40101347	10368-0874H_10368-0877L	23	10368-0874H_10368-0877L	4038	0.209402
10368-07336L	10368-07338L	Mm.135	U68064	BE306315	1492	1186	-0.209231	-0.206098	Mm.268930	Mm.268930	Ceroid lipofuscinosis, neuronal 3, juvenile (Batten, Spielmeyer-Vogt disease) (Cln3), mRNA	Ceroid lipofuscinosis, neuronal 3, juvenile (Batten, Spielmeyer-Vogt disease) (Cln3), mRNA	Cln3	Cln3	25	chr7	122672048	122672094	0	-	chr7	122679558	122679654	0	-	7464	46	96	122672094	122679558	10368-07336L_10368-07338L	8	10368-07336L_10368-07338L	1546	0.209231
10368-0139L	10368-01584H	Mm.193073	BY128553	AK017663	3689	1749	0.208791	0.21277	Mm.374893	Mm.245357	PREDICTED: Mus musculus RIKEN cDNA G630041M05 gene (G630041M05Rik), mRNA	Zinc finger CCCH type containing 11A (Zc3h11a), mRNA	G630041M05Rik	5730454B08Rik	27	chr1	133552698	133552745	0	-	chr1	133556265	133556318	0	-	3520	47	53	133552745	133556265	10368-0139L_10368-01584H	1	10368-0139L_10368-01584H	1035	0.208791
10368-06261L	10368-06262L	Mm.136474	AK010783	AK085116	2491	1527	0.208181	0.200636	Mm.277308	Mm.277308	RIKEN cDNA 2410127E18 gene (2410127E18Rik), mRNA	RIKEN cDNA 2410127E18 gene (2410127E18Rik), mRNA	2410127E18Rik	2410127E18Rik	27	chr6	30359791	30359941	0	+	chr6	30373923	30374077	0	+	13982	150	154	30359941	30373923	10368-06261L_10368-06262L	1	10368-06261L_10368-06262L	222	0.208181
3433-11104H	3433-11165H	Mm.218530	BB585151	BC021489	353	175	-0.205673	-0.13981	Mm.343986	Mm.343986	Fetal Alzheimer antigen, mRNA (cDNA clone IMAGE:5368380)	Fetal Alzheimer antigen, mRNA (cDNA clone IMAGE:5368380)	Falz	Falz	27	chr11	107153533	107153706	0	-	chr11	107149267	107149453	0	-	4080	173	186	107149453	107153533	3433-11104H_3433-11165H	2	3433-11104H_3433-11165H	278	0.205673
10368-04635L	10368-04636L	Mm.45132	AW230998	BU514805	1507	687	-0.205128	-0.349544	Mm.45132	Mm.45132	RIKEN cDNA 2310004K20 gene, mRNA (cDNA clone MGC:25877 IMAGE:4209575)	RIKEN cDNA 2310004K20 gene, mRNA (cDNA clone MGC:25877 IMAGE:4209575)	Tde2l	Tde2l	27	chr4	129717525	129717570	0	-	chr4	129719462	129719617	0	-	1892	45	155	129717570	129719462	10368-04635L_10368-04636L	0	10368-04635L_10368-04636L	0	0.205128
10368-03237L	10368-03523L	Mm.18161	BY251719	BE532824	3610	992	-0.203846	-0.0430079	Mm.244912	Mm.244912	3'-phosphoadenosine 5'-phosphosulfate synthase 1 (Papss1), mRNA	3'-phosphoadenosine 5'-phosphosulfate synthase 1 (Papss1), mRNA	Papss1	Papss1	25	chr3	131362521	131362572	0	+	chr3	131376240	131376354	0	+	13668	51	114	131362572	131376240	10368-03237L_10368-03523L	2	10368-03237L_10368-03523L	272	0.203846
10368-05104H	10368-05436H	Mm.28560	AK006373	AA103487	453	2449	-0.202686	-0.427585	Mm.28560	Mm.28560	Ly1 antibody reactive clone (Lyar), mRNA	Ly1 antibody reactive clone (Lyar), mRNA	Lyar	Lyar	27	chr5	37307285	37307399	0	+	chr5	37304530	37304627	0	+	2658	114	97	37304627	37307285	10368-05104H_10368-05436H	1	10368-05104H_10368-05436H	171	0.202686
10368-02346L	10368-02347L	Mm.44960	AF472524	AF472524	2448	2929	0.199174	0.286135	Mm.108550	Mm.108550	A disintegrin and metallopeptidase domain 33 (Adam33), mRNA	A disintegrin and metallopeptidase domain 33 (Adam33), mRNA	Adam33	Adam33	18	chr2	130794076	130794153	0	-	chr2	130794771	130794966	0	-	618	77	195	130794153	130794771	10368-02346L_10368-02347L	2	10368-02346L_10368-02347L	308	0.199174
10368-17258L	10368-17259L	Mm.64579	BQ950927	AK012866	1165	1154	-0.199145	-0.209481	Mm.64579	Mm.64579	Heterogeneous nuclear ribonucleoprotein L-like (Hnrpll), mRNA	Heterogeneous nuclear ribonucleoprotein L-like (Hnrpll), mRNA	Hnrpll	Hnrpll	27	chr17	78340653	78340735	0	-	chr17	78349236	78349354	0	-	8501	82	118	78340735	78349236	10368-17258L_10368-17259L	4	10368-17258L_10368-17259L	4066	0.199145
10368-11405L	10368-11406H	Mm.246181	AK075748	AK075748	922	154	-0.199023	-0.207655	Mm.291901	Mm.291901	EST X83328, mRNA (cDNA clone MGC:35786 IMAGE:2649126)	EST X83328, mRNA (cDNA clone MGC:35786 IMAGE:2649126)	X83328	X83328	27	chr11	109536011	109536138	0	+	chr11	109543621	109543797	0	+	7483	127	176	109536138	109543621	10368-11405L_10368-11406H	5	10368-11405L_10368-11406H	1786	0.199023
3433-041H	3433-043H	Mm.3088	AF289488	BY263435	1189	1947	0.197265	0.20167	Mm.239247	Mm.239247	Aspartate-beta-hydroxylase (Asph), transcript variant 2, mRNA	Aspartate-beta-hydroxylase (Asph), transcript variant 2, mRNA	Asph	Asph	26	chr4	9525880	9525927	0	-	chr4	9564806	9564850	0	-	38879	47	44	9525927	9564806	3433-041H_3433-043H	2	3433-041H_3433-043H	78	0.197265
3433-1018L	3433-1019L	Mm.10805	U30292	U30292	2507	3317	0.195385	0.178695	Mm.300931	Mm.300931	Procollagen, type XIII, alpha 1, mRNA (cDNA clone MGC:36116 IMAGE:5025449)	Procollagen, type XIII, alpha 1, mRNA (cDNA clone MGC:36116 IMAGE:5025449)	Col13a1	Col13a1	25	chr10	61408537	61408602	0	-	chr10	61423716	61423742	0	-	15114	65	26	61408602	61423716	3433-1018L_3433-1019L	8	3433-1018L_3433-1019L	279	0.195385
3433-1351L	3433-1352H	Mm.46510	AK014517	BI734883	3624	1841	-0.190476	-0.0733823	Mm.212208	Mm.212208	Excision repaiross-complementing rodent repair deficiency, complementation group 8, mRNA (cDNA clone MGC:30748 IMAGE:3985548)	Excision repaiross-complementing rodent repair deficiency, complementation group 8, mRNA (cDNA clone MGC:30748 IMAGE:3985548)	Ercc8	Ercc8	15	chr13	105302001	105302082	0	+	chr13	105305104	105305205	0	+	3022	81	101	105302082	105305104	3433-1351L_3433-1352H	2	3433-1351L_3433-1352H	136	0.190476
3433-07169L	3433-0754H	Mm.27571	AK003525	BC018244	2353	1050	-0.190476	-0.113575	Mm.358691	Mm.358691	RIKEN cDNA 1110007C05 gene, mRNA (cDNA clone MGC:25921 IMAGE:4224952)	RIKEN cDNA 1110007C05 gene, mRNA (cDNA clone MGC:25921 IMAGE:4224952)	1110007C05Rik	1110007C05Rik	27	chr7	40646833	40646958	0	+	chr7	40644230	40644341	0	+	2492	125	111	40644341	40646833	3433-07169L_3433-0754H	1	3433-07169L_3433-0754H	163	0.190476
10368-04203L	10368-04207H	Mm.234004	AF300943	AF300943	578	1739	-0.189231	-0.196776	Mm.29855	Mm.29855	Protein tyrosine phosphatase, receptor type, F (Ptprf), mRNA	Protein tyrosine phosphatase, receptor type, F (Ptprf), mRNA	Ptprf	Ptprf	25	chr4	117587440	117587565	0	-	chr4	117607925	117608230	0	-	20360	125	305	117587565	117607925	10368-04203L_10368-04207H	17	10368-04203L_10368-04207H	3092	0.189231
10368-13175L	10368-13265L	Mm.4415	D12644	BC006803	724	431	-0.188645	-0.255891	Mm.355686	Mm.355686	Kinesin family member 2A, mRNA (cDNA clone MGC:11609 IMAGE:3152883)	Kinesin family member 2A, mRNA (cDNA clone MGC:11609 IMAGE:3152883)	Kif2a	Kif2a	27	chr13	104117192	104117314	0	-	chr13	104103916	104103983	0	-	13209	122	67	104103983	104117192	10368-13175L_10368-13265L	12	10368-13175L_10368-13265L	1682	0.188645
10368-06440L	10368-0664L	Mm.42234	AY037862	U90524	1104	3644	0.188466	0.312712	Mm.42234	Mm.42234	Deoxyguanosine kinase 3	Deoxyguanosine kinase 3	Dguok	Dguok	27	chr6	83506718	83506833	0	-	chr6	83522071	83522183	0	-	15238	115	112	83506833	83522071	10368-06440L_10368-0664L	3	10368-06440L_10368-0664L	397	0.188466
10368-02100L	10368-02724H	Mm.19172	BC025586	BC025586	1498	2088	-0.188126	-0.0756366	Mm.19172	Mm.19172	TBC1 domain family, member 13 (Tbc1d13), mRNA	TBC1 domain family, member 13 (Tbc1d13), mRNA	Tbc1d13	Tbc1d13	27	chr2	30153963	30154173	0	+	chr2	30143984	30144024	0	+	9939	210	40	30144024	30153963	10368-02100L_10368-02724H	4	10368-02100L_10368-02724H	405	0.188126
3433-1332H	3433-1333L	Mm.195964	AY102701	AY102701	564	467	-0.187424	-0.09258	Mm.253902	Mm.253902	MAK10 homolog, amino-acid N-acetyltransferase subunit, (S. cerevisiae) (Mak10), mRNA	MAK10 homolog, amino-acid N-acetyltransferase subunit, (S. cerevisiae) (Mak10), mRNA	Mak10	Mak10	27	chr13	58717186	58717269	0	+	chr13	58721062	58721240	0	+	3793	83	178	58717269	58721062	3433-1332H_3433-1333L	1	3433-1332H_3433-1333L	115	0.187424
3433-1227H	3433-1270L	Mm.4390	AF169191	AK004553	2167	1160	-0.187424	-0.129298	Mm.4390	Mm.4390	Numb gene homolog (Drosophila), mRNA (cDNA clone MGC:28234 IMAGE:3991630)	Numb gene homolog (Drosophila), mRNA (cDNA clone MGC:28234 IMAGE:3991630)	Numb	Numb	27	chr12	81793234	81793380	0	-	chr12	81827959	81828033	0	-	34579	146	74	81793380	81827959	3433-1227H_3433-1270L	6	3433-1227H_3433-1270L	898	0.187424
10368-07271L	10368-07272H	Mm.30254	BC021532	BY747746	931	3435	0.185592	0.156255	Mm.30254	Mm.30254	RIKEN cDNA 4632419K20 gene, mRNA (cDNA clone IMAGE:5353829)	RIKEN cDNA 4632419K20 gene, mRNA (cDNA clone IMAGE:5353829)	4632419K20Rik	4632419K20Rik	27	chr7	101441764	101441843	0	-	chr7	101447998	101448088	0	-	6155	79	90	101441843	101447998	10368-07271L_10368-07272H	5	10368-07271L_10368-07272H	1385	0.185592
10368-1491H	10368-1493H	Mm.3110	L43326	L43326	229	209	0.185592	0.122781	Mm.3110	Mm.3110	Kinectin 1 (Ktn1), mRNA	Kinectin 1 (Ktn1), mRNA	Ktn1	Ktn1	27	chr14	43034750	43034818	0	+	chr14	43056259	43056330	0	+	21441	68	71	43034818	43056259	10368-1491H_10368-1493H	12	10368-1491H_10368-1493H	969	0.185592
10368-17374L	10368-17376H	Mm.17951	AF177146	NM_013813	1658	2419	-0.184783	0.0501837	Mm.131135	Mm.131135	Protein 4.1B (Epb4.1l3)	Protein 4.1B (Epb4.1l3)	Epb4.1l3	Epb4.1l3	23	chr17	67545731	67545784	0	+	chr17	67559005	67559127	0	+	13221	53	122	67545784	67559005	10368-17374L_10368-17376H	4	10368-17374L_10368-17376H	3613	0.184783
10368-07431L	10368-07432L	Mm.35104	AK020264	AK020264	2647	2674	-0.183333	-0.0782247	Mm.35104	Mm.35104	RIKEN cDNA 9130012B15 gene, mRNA (cDNA clone MGC:47015 IMAGE:3589586)	RIKEN cDNA 9130012B15 gene, mRNA (cDNA clone MGC:47015 IMAGE:3589586)	9130012B15Rik	9130012B15Rik	24	chr7	140239770	140239887	0	-	chr7	140246373	140246489	0	-	6486	117	116	140239887	140246373	10368-07431L_10368-07432L	4	10368-07431L_10368-07432L	285	0.183333
10368-17186H	10368-17187L	Mm.157904	AK090200	BU147665	664	1298	-0.183262	-0.219266	Mm.157904	Mm.157904	Transmembrane protein 63b, mRNA (cDNA clone IMAGE:4160190)	Transmembrane protein 63b, mRNA (cDNA clone IMAGE:4160190)	BC026370	BC026370	27	chr17	43808367	43808405	0	-	chr17	43809992	43810045	0	-	1587	38	53	43808405	43809992	10368-17186H_10368-17187L	2	10368-17186H_10368-17187L	263	0.183262
10368-01106H	10368-01531L	Mm.10809	U51629	M16367	3275	3188	-0.182418	-0.108754	Mm.330161	Mm.330161	Fc receptor, IgG, low affinity IIb, mRNA (cDNA clone MGC:46888 IMAGE:3993915)	Fc receptor, IgG, low affinity IIb, mRNA (cDNA clone MGC:46888 IMAGE:3993915)	Fcgr2b	Fcgr2b	14	chr1	170939885	170939941	0	-	chr1	170944456	170944713	0	-	4515	56	257	170939941	170944456	10368-01106H_10368-01531L	2	10368-01106H_10368-01531L	378	0.182418
10368-01157L	10368-01425H	Mm.45194	AK052103	AK085336	1085	1893	0.181929	0.0625259	Mm.338175	Mm.338175	RIKEN cDNA 5930412E23 gene, mRNA (cDNA clone MGC:59468 IMAGE:6506658)	RIKEN cDNA 5930412E23 gene, mRNA (cDNA clone MGC:59468 IMAGE:6506658)	5930412E23Rik	5930412E23Rik	27	chr1	191155751	191155868	0	+	chr1	191136685	191136831	0	+	18920	117	146	191136831	191155751	10368-01157L_10368-01425H	4	10368-01157L_10368-01425H	508	0.181929
3433-1050L	3433-1051L	Mm.29665	AY113706	AY113706	934	203	-0.181929	-0.18567	Mm.282985	Mm.282985	Dip3 beta (Dip3b), mRNA	Dip3 beta (Dip3b), mRNA	Dip3b	Dip3b	27	chr10	83150209	83150261	0	-	chr10	83170283	83170342	0	-	20022	52	59	83150261	83170283	3433-1050L_3433-1051L	12	3433-1050L_3433-1051L	1187	0.181929
10368-09344H	10368-09345L	Mm.139258	BU922010	AK013632	3199	2770	0.181319	0.179349	Mm.139258	Mm.139258	PREDICTED: Mus musculus similar to coiled-coil domain containing 13 (LOC546168), mRNA	PREDICTED: Mus musculus similar to coiled-coil domain containing 13 (LOC546168), mRNA	2900041A11Rik	2900041A11Rik	13	chr9	121501129	121501277	0	-	chr9	121510230	121510313	0	-	8953	148	83	121501277	121510230	10368-09344H_10368-09345L	1	10368-09344H_10368-09345L	123	0.181319
10368-05109L	10368-05112H	Mm.6250	AK029921	AF039663	2469	3068	0.180702	-0.223898	Mm.6250	Mm.6250	Prominin 1, mRNA (cDNA clone MGC:25280 IMAGE:4502359)	Prominin 1, mRNA (cDNA clone MGC:25280 IMAGE:4502359)	Prom1	Prom1	19	chr5	43347248	43347400	0	-	chr5	43379191	43379217	0	-	31791	152	26	43347400	43379191	10368-05109L_10368-05112H	8	10368-05109L_10368-05112H	1300	0.180702
10368-05109L	10368-05111L	Mm.6250	AK029921	AK029921	2469	1692	-0.178803	-0.0920547	Mm.6250	Mm.6250	Prominin 1, mRNA (cDNA clone MGC:25280 IMAGE:4502359)	Prominin 1, mRNA (cDNA clone MGC:25280 IMAGE:4502359)	Prom1	Prom1	26	chr5	43347248	43347400	0	-	chr5	43364882	43364971	0	-	17482	152	89	43347400	43364882	10368-05109L_10368-05111L	5	10368-05109L_10368-05111L	811	0.178803
10368-02486H	10368-02487L	Mm.38490	AK030295	BG803714	462	1111	0.177045	0.159997	Mm.33765	Mm.33765	ADP-ribosylation factor GTPase activating protein 1 (Arfgap1), mRNA	ADP-ribosylation factor GTPase activating protein 1 (Arfgap1), mRNA	Arfgap1	Arfgap1	27	chr2	181472487	181472596	0	+	chr2	181479325	181479354	0	+	6729	109	29	181472596	181479325	10368-02486H_10368-02487L	6	10368-02486H_10368-02487L	547	0.177045
10368-11113L	10368-11114L	Mm.260658	BC003950	BC003950	12	435	0.177045	0.275339	Mm.239865	Mm.239865	Heat shock protein 4, mRNA (cDNA clone MGC:5961 IMAGE:3494648)	Heat shock protein 4, mRNA (cDNA clone MGC:5961 IMAGE:3494648)	Hspa4	Hspa4	27	chr11	53221791	53221898	0	-	chr11	53249014	53249071	0	-	27116	107	57	53221898	53249014	10368-11113L_10368-11114L	13	10368-11113L_10368-11114L	1770	0.177045
10368-09310L	10368-09312L	Mm.26780	BF467953	BU554519	2399	1810	0.176522	0.0150009	Mm.222272	Mm.222272	CLIP associating protein 2, mRNA (cDNA clone IMAGE:5366873)	CLIP associating protein 2, mRNA (cDNA clone IMAGE:5366873)	Clasp2	Clasp2	24	chr9	113580696	113580758	0	+	chr9	113598038	113598086	0	+	17280	62	48	113580758	113598038	10368-09310L_10368-09312L	7	10368-09310L_10368-09312L	712	0.176522
10368-19290H	10368-19291L	Mm.76696	AU080988	BC012703	720	2066	0.176522	0.0999157	Mm.210815	Mm.210815	Sorbin and SH3 domain containing 1, mRNA (cDNA clone MGC:13971 IMAGE:3602997)	Sorbin and SH3 domain containing 1, mRNA (cDNA clone MGC:13971 IMAGE:3602997)	Sorbs1	Sorbs1	27	chr19	40238144	40238227	0	-	chr19	40270772	40270804	0	-	32545	83	32	40238227	40270772	10368-19290H_10368-19291L	10	10368-19290H_10368-19291L	1180	0.176522
10368-14335H	10368-1450H	Mm.36769	BC021457	AF304451	1074	3306	0.175824	0.061908	Mm.36769	Mm.36769	Sarcolemma associated protein, mRNA (cDNA clone MGC:29389 IMAGE:5064534)	Sarcolemma associated protein, mRNA (cDNA clone MGC:29389 IMAGE:5064534)	Slmap	Slmap	27	chr14	23850671	23850721	0	-	chr14	23806970	23807059	0	-	43612	50	89	23807059	23850671	10368-14335H_10368-1450H	11	10368-14335H_10368-1450H	1259	0.175824
10368-1789H	10368-1790H	Mm.29372	AK003381	AK002828	58	900	-0.175214	-0.210184	Mm.261050	Mm.261050	RIKEN cDNA 0610039D01 gene, mRNA (cDNA clone IMAGE:5254289)	RIKEN cDNA 0610039D01 gene, mRNA (cDNA clone IMAGE:5254289)	0610039D01Rik	0610039D01Rik	27	chr17	25123348	25123393	0	-	chr17	25124093	25124144	0	-	700	45	51	25123393	25124093	10368-1789H_10368-1790H	2	10368-1789H_10368-1790H	465	0.175214
10368-02485H	10368-02486H	Mm.38490	AK030295	AK030295	1567	462	0.173993	0.175059	Mm.33765	Mm.33765	ADP-ribosylation factor GTPase activating protein 1 (Arfgap1), mRNA	ADP-ribosylation factor GTPase activating protein 1 (Arfgap1), mRNA	Arfgap1	Arfgap1	27	chr2	181468515	181468727	0	+	chr2	181472487	181472596	0	+	3760	212	109	181468727	181472487	10368-02485H_10368-02486H	1	10368-02485H_10368-02486H	64	0.173993
10368-05487H	10368-05647H	Mm.35796	BE284192	BC030056	1545	3054	-0.173382	-0.31684	Mm.53865	Mm.53865	PREDICTED: similar to ankyrin repeat domain 29 [Mus musculus], mRNA sequence	PREDICTED: similar to ankyrin repeat domain 29 [Mus musculus], mRNA sequence	Ankrd29	Ankrd29	27	chr5	106987628	106987660	0	-	chr5	107049939	107049993	0	-	62279	32	54	106987660	107049939	10368-05487H_10368-05647H	11	10368-05487H_10368-05647H	2805	0.173382
10368-05146H	10368-05147H	Mm.247777	NM_024183	NM_024183	797	212	0.173382	0.089848	Mm.272468	Mm.272468	FIP1 like 1 (S. cerevisiae), mRNA (cDNA clone MGC:7777 IMAGE:3499130)	FIP1 like 1 (S. cerevisiae), mRNA (cDNA clone MGC:7777 IMAGE:3499130)	Fip1l1	Fip1l1	27	chr5	73965802	73965870	0	+	chr5	73983224	73983331	0	+	17354	68	107	73965870	73983224	10368-05146H_10368-05147H	1	10368-05146H_10368-05147H	110	0.173382
10368-11338L	10368-11644L	Mm.196142	AK011875	AK011875	80	49	0.172877	0.177726	Mm.258140	Mm.258140	DnaJ (Hsp40) homolog, subfamily C, member 7, mRNA (cDNA clone MGC:35912 IMAGE:5343384)	DnaJ (Hsp40) homolog, subfamily C, member 7, mRNA (cDNA clone MGC:35912 IMAGE:5343384)	Dnajc7	Dnajc7	27	chr11	100710767	100710855	0	-	chr11	100701894	100702012	0	-	8755	88	118	100702012	100710767	10368-11338L_10368-11644L	3	10368-11338L_10368-11644L	314	0.172877
10368-02347L	10368-02348H	Mm.44960	AF472524	AK053825	2929	2670	0.172343	0.0566538	Mm.108550	Mm.108550	A disintegrin and metallopeptidase domain 33 (Adam33), mRNA	A disintegrin and metallopeptidase domain 33 (Adam33), mRNA	Adam33	Adam33	24	chr2	130794771	130794966	0	-	chr2	130803382	130803428	0	-	8416	195	46	130794966	130803382	10368-02347L_10368-02348H	12	10368-02347L_10368-02348H	1304	0.172343
10368-1023H	10368-1024H	Mm.259162	AK088741	AK079110	473	445	-0.171551	-0.277879	Mm.294783	Mm.294783	BCL2-associated transcription factor 1 (Bclaf1), transcript variant 2, mRNA	BCL2-associated transcription factor 1 (Bclaf1), transcript variant 2, mRNA	Bclaf1	Bclaf1	27	chr10	20057060	20057222	0	+	chr10	20059163	20059309	0	+	1941	162	146	20057222	20059163	10368-1023H_10368-1024H	1	10368-1023H_10368-1024H	181	0.171551
10368-14335H	10368-1451H	Mm.36769	BC021457	BC021457	1074	291	0.17094	0.135921	Mm.36769	Mm.36769	Sarcolemma associated protein, mRNA (cDNA clone MGC:29389 IMAGE:5064534)	Sarcolemma associated protein, mRNA (cDNA clone MGC:29389 IMAGE:5064534)	Slmap	Slmap	27	chr14	23850671	23850721	0	-	chr14	23820555	23820677	0	-	29994	50	122	23820677	23850671	10368-14335H_10368-1451H	5	10368-14335H_10368-1451H	315	0.17094
10368-04203L	10368-04206H	Mm.234004	AF300943	CA751366	578	776	-0.170769	-0.0778442	Mm.29855	Mm.29855	Protein tyrosine phosphatase, receptor type, F (Ptprf), mRNA	Protein tyrosine phosphatase, receptor type, F (Ptprf), mRNA	Ptprf	Ptprf	27	chr4	117587440	117587565	0	-	chr4	117604258	117604284	0	-	16693	125	26	117587565	117604258	10368-04203L_10368-04206H	16	10368-04203L_10368-04206H	2898	0.170769
10368-09185L	10368-09558H	Mm.87229	BC042445	BU613999	2156	2257	0.17033	0.17838	Mm.242791	Mm.242791	Suppressor of hairy wing homolog 4 (Drosophila) (Suhw4), mRNA	Suppressor of hairy wing homolog 4 (Drosophila) (Suhw4), mRNA	Suhw4	Suhw4	27	chr9	72334652	72334791	0	+	chr9	72384310	72384355	0	+	49519	139	45	72334791	72384310	10368-09185L_10368-09558H	16	10368-09185L_10368-09558H	3560	0.17033
3433-1474H	3433-1475H	Mm.113736	BC019162	BU560927	555	1423	0.169915	0.400477	Mm.235182	Mm.235182	Calcium/calmodulin-dependent protein kinase II gamma, mRNA (cDNA clone MGC:38291 IMAGE:5342641)	Calcium/calmodulin-dependent protein kinase II gamma, mRNA (cDNA clone MGC:38291 IMAGE:5342641)	Camk2g	Camk2g	27	chr14	18402349	18402417	0	-	chr14	18404376	18404408	0	-	1959	68	32	18402417	18404376	3433-1474H_3433-1475H	0	3433-1474H_3433-1475H	0	0.169915
10368-02486H	10368-02488H	Mm.38490	AK030295	BC016228	462	172	-0.169719	-0.109094	Mm.33765	Mm.33765	ADP-ribosylation factor GTPase activating protein 1 (Arfgap1), mRNA	ADP-ribosylation factor GTPase activating protein 1 (Arfgap1), mRNA	Arfgap1	Arfgap1	27	chr2	181472487	181472596	0	+	chr2	181480574	181480633	0	+	7978	109	59	181472596	181480574	10368-02486H_10368-02488H	7	10368-02486H_10368-02488H	604	0.169719
10368-03507H	10368-03508H	Mm.31416	AK044701	BF585351	1680	1910	0.169109	0.354568	Mm.379377	Mm.379377	Zinc finger, A20 domain containing 1 (Za20d1), transcript variant 2, mRNA	Zinc finger, A20 domain containing 1 (Za20d1), transcript variant 2, mRNA	Za20d1	Za20d1	27	chr3	95982661	95982718	0	+	chr3	96004181	96004297	0	+	21463	57	116	95982718	96004181	10368-03507H_10368-03508H	0	10368-03507H_10368-03508H	0	0.169109
10368-1492H	10368-1495H	Mm.3110	L43326	L43326	231	200	-0.169109	-0.151339	Mm.3110	Mm.3110	Kinectin 1 (Ktn1), mRNA	Kinectin 1 (Ktn1), mRNA	Ktn1	Ktn1	27	chr14	43047204	43047290	0	+	chr14	43064485	43064594	0	+	17195	86	109	43047290	43064485	10368-1492H_10368-1495H	9	10368-1492H_10368-1495H	774	0.169109
10368-0715L	10368-0716H	Mm.3358	BC043071	BQ714034	114	653	0.168498	-0.127614	Mm.360389	Mm.360389	U2 small nuclear ribonucleoprotein auxiliary factor (U2AF) 2 (U2af2), mRNA	U2 small nuclear ribonucleoprotein auxiliary factor (U2AF) 2 (U2af2), mRNA	U2af2	U2af2	27	chr7	4644282	4644326	0	+	chr7	4645908	4645976	0	+	1582	44	68	4644326	4645908	10368-0715L_10368-0716H	3	10368-0715L_10368-0716H	291	0.168498
3433-163L	3433-164H	Mm.29283	AK011747	BY567496	120	201	0.168498	0.0969856	Mm.291326	Mm.291326	MKIAA0544 protein	MKIAA0544 protein	Mgrn1	Mgrn1	27	chr16	4589569	4589618	0	+	chr16	4599773	4599838	0	+	10155	49	65	4589618	4599773	3433-163L_3433-164H	4	3433-163L_3433-164H	391	0.168498
10368-1122H	10368-11503L	Mm.1190	L27105	BI149603	699	1610	-0.166056	-0.0842636	Mm.297109	Mm.297109	Neurofibromatosis 2, mRNA (cDNA clone MGC:6102 IMAGE:3496053)	Neurofibromatosis 2, mRNA (cDNA clone MGC:6102 IMAGE:3496053)	Nf2	Nf2	27	chr11	4732581	4732625	0	-	chr11	4760699	4760837	0	-	28074	44	138	4732625	4760699	10368-1122H_10368-11503L	11	10368-1122H_10368-11503L	1375	0.166056
10368-02355L	10368-02654H	Mm.28697	BC033408	AK030645	1166	551	0.165801	0.0702041	Mm.211211	Mm.211211	RIKEN cDNA 2310032D16 gene, mRNA (cDNA clone MGC:38711 IMAGE:5357683)	RIKEN cDNA 2310032D16 gene, mRNA (cDNA clone MGC:38711 IMAGE:5357683)	2310032D16Rik	2310032D16Rik	26	chr2	132309473	132309569	0	-	chr2	132294810	132294933	0	-	14540	96	123	132294933	132309473	10368-02355L_10368-02654H	3	10368-02355L_10368-02654H	203	0.165801
10368-09247L	10368-09248L	Mm.1687	BC049797	BC049797	1328	1297	0.164615	0.291591	Mm.259893	Mm.259893	Topoisomerase (DNA) II beta binding protein, mRNA (cDNA clone IMAGE:4976462)	Topoisomerase (DNA) II beta binding protein, mRNA (cDNA clone IMAGE:4976462)	Topbp1	Topbp1	25	chr9	103049915	103050061	0	+	chr9	103058894	103059057	0	+	8833	146	163	103050061	103058894	10368-09247L_10368-09248L	5	10368-09247L_10368-09248L	778	0.164615
3433-07111L	3433-07195L	Mm.193021	BC003259	BY588642	798	1271	-0.164225	-0.221677	Mm.193021	Mm.193021	Rho GTPase activating protein 17 (Arhgap17), mRNA	Rho GTPase activating protein 17 (Arhgap17), mRNA	Arhgap17	Arhgap17	27	chr7	119433892	119433931	0	-	chr7	119388110	119388133	0	-	45759	39	23	119388133	119433892	3433-07111L_3433-07195L	17	3433-07111L_3433-07195L	2317	0.164225
10368-05106H	10368-05107L	Mm.7233	AB100307	AK042065	1700	1467	0.164032	0.157447	Mm.7233	Mm.7233	Cytoplasmic polyadenylation element binding protein 2 (Cpeb2), mRNA	Cytoplasmic polyadenylation element binding protein 2 (Cpeb2), mRNA	Cpeb2	Cpeb2	23	chr5	42557937	42558026	0	+	chr5	42588479	42588502	0	+	30453	89	23	42558026	42588479	10368-05106H_10368-05107L	2	10368-05106H_10368-05107L	142	0.164032
10368-07338L	10368-07580H	Mm.135	BE306315	U68064	1186	3622	0.163846	0.139008	Mm.268930	Mm.268930	Ceroid lipofuscinosis, neuronal 3, juvenile (Batten, Spielmeyer-Vogt disease) (Cln3), mRNA	Ceroid lipofuscinosis, neuronal 3, juvenile (Batten, Spielmeyer-Vogt disease) (Cln3), mRNA	Cln3	Cln3	27	chr7	122679558	122679654	0	-	chr7	122677351	122677422	0	-	2136	96	71	122677422	122679558	10368-07338L_10368-07580H	2	10368-07338L_10368-07580H	179	0.163846
10368-13126L	10368-13325L	Mm.259194	BQ561871	AK009139	2050	2981	-0.163636	0.113011	Mm.24001	Mm.24001	Myocyte enhancer factor 2C, mRNA (cDNA clone MGC:46981 IMAGE:4500786)	Myocyte enhancer factor 2C, mRNA (cDNA clone MGC:46981 IMAGE:4500786)	Mef2c	Mef2c	21	chr13	80718561	80718656	0	+	chr13	80594754	80594849	0	+	123712	95	95	80594849	80718561	10368-13126L_10368-13325L	11	10368-13126L_10368-13325L	4367	0.163636
3433-17164H	3433-17165H	Mm.29744	BY168288	AK004756	2315	892	0.163614	-0.0434828	Data not found	Mm.29744		Solute carrier family 29 (nucleoside transporters), member 1, mRNA (cDNA clone MGC:11619 IMAGE:3155188)		Slc29a1	27	chr17	43722736	43722836	0	-	chr17	43721583	43721665	0	-	1071	100	82	43721665	43722736	3433-17164H_3433-17165H	1	3433-17164H_3433-17165H	132	0.163614
10368-15274L	10368-1566L	Mm.123240	BU615138	AK090131	1365	2885	0.162338	0.160077	Mm.123240	Mm.123240	MKIAA1833 protein	MKIAA1833 protein	D330001F17Rik	D330001F17Rik	21	chr15	76515827	76515949	0	+	chr15	76499849	76499971	0	+	15856	122	122	76499971	76515827	10368-15274L_10368-1566L	12	10368-15274L_10368-1566L	1211	0.162338
10368-0875H	10368-0877L	Mm.28192	AB029291	AB029291	521	741	0.160562	0.161829	Mm.117896	Mm.117896	Pericentriolar material 1 (Pcm1), mRNA	Pericentriolar material 1 (Pcm1), mRNA	Pcm1	Pcm1	27	chr8	40060422	40060595	0	+	chr8	40101347	40101481	0	+	40752	173	134	40060595	40101347	10368-0875H_10368-0877L	18	10368-0875H_10368-0877L	3160	0.160562
3433-01147L	3433-0171H	Mm.34316	BC027152	BY137410	1772	2517	-0.159341	0.0230025	Mm.34316	Mm.34316	AT rich interactive domain 5A (Mrf1 like) (Arid5a), mRNA	AT rich interactive domain 5A (Mrf1 like) (Arid5a), mRNA	Arid5a	Arid5a	13	chr1	36558991	36559043	0	+	chr1	36553255	36553349	0	+	5642	52	94	36553349	36558991	3433-01147L_3433-0171H	2	3433-01147L_3433-0171H	526	0.159341
10368-11690L	10368-11692L	Mm.22530	BF166813	AK087601	788	866	-0.159341	-0.208451	Mm.22530	Mm.22530	Exocyst complex component 7, mRNA (cDNA clone MGC:30390 IMAGE:4208803)	Exocyst complex component 7, mRNA (cDNA clone MGC:30390 IMAGE:4208803)	Exoc7	Exoc7	27	chr11	116405775	116405843	0	-	chr11	116415433	116415498	0	-	9590	68	65	116405843	116415433	10368-11690L_10368-11692L	5	10368-11690L_10368-11692L	775	0.159341
10368-05314L	10368-05315L	Mm.10623	AI225303	BE861178	1427	2705	0.159341	-0.0154027	Mm.271784	Mm.271784	Phosphoserine phosphatase (Psph), mRNA	Phosphoserine phosphatase (Psph), mRNA	Psph	Psph	27	chr5	129014662	129014773	0	-	chr5	129024423	129024488	0	-	9650	111	65	129014773	129024423	10368-05314L_10368-05315L	2	10368-05314L_10368-05315L	310	0.159341
10368-07232H	10368-07534L	Mm.246010	BC020109	AK032985	1484	2133	0.157509	0.146977	Mm.380107	Mm.246010	RIKEN cDNA 2210018M11 gene, mRNA (cDNA clone MGC:28322 IMAGE:4014943)	PREDICTED: Mus musculus RIKEN cDNA 2210018M11 gene (2210018M11Rik), mRNA	2210018M11Rik	2210018M11Rik	27	chr7	94625233	94625712	0	-	chr7	94678351	94678425	0	-	52639	479	74	94625712	94678351	10368-07232H_10368-07534L	15	10368-07232H_10368-07534L	4961	0.157509
10368-13142L	10368-13144L	Mm.86472	AK098149	AA840384	1728	2334	-0.156899	-0.231352	Mm.86472	Mm.86472	RIKEN cDNA 1200014M14 gene, mRNA (cDNA clone MGC:46777 IMAGE:4954391)	RIKEN cDNA 1200014M14 gene, mRNA (cDNA clone MGC:46777 IMAGE:4954391)	1200014M14Rik	1200014M14Rik	27	chr13	93462573	93462701	0	+	chr13	93479448	93479667	0	+	16747	128	219	93462701	93479448	10368-13142L_10368-13144L	8	10368-13142L_10368-13144L	2026	0.156899
3433-1410H	3433-1474H	Mm.113736	BC025597	BC019162	1051	555	-0.156288	0.0233253	Mm.235182	Mm.235182	Calcium/calmodulin-dependent protein kinase II gamma, mRNA (cDNA clone MGC:38291 IMAGE:5342641)	Calcium/calmodulin-dependent protein kinase II gamma, mRNA (cDNA clone MGC:38291 IMAGE:5342641)	Camk2g	Camk2g	27	chr14	18421418	18421512	0	-	chr14	18402349	18402417	0	-	19001	94	68	18402417	18421418	3433-1410H_3433-1474H	5	3433-1410H_3433-1474H	1449	0.156288
3433-1655L	3433-1656L	Mm.63479	AF111811	AF111811	2790	2898	-0.156044	-0.215933	Mm.281804	Mm.281804	Solute carrier family 15 (H+/peptide transporter), member 2, mRNA (cDNA clone IMAGE:3583898)	Solute carrier family 15 (H+/peptide transporter), member 2, mRNA (cDNA clone IMAGE:3583898)	Slc15a2	Slc15a2	14	chr16	36480801	36480891	0	-	chr16	36483977	36484069	0	-	3086	90	92	36480891	36483977	3433-1655L_3433-1656L	1	3433-1655L_3433-1656L	100	0.156044
10368-11791L	10368-11792L	Mm.219674	BU052948	BB856722	2262	3691	0.153846	0.193204	Mm.320785	Data not found	Sfi1 homolog, spindle assembly associated (yeast), mRNA (cDNA clone IMAGE:4191452)		2310047I15Rik		27	chr11	3116560	3116716	0	-	chr11	3117257	3117324	0	-	541	156	67	3116716	3117257	10368-11791L_10368-11792L	0	10368-11791L_10368-11792L	0	0.153846
10368-06284L	10368-06285L	Mm.3921	D28492	BQ179758	2547	2988	-0.153846	-0.174332	Mm.3921	Mm.3921	Caspase 2, mRNA (cDNA clone MGC:25295 IMAGE:4460089)	Caspase 2, mRNA (cDNA clone MGC:25295 IMAGE:4460089)	Casp2	Casp2	12	chr6	42216899	42217027	0	+	chr6	42219852	42219912	0	+	2825	128	60	42217027	42219852	10368-06284L_10368-06285L	1	10368-06284L_10368-06285L	91	0.153846
10368-0586H	10368-0587H	Mm.29052	BI416146	BI873274	202	257	0.153236	0.474192	Mm.289106	Mm.289106	Adducin 1 (alpha), transcript variant 1, mRNA (cDNA clone MGC:18656 IMAGE:4008924)	Adducin 1 (alpha), transcript variant 1, mRNA (cDNA clone MGC:18656 IMAGE:4008924)	Add1	Add1	27	chr5	33683388	33683474	0	+	chr5	33691692	33691728	0	+	8218	86	36	33683474	33691692	10368-0586H_10368-0587H	2	10368-0586H_10368-0587H	256	0.153236
10368-11594H	10368-11595L	Mm.3840	BG871414	AK004589	849	673	-0.152625	-0.105565	Mm.386761	Mm.386761	Flotillin 2 (Flot2), mRNA	Flotillin 2 (Flot2), mRNA	Flot2	Flot2	27	chr11	78134938	78135028	0	+	chr11	78136360	78136450	0	+	1332	90	90	78135028	78136360	10368-11594H_10368-11595L	0	10368-11594H_10368-11595L	0	0.152625
10368-06240H	10368-06401H	Mm.12051	AF234884	AY007796	822	3150	0.152137	0.222214	Mm.12051	Mm.12051	Suppression of tumorigenicity 7, mRNA (cDNA clone MGC:30330 IMAGE:3660309)	Suppression of tumorigenicity 7, mRNA (cDNA clone MGC:30330 IMAGE:3660309)	St7	St7	26	chr6	17790813	17790881	0	+	chr6	17685156	17685222	0	+	105591	68	66	17685222	17790813	10368-06240H_10368-06401H	6	10368-06240H_10368-06401H	891	0.152137
10368-04203L	10368-04204H	Mm.234004	AF300943	CB518400	578	1917	-0.151538	-0.0497391	Mm.29855	Mm.29855	Protein tyrosine phosphatase, receptor type, F (Ptprf), mRNA	Protein tyrosine phosphatase, receptor type, F (Ptprf), mRNA	Ptprf	Ptprf	25	chr4	117587440	117587565	0	-	chr4	117594451	117594483	0	-	6886	125	32	117587565	117594451	10368-04203L_10368-04204H	8	10368-04203L_10368-04204H	1265	0.151538
10368-06229L	10368-06397L	Mm.24513	BY068823	AK002829	2878	3673	-0.151515	0.223275	Mm.24513	Mm.24513	Solute carrier family 25 (mitochondrial carrier, adenine nucleotide translocator), member 13, mRNA (cDNA clone MGC:29043 IMAGE:3600909)	Solute carrier family 25 (mitochondrial carrier, adenine nucleotide translocator), member 13, mRNA (cDNA clone MGC:29043 IMAGE:3600909)	Slc25a13	Slc25a13	12	chr6	6144795	6144875	0	-	chr6	6133857	6133979	0	-	10816	80	122	6133979	6144795	10368-06229L_10368-06397L	2	10368-06229L_10368-06397L	74	0.151515
3433-0565L	3433-0566H	Mm.32126	BC005542	BC005542	1080	1764	-0.150886	-0.153304	Mm.258324	Mm.258324	RIKEN cDNA 3010001K23 gene (3010001K23Rik), mRNA	RIKEN cDNA 3010001K23 gene (3010001K23Rik), mRNA	3010001K23Rik	3010001K23Rik	27	chr5	107822754	107822805	0	+	chr5	107823628	107823711	0	+	823	51	83	107822805	107823628	3433-0565L_3433-0566H	1	3433-0565L_3433-0566H	36	0.150886
10368-1450H	10368-1451H	Mm.36769	AF304451	BC021457	3306	291	0.150794	0.0266064	Mm.36769	Mm.36769	Sarcolemma associated protein, mRNA (cDNA clone MGC:29389 IMAGE:5064534)	Sarcolemma associated protein, mRNA (cDNA clone MGC:29389 IMAGE:5064534)	Slmap	Slmap	27	chr14	23806970	23807059	0	-	chr14	23820555	23820677	0	-	13496	89	122	23807059	23820555	10368-1450H_10368-1451H	5	10368-1450H_10368-1451H	821	0.150794
10368-15223H	10368-15349L	Mm.111	BQ928517	CA529441	1	3	-0.148405	0.160802	Mm.236513	Mm.236513	Mitogen activated protein kinase kinase kinase 12 (Map3k12), mRNA	Mitogen activated protein kinase kinase kinase 12 (Map3k12), mRNA	Map3k12	Map3k12	27	chr15	102474933	102474971	0	+	chr15	102473245	102473286	0	+	1647	38	41	102473286	102474933	10368-15223H_10368-15349L	1	10368-15223H_10368-15349L	73	0.148405
10368-07383L	10368-07596L	Mm.3160	U16216	U16216	2586	1107	0.147131	0.150375	Mm.3160	Mm.3160	Uroporphyrinogen III synthase (Uros), mRNA	Uroporphyrinogen III synthase (Uros), mRNA	Uros	Uros	27	chr7	130106733	130106816	0	-	chr7	130102563	130102637	0	-	4096	83	74	130102637	130106733	10368-07383L_10368-07596L	2	10368-07383L_10368-07596L	172	0.147131
10368-02530H	10368-0262L	Mm.237280	BQ444007	AK084631	1944	814	0.147131	0.193674	Mm.266611	Mm.266611	G-protein signalling modulator 1 (AGS3-like, C. elegans) (Gpsm1), mRNA	G-protein signalling modulator 1 (AGS3-like, C. elegans) (Gpsm1), mRNA	Gpsm1	Gpsm1	27	chr2	26347716	26347895	0	+	chr2	26332648	26332803	0	+	14913	179	155	26332803	26347716	10368-02530H_10368-0262L	3	10368-02530H_10368-0262L	304	0.147131
10368-1746H	10368-1747H	Mm.30435	U37775	U37775	806	273	-0.144426	-0.180291	Mm.30435	Mm.30435	Tuberous sclerosis 2 (Tsc2), mRNA	Tuberous sclerosis 2 (Tsc2), mRNA	Tsc2	Tsc2	27	chr17	22787049	22787177	0	-	chr17	22810694	22810804	0	-	23517	128	110	22787177	22810694	10368-1746H_10368-1747H	22	10368-1746H_10368-1747H	2934	0.144426
3433-07108H	3433-07195L	Mm.193021	AB060553	BY588642	1386	1271	0.144078	-0.018085	Mm.193021	Mm.193021	Rho GTPase activating protein 17 (Arhgap17), mRNA	Rho GTPase activating protein 17 (Arhgap17), mRNA	Arhgap17	Arhgap17	27	chr7	119397138	119397371	0	-	chr7	119388110	119388133	0	-	9005	233	23	119388133	119397138	3433-07108H_3433-07195L	2	3433-07108H_3433-07195L	686	0.144078
10368-15244H	10368-1527H	Mm.209935	AF501309	AF501309	241	567	0.143468	0.0649185	Mm.130883	Mm.130883	Metadherin (Mtdh), mRNA	Metadherin (Mtdh), mRNA	Mtdh	Mtdh	27	chr15	34232618	34232716	0	+	chr15	34248691	34248847	0	+	15975	98	156	34232716	34248691	10368-15244H_10368-1527H	3	10368-15244H_10368-1527H	374	0.143468
10368-19154L	10368-19291L	Mm.76696	BY289556	BC012703	2495	2066	0.142292	0.0875551	Mm.210815	Mm.210815	Sorbin and SH3 domain containing 1, mRNA (cDNA clone MGC:13971 IMAGE:3602997)	Sorbin and SH3 domain containing 1, mRNA (cDNA clone MGC:13971 IMAGE:3602997)	Sorbs1	Sorbs1	25	chr19	40276544	40276570	0	-	chr19	40270772	40270804	0	-	5740	26	32	40270804	40276544	10368-19154L_10368-19291L	1	10368-19154L_10368-19291L	113	0.142292
10368-196L	10368-197L	Mm.38346	BC008653	BC008653	2180	391	0.142247	0.111262	Mm.135815	Mm.135815	RIKEN cDNA D930010J01 gene (D930010J01Rik), mRNA	RIKEN cDNA D930010J01 gene (D930010J01Rik), mRNA	D930010J01Rik	D930010J01Rik	27	chr19	7005437	7005466	0	+	chr19	7017563	7017597	0	+	12097	29	34	7005466	7017563	10368-196L_10368-197L	5	10368-196L_10368-197L	426	0.142247
10368-1123L	10368-11503L	Mm.1190	BU708271	BI149603	682	1610	0.141026	0.102266	Mm.297109	Mm.297109	Neurofibromatosis 2, mRNA (cDNA clone MGC:6102 IMAGE:3496053)	Neurofibromatosis 2, mRNA (cDNA clone MGC:6102 IMAGE:3496053)	Nf2	Nf2	27	chr11	4736435	4736566	0	-	chr11	4760699	4760837	0	-	24133	131	138	4736566	4760699	10368-1123L_10368-11503L	9	10368-1123L_10368-11503L	999	0.141026
10368-0114H	10368-01334L	Mm.103215	CA326660	BC039216	1687	1798	0.140415	-0.141356	Mm.138740	Mm.138740	CLIP-associating protein CLASP1	CLIP-associating protein CLASP1	Clasp1	Clasp1	27	chr1	118425662	118425778	0	+	chr1	118372694	118372741	0	+	52921	116	47	118372741	118425662	10368-0114H_10368-01334L	12	10368-0114H_10368-01334L	1456	0.140415
10368-15175L	10368-15177L	Mm.259829	AF207749	AF207749	1141	2812	-0.14	-0.153216	Mm.384027	Mm.384027	Histone deacetylase 7 (HDAC7)	Histone deacetylase 7 (HDAC7)	Hdac7a	Hdac7a	24	chr15	97796322	97796406	0	-	chr15	97808301	97808495	0	-	11895	84	194	97796406	97808301	10368-15175L_10368-15177L	11	10368-15175L_10368-15177L	1230	0.14
3433-1838L	3433-1869L	Mm.27544	AK011300	AK011300	1343	1439	0.139194	0.102615	Mm.27544	Mm.27544	RNA (guanine-7-) methyltransferase, mRNA (cDNA clone MGC:28566 IMAGE:4208274)	RNA (guanine-7-) methyltransferase, mRNA (cDNA clone MGC:28566 IMAGE:4208274)	Rnmt	Rnmt	27	chr18	68706283	68706447	0	+	chr18	68698075	68698494	0	+	7789	164	419	68698494	68706283	3433-1838L_3433-1869L	4	3433-1838L_3433-1869L	563	0.139194
10368-15274L	10368-1569L	Mm.123240	BU615138	AK090131	1365	2708	0.138961	-0.147841	Mm.123240	Mm.123240	MKIAA1833 protein	MKIAA1833 protein	D330001F17Rik	D330001F17Rik	24	chr15	76515827	76515949	0	+	chr15	76531306	76531552	0	+	15357	122	246	76515949	76531306	10368-15274L_10368-1569L	13	10368-15274L_10368-1569L	3179	0.138961
10368-15348L	10368-15349L	Mm.111	BI730707	CA529441	66	3	0.138552	0.00645708	Mm.236513	Mm.236513	Mitogen activated protein kinase kinase kinase 12 (Map3k12), mRNA	Mitogen activated protein kinase kinase kinase 12 (Map3k12), mRNA	Map3k12	Map3k12	27	chr15	102472105	102472197	0	+	chr15	102473245	102473286	0	+	1048	92	41	102472197	102473245	10368-15348L_10368-15349L	0	10368-15348L_10368-15349L	0	0.138552
10368-06250H	10368-06251H	Mm.259632	AF000969	AF000969	2531	2897	0.138462	0.211927	Mm.259632	Mm.259632	Ca2+-dependent activator protein for secretion 2 (Cadps2), mRNA	Ca2+-dependent activator protein for secretion 2 (Cadps2), mRNA	Cadps2	Cadps2	14	chr6	23269561	23269680	0	-	chr6	23284985	23285143	0	-	15305	119	158	23269680	23284985	10368-06250H_10368-06251H	1	10368-06250H_10368-06251H	142	0.138462
10368-05146H	10368-05459L	Mm.247777	NM_024183	AK049672	797	490	-0.137973	-0.119535	Mm.272468	Mm.272468	FIP1 like 1 (S. cerevisiae), mRNA (cDNA clone MGC:7777 IMAGE:3499130)	FIP1 like 1 (S. cerevisiae), mRNA (cDNA clone MGC:7777 IMAGE:3499130)	Fip1l1	Fip1l1	27	chr5	73965802	73965870	0	+	chr5	73955496	73955540	0	+	10262	68	44	73955540	73965802	10368-05146H_10368-05459L	6	10368-05146H_10368-05459L	506	0.137973
3433-09100L	3433-0929H	Mm.200859	BY302121	BC002037	471	147	-0.137447	-0.0616196	Mm.200859	Mm.200859	Platelet-activating factor acetylhydrolase, isoform 1b, alpha2 subunit, mRNA (cDNA clone MGC:5963 IMAGE:3486003)	Platelet-activating factor acetylhydrolase, isoform 1b, alpha2 subunit, mRNA (cDNA clone MGC:5963 IMAGE:3486003)	Pafah1b2	Pafah1b2	27	chr9	45941974	45942155	0	-	chr9	45933204	45933320	0	-	8654	181	116	45933320	45941974	3433-09100L_3433-0929H	2	3433-09100L_3433-0929H	178	0.137447
10368-19195H	10368-19307L	Mm.44106	NM_013758	BB841441	82	2751	0.137363	0.0803596	Mm.44106	Mm.44106	Adducin 3 (gamma), mRNA (cDNA clone MGC:46880 IMAGE:4506748)	Adducin 3 (gamma), mRNA (cDNA clone MGC:46880 IMAGE:4506748)	Add3	Add3	27	chr19	53144944	53145039	0	+	chr19	53104048	53104109	0	+	40835	95	61	53104109	53144944	10368-19195H_10368-19307L	12	10368-19195H_10368-19307L	1752	0.137363
10368-12203H	10368-1245L	Mm.208439	BG342560	NM_176930	3214	2730	-0.137363	-0.160079	Mm.208439	Mm.208439	Neuronal cell adhesion molecule short isoform (Nrcam) mRNA, complete cds, alternatively spliced	Neuronal cell adhesion molecule short isoform (Nrcam) mRNA, complete cds, alternatively spliced	C130076O07Rik	C130076O07Rik	13	chr12	42546138	42546173	0	+	chr12	42527655	42527798	0	+	18340	35	143	42527798	42546138	10368-12203H_10368-1245L	13	10368-12203H_10368-1245L	1809	0.137363
10368-02340H	10368-02341L	Mm.587	CA316588	M36033	3676	3697	-0.136836	-0.101606	Mm.224246	Mm.224246	Protein-tyrosine phosphatase alpha (Ptpra gene)	Protein-tyrosine phosphatase alpha (Ptpra gene)	Ptpra	Ptpra	27	chr2	130250683	130250709	0	+	chr2	130273342	130273449	0	+	22633	26	107	130250709	130273342	10368-02340H_10368-02341L	4	10368-02340H_10368-02341L	387	0.136836
3433-1723L	3433-1724L	Mm.21795	BE285046	AW414253	527	1306	0.136752	0.132782	Mm.21795	Mm.21795	BCL2/adenovirus E1B 19kDa-interacting protein 1, NIP1, mRNA (cDNA clone MGC:107556 IMAGE:30122069)	BCL2/adenovirus E1B 19kDa-interacting protein 1, NIP1, mRNA (cDNA clone MGC:107556 IMAGE:30122069)	Bnip1	Bnip1	27	chr17	24971607	24971698	0	+	chr17	24974834	24974878	0	+	3136	91	44	24971698	24974834	3433-1723L_3433-1724L	1	3433-1723L_3433-1724L	102	0.136752
10368-07467L	10368-0789L	Mm.23479	BY210094	AK012129	2580	1795	-0.136522	-0.125459	Data not found	Mm.360344		RIKEN cDNA 2610511M17 gene, mRNA (cDNA clone IMAGE:4503076)		2610511M17Rik	24	chr7	26431664	26431728	0	-	chr7	26263829	26263910	0	-	167754	64	81	26263910	26431664	10368-07467L_10368-0789L	8	10368-07467L_10368-0789L	1281	0.136522
10368-02417H	10368-02418L	Mm.32200	BC042447	CA316965	615	2895	-0.1337	-0.250447	Mm.290810	Mm.290810	RIKEN cDNA 2610304G08 gene, mRNA (cDNA clone MGC:36579 IMAGE:5100766)	RIKEN cDNA 2610304G08 gene, mRNA (cDNA clone MGC:36579 IMAGE:5100766)	2610304G08Rik	2610304G08Rik	27	chr2	157776886	157777015	0	+	chr2	157811451	157811546	0	+	34436	129	95	157777015	157811451	10368-02417H_10368-02418L	4	10368-02417H_10368-02418L	550	0.1337
10368-05147H	10368-05459L	Mm.247777	NM_024183	AK049672	212	490	0.133089	0.13558	Mm.272468	Mm.272468	FIP1 like 1 (S. cerevisiae), mRNA (cDNA clone MGC:7777 IMAGE:3499130)	FIP1 like 1 (S. cerevisiae), mRNA (cDNA clone MGC:7777 IMAGE:3499130)	Fip1l1	Fip1l1	27	chr5	73983224	73983331	0	+	chr5	73955496	73955540	0	+	27684	107	44	73955540	73983224	10368-05147H_10368-05459L	8	10368-05147H_10368-05459L	685	0.133089
10368-08362H	10368-0892H	Mm.38046	BB614623	AI608136	2732	1819	0.133089	0.134474	Mm.304244	Mm.304244	MKIAA1712 protein	MKIAA1712 protein	MGC113766	MGC113766	27	chr8	54949355	54949413	0	-	chr8	54932277	54932327	0	-	17028	58	50	54932327	54949355	10368-08362H_10368-0892H	7	10368-08362H_10368-0892H	1003	0.133089
10368-04149L	10368-04153L	Mm.29050	AK005030	BC025104	3548	1533	0.133089	-0.00448963	Mm.270783	Mm.270783	Enoyl Coenzyme A hydratase domain containing 2 (Echdc2), mRNA	Enoyl Coenzyme A hydratase domain containing 2 (Echdc2), mRNA	Echdc2	Echdc2	27	chr4	107546154	107546221	0	+	chr4	107554810	107554857	0	+	8589	67	47	107546221	107554810	10368-04149L_10368-04153L	6	10368-04149L_10368-04153L	564	0.133089
10368-1214L	10368-12185H	Mm.20543	AK048119	AW610812	367	492	-0.132479	-0.129303	Mm.341243	Mm.341243	Pumilio 2 (Drosophila), mRNA (cDNA clone IMAGE:3595161)	Pumilio 2 (Drosophila), mRNA (cDNA clone IMAGE:3595161)	Pum2	Pum2	27	chr12	8770843	8770971	0	+	chr12	8725292	8725416	0	+	45427	128	124	8725416	8770843	10368-1214L_10368-12185H	13	10368-1214L_10368-12185H	2304	0.132479
10368-13183L	10368-13270L	Mm.79837	AK048736	AK053953	1291	1724	0.131304	0.0442224	Mm.79837	Mm.79837	ADP-ribosylation factor related protein 2 (Arfrp2), mRNA	ADP-ribosylation factor related protein 2 (Arfrp2), mRNA	Arfrp2	Arfrp2	24	chr13	111106143	111106202	0	+	chr13	111073082	111073232	0	+	32911	59	150	111073232	111106143	10368-13183L_10368-13270L	1	10368-13183L_10368-13270L	169	0.131304
10368-18152L	10368-1833H	Mm.86513	CA885229	BC012310	820	835	0.130647	0.332639	Mm.290804	Mm.290804	RIKEN cDNA E230022H04 gene (E230022H04Rik), mRNA	RIKEN cDNA E230022H04 gene (E230022H04Rik), mRNA	E230022H04Rik	E230022H04Rik	27	chr18	32153858	32153968	0	+	chr18	32172120	32172247	0	+	18152	110	127	32153968	32172120	10368-18152L_10368-1833H	5	10368-18152L_10368-1833H	866	0.130647
3433-06106H	3433-06108L	Mm.4303	U52951	BU961853	3063	3476	-0.129825	0.258078	Mm.246688	Mm.246688	Enhancer of zeste homolog 2 (Drosophila), mRNA (cDNA clone MGC:5970 IMAGE:3586689)	Enhancer of zeste homolog 2 (Drosophila), mRNA (cDNA clone MGC:5970 IMAGE:3586689)	Ezh2	Ezh2	27	chr6	47578541	47578666	0	-	chr6	47583445	47583526	0	-	4779	125	81	47578666	47583445	3433-06106H_3433-06108L	4	3433-06106H_3433-06108L	547	0.129825
10368-12301H	10368-12302L	Mm.23222	BF166908	BI555401	634	437	0.128816	-0.0845978	Mm.65979	Mm.65979	Striatin, calmodulin binding protein 3 (Strn3), mRNA	Striatin, calmodulin binding protein 3 (Strn3), mRNA	Strn3	Strn3	27	chr12	49646432	49646572	0	-	chr12	49660540	49660594	0	-	13968	140	54	49646572	49660540	10368-12301H_10368-12302L	1	10368-12301H_10368-12302L	111	0.128816
3433-07108H	3433-07111L	Mm.193021	AB060553	BC003259	1386	798	-0.127595	-0.0906088	Mm.193021	Mm.193021	Rho GTPase activating protein 17 (Arhgap17), mRNA	Rho GTPase activating protein 17 (Arhgap17), mRNA	Arhgap17	Arhgap17	27	chr7	119397138	119397371	0	-	chr7	119433892	119433931	0	-	36521	233	39	119397371	119433892	3433-07108H_3433-07111L	14	3433-07108H_3433-07111L	1397	0.127595
10368-05135L	10368-05453L	Mm.200366	U75321	AK045367	1409	1225	-0.126316	-0.165299	Mm.153230	Mm.153230	ATPase, aminophospholipid transporter (APLT), class I, type 8A, member 1 (Atp8a1), mRNA	ATPase, aminophospholipid transporter (APLT), class I, type 8A, member 1 (Atp8a1), mRNA	Atp8a1	Atp8a1	20	chr5	67159429	67159474	0	-	chr5	67134494	67134567	0	-	24862	45	73	67134567	67159429	10368-05135L_10368-05453L	2	10368-05135L_10368-05453L	216	0.126316
10368-14108H	10368-14254H	Mm.76983	BC012526	BC012526	1799	2206	-0.126087	0.152943	Mm.271759	Mm.271759	Methyltransferase-like 3, mRNA (cDNA clone MGC:18732 IMAGE:3981018)	Methyltransferase-like 3, mRNA (cDNA clone MGC:18732 IMAGE:3981018)	Mettl3	Mettl3	24	chr14	47632320	47632495	0	-	chr14	47633864	47634081	0	-	1369	175	217	47632495	47633864	10368-14108H_10368-14254H	1	10368-14108H_10368-14254H	405	0.126087
3433-0133H	3433-0135L	Mm.154286	AF312924	AF312924	2271	1713	-0.125153	0.0423084	Mm.28376	Mm.28376	Ral GEF with PH domain and SH3 binding motif 2 (Ralgps2), mRNA	Ral GEF with PH domain and SH3 binding motif 2 (Ralgps2), mRNA	Ralgps2	Ralgps2	27	chr1	156783987	156784064	0	-	chr1	156864386	156864490	0	-	80322	77	104	156784064	156864386	3433-0133H_3433-0135L	16	3433-0133H_3433-0135L	3593	0.125153
10368-09174L	10368-09178L	Mm.22379	AF462146	BU709262	1629	1122	-0.125153	-0.152163	Mm.22379	Mm.22379	RIKEN cDNA 5730555F13 gene (5730555F13Rik), transcript variant 1, mRNA	RIKEN cDNA 5730555F13 gene (5730555F13Rik), transcript variant 1, mRNA	5730555F13Rik	5730555F13Rik	27	chr9	70575920	70576007	0	+	chr9	70615882	70615964	0	+	39875	87	82	70576007	70615882	10368-09174L_10368-09178L	12	10368-09174L_10368-09178L	1645	0.125153
10368-03159L	10368-03160L	Mm.26194	BU846903	AK042216	280	2991	-0.123932	-0.124157	Mm.386792	Mm.386792	Zinc finger protein 364, mRNA (cDNA clone MGC:28329 IMAGE:4015975)	Zinc finger protein 364, mRNA (cDNA clone MGC:28329 IMAGE:4015975)	Zfp364	Zfp364	27	chr3	96628285	96628343	0	+	chr3	96633658	96633712	0	+	5315	58	54	96628343	96633658	10368-03159L_10368-03160L	1	10368-03159L_10368-03160L	58	0.123932
10368-08138L	10368-08139H	Mm.27355	AK010398	AK010398	2451	1641	0.123932	0.211747	Mm.27355	Mm.27355	RIKEN cDNA 2410004L22 gene, mRNA (cDNA clone MGC:7326 IMAGE:3486472)	RIKEN cDNA 2410004L22 gene, mRNA (cDNA clone MGC:7326 IMAGE:3486472)	2410004L22Rik	2410004L22Rik	27	chr8	69722319	69722384	0	-	chr8	69734917	69734975	0	-	12533	65	58	69722384	69734917	10368-08138L_10368-08139H	4	10368-08138L_10368-08139H	332	0.123932
10368-0496L	10368-0497L	Mm.207201	AF326541	AF326541	2576	1691	-0.12253	-0.147774	Mm.153039	Mm.153039	WSR2 multiple PDZ domain protein (Mpdz)	WSR2 multiple PDZ domain protein (Mpdz)	Mpdz	Mpdz	27	chr4	80733153	80733257	0	-	chr4	80762352	80762468	0	-	29095	104	116	80733257	80762352	10368-0496L_10368-0497L	4	10368-0496L_10368-0497L	758	0.12253
10368-13155L	10368-13156H	Mm.28619	NM_022011	NM_022011	1400	654	0.1221	0.106333	Mm.272533	Mm.272533	General transcription factor II H, polypeptide 2, mRNA (cDNA clone MGC:28787 IMAGE:4488798)	General transcription factor II H, polypeptide 2, mRNA (cDNA clone MGC:28787 IMAGE:4488798)	Gtf2h2	Gtf2h2	27	chr13	97568704	97568791	0	-	chr13	97570638	97570743	0	-	1847	87	105	97568791	97570638	10368-13155L_10368-13156H	2	10368-13155L_10368-13156H	530	0.1221
10368-04389L	10368-04562H	Mm.269006	BU055036	BG803812	1645	2720	0.1221	-0.143679	Mm.273098	Mm.273098	Agrin, mRNA (cDNA clone IMAGE:5006620)	Agrin, mRNA (cDNA clone IMAGE:5006620)	Agrn	Agrn	27	chr4	155160676	155160808	0	-	chr4	155158088	155158111	0	-	2565	132	23	155158111	155160676	10368-04389L_10368-04562H	7	10368-04389L_10368-04562H	1219	0.1221
10368-0876H	10368-0877L	Mm.28192	AB029291	AB029291	680	741	0.1221	0.18374	Mm.117896	Mm.117896	Pericentriolar material 1 (Pcm1), mRNA	Pericentriolar material 1 (Pcm1), mRNA	Pcm1	Pcm1	27	chr8	40089414	40089578	0	+	chr8	40101347	40101481	0	+	11769	164	134	40089578	40101347	10368-0876H_10368-0877L	5	10368-0876H_10368-0877L	722	0.1221
10368-08199L	10368-08406H	Mm.29709	AF139659	AF139659	941	1497	0.120879	0.114196	Mm.29709	Mm.29709	Origin recognition complex, subunit 6-like (S. cerevisiae) (Orc6l), mRNA	Origin recognition complex, subunit 6-like (S. cerevisiae) (Orc6l), mRNA	Orc6l	Orc6l	27	chr8	83891820	83891949	0	+	chr8	83895920	83896032	0	+	3971	129	112	83891949	83895920	10368-08199L_10368-08406H	2	10368-08199L_10368-08406H	254	0.120879
10368-09314L	10368-09501H	Mm.28052	U20086	AY182062	196	389	0.119658	0.00881704	Mm.28052	Mm.28052	Upstream binding protein 1 (Ubp1), mRNA	Upstream binding protein 1 (Ubp1), mRNA	Ubp1	Ubp1	27	chr9	113678687	113678738	0	+	chr9	113664540	113664647	0	+	14040	51	107	113664647	113678687	10368-09314L_10368-09501H	7	10368-09314L_10368-09501H	818	0.119658
10368-11116H	10368-11117L	Mm.4888	U66887	BY745913	1462	2264	0.119565	0.156553	Mm.4888	Mm.4888	RAD50 homolog (S. cerevisiae), mRNA (cDNA clone IMAGE:3491597)	RAD50 homolog (S. cerevisiae), mRNA (cDNA clone IMAGE:3491597)	Rad50	Rad50	23	chr11	53636147	53636273	0	-	chr11	53642907	53643064	0	-	6634	126	157	53636273	53642907	10368-11116H_10368-11117L	3	10368-11116H_10368-11117L	604	0.119565
10368-02156H	10368-02157L	Mm.131098	BC037037	AA920166	1203	1312	-0.118797	-0.177106	Mm.131098	Mm.131098	Golgi autoantigen, golgin subfamily a, 1, mRNA (cDNA clone MGC:91089 IMAGE:30110235)	Golgi autoantigen, golgin subfamily a, 1, mRNA (cDNA clone MGC:91089 IMAGE:30110235)	Golga1	Golga1	20	chr2	39055621	39055749	0	-	chr2	39060267	39060341	0	-	4518	128	74	39055749	39060267	10368-02156H_10368-02157L	2	10368-02156H_10368-02157L	131	0.118797
10368-11210H	10368-11579L	Mm.7087	D86066	D86066	298	192	-0.118437	-0.208805	Mm.7087	Mm.7087	Rabaptin, RAB GTPase binding effector protein 1, mRNA (cDNA clone IMAGE:3485175)	Rabaptin, RAB GTPase binding effector protein 1, mRNA (cDNA clone IMAGE:3485175)	Rabep1	Rabep1	27	chr11	71000751	71000855	0	+	chr11	70956320	70956448	0	+	44303	104	128	70956448	71000751	10368-11210H_10368-11579L	7	10368-11210H_10368-11579L	1637	0.118437
10368-08291H	10368-08293L	Mm.41054	BI103356	BC030495	1667	929	-0.118437	-0.103592	Mm.241489	Mm.241489	RIKEN cDNA 5830416A07 gene, mRNA (cDNA clone IMAGE:3155908)	RIKEN cDNA 5830416A07 gene, mRNA (cDNA clone IMAGE:3155908)	5830416A07Rik	5830416A07Rik	27	chr8	121029698	121029769	0	+	chr8	121053643	121053708	0	+	23874	71	65	121029769	121053643	10368-08291H_10368-08293L	11	10368-08291H_10368-08293L	3346	0.118437
3433-0813L	3433-0896H	Mm.28684	AF513911	BG174695	230	459	0.117899	0.0824504	Mm.123211	Mm.123211	Polymerase (DNA directed), beta (Polb), mRNA	Polymerase (DNA directed), beta (Polb), mRNA	Polb	Polb	27	chr8	21435806	21435872	0	-	chr8	21431161	21431208	0	-	4598	66	47	21431208	21435806	3433-0813L_3433-0896H	2	3433-0813L_3433-0896H	134	0.117899
10368-16138L	10368-16239L	Mm.167842	BY500660	BI105060	1419	3680	0.117216	0.151878	Mm.31752	Mm.31752	CD47 antigen (Rh-related antigen, integrin-associated signal transducer), mRNA (cDNA clone MGC:13838 IMAGE:4187965)	CD47 antigen (Rh-related antigen, integrin-associated signal transducer), mRNA (cDNA clone MGC:13838 IMAGE:4187965)	Cd47	Cd47	27	chr16	49660548	49660592	0	+	chr16	49668746	49668770	0	+	8154	44	24	49660592	49668746	10368-16138L_10368-16239L	1	10368-16138L_10368-16239L	32	0.117216
10368-02219L	10368-02580L	Mm.26579	AK045498	AI151747	2644	2763	-0.116667	-0.017351	Mm.26579	Mm.26579	Adult male aorta and vein cDNA, RIKEN full-length enriched library, clone:A530084A08 product:RIKEN cDNA 2610301F02 gene, full insert sequence	Adult male aorta and vein cDNA, RIKEN full-length enriched library, clone:A530084A08 product:RIKEN cDNA 2610301F02 gene, full insert sequence	2610301F02Rik	2610301F02Rik	16	chr2	76932786	76932980	0	-	chr2	77008783	77008946	0	-	75803	194	163	76932980	77008783	10368-02219L_10368-02580L	2	10368-02219L_10368-02580L	371	0.116667
10368-03153H	10368-03154L	Mm.268172	AK083674	AK083674	705	1435	-0.116606	-0.120747	Mm.196275	Mm.196275	PREDICTED: hypothetical protein LOC75137 [Mus musculus], mRNA sequence	PREDICTED: hypothetical protein LOC75137 [Mus musculus], mRNA sequence	4930535B03Rik	4930535B03Rik	27	chr3	95660270	95660347	0	-	chr3	95664050	95664179	0	-	3703	77	129	95660347	95664050	10368-03153H_10368-03154L	2	10368-03153H_10368-03154L	155	0.116606
10368-04328L	10368-04329L	Mm.21158	AF152838	AA671679	1295	289	0.115995	0.0687832	Mm.21158	Mm.21158	FK506 binding protein 12-rapamycin associated protein 1 (Frap1), mRNA	FK506 binding protein 12-rapamycin associated protein 1 (Frap1), mRNA	Frap1	Frap1	27	chr4	147461456	147461706	0	+	chr4	147546387	147546678	0	+	84681	250	291	147461706	147546387	10368-04328L_10368-04329L	44	10368-04328L_10368-04329L	6774	0.115995
3433-0626L	3433-0627L	Mm.914	BC008255	BC008255	32	6	-0.115995	-0.0885446	Mm.289900	Mm.289900	Chaperonin subunit 7 (eta), mRNA (cDNA clone MGC:6499 IMAGE:2648519)	Chaperonin subunit 7 (eta), mRNA (cDNA clone MGC:6499 IMAGE:2648519)	Cct7	Cct7	27	chr6	85494425	85494589	0	+	chr6	85496672	85496804	0	+	2083	164	132	85494589	85496672	3433-0626L_3433-0627L	2	3433-0626L_3433-0627L	287	0.115995
10368-01213L	10368-01214L	Mm.25559	AY092028	AY092028	1522	2479	0.115789	-0.0764734	Mm.25559	Mm.25559	Serine/threonine kinase 17b (apoptosis-inducing) (Stk17b), mRNA	Serine/threonine kinase 17b (apoptosis-inducing) (Stk17b), mRNA	Stk17b	Stk17b	20	chr1	53999443	53999587	0	-	chr1	54010039	54010201	0	-	10452	144	162	53999587	54010039	10368-01213L_10368-01214L	1	10368-01213L_10368-01214L	213	0.115789
10368-15274L	10368-1568H	Mm.123240	BU615138	AK052153	1365	1614	-0.115584	-0.0606343	Mm.123240	Mm.123240	MKIAA1833 protein	MKIAA1833 protein	D330001F17Rik	D330001F17Rik	24	chr15	76515827	76515949	0	+	chr15	76525803	76525957	0	+	9854	122	154	76515949	76525803	10368-15274L_10368-1568H	9	10368-15274L_10368-1568H	2578	0.115584
10368-0827H	10368-0828H	Mm.3439	AK052545	AF247655	1269	846	-0.114164	-0.118649	Mm.244068	Mm.244068	Rho guanine nucleotide exchange factor (GEF7) (Arhgef7), mRNA	Rho guanine nucleotide exchange factor (GEF7) (Arhgef7), mRNA	Arhgef7	Arhgef7	27	chr8	11786069	11786175	0	+	chr8	11792796	11792972	0	+	6621	106	176	11786175	11792796	10368-0827H_10368-0828H	2	10368-0827H_10368-0828H	184	0.114164
10368-03245H	10368-03524L	Mm.80565	J05479	J05479	3090	128	-0.113553	-0.260696	Mm.331389	Mm.331389	Protein phosphatase 3, catalytic subunit, alpha isoform (Ppp3ca), mRNA	Protein phosphatase 3, catalytic subunit, alpha isoform (Ppp3ca), mRNA	Ppp3ca	Ppp3ca	27	chr3	136726270	136726299	0	+	chr3	136591985	136592185	0	+	134085	29	200	136592185	136726270	10368-03245H_10368-03524L	13	10368-03245H_10368-03524L	5157	0.113553
10368-07163H	10368-07164L	Mm.34754	BC017618	BC017618	1855	1099	-0.112943	-0.164396	Mm.163766	Mm.163766	RIKEN cDNA 2310076O21 gene (2310076O21Rik), mRNA	RIKEN cDNA 2310076O21 gene (2310076O21Rik), mRNA	2310076O21Rik	2310076O21Rik	27	chr7	42075866	42075970	0	+	chr7	42084341	42084471	0	+	8371	104	130	42075970	42084341	10368-07163H_10368-07164L	1	10368-07163H_10368-07164L	195	0.112943
10368-15288H	10368-15379H	Mm.155620	AF259401	BY099889	1665	2492	0.111722	-0.0521504	Mm.155620	Mm.155620	Phospholipase A2, group VI, mRNA (cDNA clone MGC:6311 IMAGE:2811357)	Phospholipase A2, group VI, mRNA (cDNA clone MGC:6311 IMAGE:2811357)	Pla2g6	Pla2g6	27	chr15	79387257	79387421	0	-	chr15	79410587	79410666	0	-	23166	164	79	79387421	79410587	10368-15288H_10368-15379H	7	10368-15288H_10368-15379H	1227	0.111722
10368-19288H	10368-19290H	Mm.76696	BQ965061	AU080988	912	720	0.111304	0.254555	Mm.210815	Mm.210815	Sorbin and SH3 domain containing 1, mRNA (cDNA clone MGC:13971 IMAGE:3602997)	Sorbin and SH3 domain containing 1, mRNA (cDNA clone MGC:13971 IMAGE:3602997)	Sorbs1	Sorbs1	27	chr19	40194031	40194090	0	-	chr19	40238144	40238227	0	-	44054	59	83	40194090	40238144	10368-19288H_10368-19290H	11	10368-19288H_10368-19290H	2816	0.111304
10368-14107L	10368-14108H	Mm.76983	BC012526	BC012526	924	1799	-0.111111	0.0176609	Mm.271759	Mm.271759	Methyltransferase-like 3, mRNA (cDNA clone MGC:18732 IMAGE:3981018)	Methyltransferase-like 3, mRNA (cDNA clone MGC:18732 IMAGE:3981018)	Mettl3	Mettl3	27	chr14	47630196	47630261	0	-	chr14	47632320	47632495	0	-	2059	65	175	47630261	47632320	10368-14107L_10368-14108H	5	10368-14107L_10368-14108H	568	0.111111
10368-03548H	10368-0359H	Mm.141993	BY187781	AB093240	2348	246	0.10989	-0.077225	Mm.255723	Mm.255723	Muscleblind-like 1 (Drosophila) (Mbnl1), mRNA	Muscleblind-like 1 (Drosophila) (Mbnl1), mRNA	Mbnl1	Mbnl1	27	chr3	60657517	60657630	0	+	chr3	60778682	60778776	0	+	121052	113	94	60657630	60778682	10368-03548H_10368-0359H	9	10368-03548H_10368-0359H	8861	0.10989
10368-05113L	10368-05114H	Mm.30688	AK030002	AI327323	661	1586	-0.10928	-0.142465	Mm.30688	Mm.30688	RIKEN cDNA 4932414K18 gene, mRNA (cDNA clone IMAGE:30615284)	RIKEN cDNA 4932414K18 gene, mRNA (cDNA clone IMAGE:30615284)	4932414K18Rik	4932414K18Rik	27	chr5	43505146	43505214	0	-	chr5	43519878	43519943	0	-	14664	68	65	43505214	43519878	10368-05113L_10368-05114H	7	10368-05113L_10368-05114H	718	0.10928
10368-0880H	10368-0881H	Mm.233161	BC039163	AK122369	2629	858	0.108772	-0.0512773	Mm.211096	Mm.211096	RIKEN cDNA 9430041O17 gene, mRNA (cDNA clone MGC:28347 IMAGE:4017890)	RIKEN cDNA 9430041O17 gene, mRNA (cDNA clone MGC:28347 IMAGE:4017890)	9430041O17Rik	9430041O17Rik	22	chr8	44519344	44519436	0	+	chr8	44548403	44548447	0	+	28967	92	44	44519436	44548403	10368-0880H_10368-0881H	5	10368-0880H_10368-0881H	531	0.108772
3433-1140H	3433-1141L	Mm.31979	BG975003	AF290472	194	164	-0.107448	-0.106222	Mm.31979	Mm.31979	Nuclear distribution gene E-like homolog 1 (A. nidulans), mRNA (cDNA clone MGC:29336 IMAGE:5029832)	Nuclear distribution gene E-like homolog 1 (A. nidulans), mRNA (cDNA clone MGC:29336 IMAGE:5029832)	Ndel1	Ndel1	27	chr11	68907744	68907778	0	-	chr11	68921445	68921581	0	-	13667	34	136	68907778	68921445	3433-1140H_3433-1141L	3	3433-1140H_3433-1141L	1020	0.107448
10368-11358H	10368-11654L	Mm.196295	BY092158	AK008734	3705	385	-0.107448	-0.101534	Data not found	Mm.196295		Dual specificity phosphatase 3 (vaccinia virus phosphatase VH1-related) (Dusp3), mRNA		Dusp3	27	chr11	102095161	102095294	0	-	chr11	102090656	102090882	0	-	4279	133	226	102090882	102095161	10368-11358H_10368-11654L	1	10368-11358H_10368-11654L	188	0.107448
10368-122L	10368-123H	Mm.89319	AK016141	AK080679	2696	1557	-0.105641	-0.31469	Mm.120475	Mm.120475	MKIAA1685 protein	MKIAA1685 protein	Asxl2	Asxl2	26	chr12	3374018	3374111	0	+	chr12	3394497	3394640	0	+	20386	93	143	3374111	3394497	10368-122L_10368-123H	3	10368-122L_10368-123H	388	0.105641
10368-19155H	10368-19291L	Mm.76696	AF078667	BC012703	574	2066	0.104743	0.184456	Mm.210815	Mm.210815	Sorbin and SH3 domain containing 1, mRNA (cDNA clone MGC:13971 IMAGE:3602997)	Sorbin and SH3 domain containing 1, mRNA (cDNA clone MGC:13971 IMAGE:3602997)	Sorbs1	Sorbs1	26	chr19	40289467	40289556	0	-	chr19	40270772	40270804	0	-	18663	89	32	40270804	40289467	10368-19155H_10368-19291L	3	10368-19155H_10368-19291L	269	0.104743
10368-09339L	10368-09340H	Mm.111097	BC046289	AK029985	2318	2128	0.104396	0.0665539	Mm.31421	Mm.31421	SEC22 vesicle trafficking protein-like 3 (S. cerevisiae) (Sec22l3), mRNA	SEC22 vesicle trafficking protein-like 3 (S. cerevisiae) (Sec22l3), mRNA	Sec22l3	Sec22l3	27	chr9	121394811	121394974	0	-	chr9	121402587	121402711	0	-	7613	163	124	121394974	121402587	10368-09339L_10368-09340H	1	10368-09339L_10368-09340H	209	0.104396
3433-108H	3433-109L	Mm.62982	AK014521	AK014521	3386	2749	0.10303	0.185566	Data not found	Data not found					10	chr10	52076820	52077032	0	+	chr10	52119680	52119813	0	+	42648	212	133	52077032	52119680	3433-108H_3433-109L	3	3433-108H_3433-109L	260	0.10303
10368-125H	10368-126L	Mm.2028	U64828	U64828	493	1440	-0.102564	-0.081492	Mm.301039	Mm.301039	Nuclear receptor coactivator 1 (Ncoa1), mRNA	Nuclear receptor coactivator 1 (Ncoa1), mRNA	Ncoa1	Ncoa1	27	chr12	4176179	4176233	0	-	chr12	4223636	4223783	0	-	47403	54	147	4176233	4223636	10368-125H_10368-126L	10	10368-125H_10368-126L	3076	0.102564
10368-19291L	10368-19292L	Mm.76696	BC012703	U58883	2066	2058	-0.102308	0.00600319	Mm.210815	Mm.210815	Sorbin and SH3 domain containing 1, mRNA (cDNA clone MGC:13971 IMAGE:3602997)	Sorbin and SH3 domain containing 1, mRNA (cDNA clone MGC:13971 IMAGE:3602997)	Sorbs1	Sorbs1	26	chr19	40270772	40270804	0	-	chr19	40395237	40395373	0	-	124433	32	136	40270804	40395237	10368-19291L_10368-19292L	7	10368-19291L_10368-19292L	573	0.102308
3433-163L	3433-1684L	Mm.29283	AK011747	AK011747	120	143	-0.101343	-0.27693	Mm.291326	Mm.291326	MKIAA0544 protein	MKIAA0544 protein	Mgrn1	Mgrn1	27	chr16	4589569	4589618	0	+	chr16	4604155	4604278	0	+	14537	49	123	4589618	4604155	3433-163L_3433-1684L	6	3433-163L_3433-1684L	684	0.101343
10368-1418L	10368-1419H	Mm.258893	BC038373	AK049322	3077	1636	0.0992308	0.369177	Mm.258893	Mm.258893	PREDICTED: similar to sodium bicarbonate cotransporter 2b [Mus musculus], mRNA sequence	PREDICTED: similar to sodium bicarbonate cotransporter 2b [Mus musculus], mRNA sequence	Slc4a7	Slc4a7	25	chr14	12560592	12560651	0	+	chr14	12588036	12588287	0	+	27385	59	251	12560651	12588036	10368-1418L_10368-1419H	11	10368-1418L_10368-1419H	1599	0.0992308
10368-1871H	10368-1872H	Mm.67998	AB023485	BC040284	315	603	-0.0976801	0.076982	Mm.270511	Mm.270511	Transcription elongation regulator 1 (CA150), mRNA (cDNA clone MGC:28934 IMAGE:3982736)	Transcription elongation regulator 1 (CA150), mRNA (cDNA clone MGC:28934 IMAGE:3982736)	Tcerg1	Tcerg1	27	chr18	42912998	42913060	0	+	chr18	42927751	42927807	0	+	14691	62	56	42913060	42927751	10368-1871H_10368-1872H	4	10368-1871H_10368-1872H	564	0.0976801
10368-04550L	10368-04551L	Mm.2507	AB015652	AB015652	2	37	-0.0970696	-0.0413791	Mm.277349	Mm.277349	Parkinson disease (autosomal recessive, early onset) 7, mRNA (cDNA clone MGC:7381 IMAGE:3487763)	Parkinson disease (autosomal recessive, early onset) 7, mRNA (cDNA clone MGC:7381 IMAGE:3487763)	Park7	Park7	27	chr4	149893357	149893426	0	-	chr4	149897860	149897965	0	-	4434	69	105	149893426	149897860	10368-04550L_10368-04551L	2	10368-04550L_10368-04551L	162	0.0970696
10368-05234H	10368-05235H	Mm.23537	NM_029337	AK030095	1718	3270	0.0970696	0.209343	Mm.270487	Mm.270487	E1A binding protein p400, mRNA (cDNA clone IMAGE:5116582)	E1A binding protein p400, mRNA (cDNA clone IMAGE:5116582)	Ep400	Ep400	27	chr5	109906390	109906497	0	-	chr5	109920012	109920122	0	-	13515	107	110	109906497	109920012	10368-05234H_10368-05235H	1	10368-05234H_10368-05235H	91	0.0970696
10368-09282L	10368-09487H	Mm.153340	AK019849	AK087143	3167	124	0.0963647	-0.00124538	Mm.283194	Mm.283194	RIKEN cDNA 4931406O17 gene (4931406O17Rik), mRNA	RIKEN cDNA 4931406O17 gene (4931406O17Rik), mRNA	4931406O17Rik	4931406O17Rik	27	chr9	108188707	108188888	0	-	chr9	108192538	108192622	0	-	3650	181	84	108188888	108192538	10368-09282L_10368-09487H	1	10368-09282L_10368-09487H	160	0.0963647
10368-0526L	10368-0527H	Mm.1469	X63440	X63440	476	1125	0.0958486	0.0134715	Mm.319117	Mm.319117	Protein tyrosine phosphatase, non-receptor type 12 (Ptpn12), mRNA	Protein tyrosine phosphatase, non-receptor type 12 (Ptpn12), mRNA	Ptpn12	Ptpn12	27	chr5	20052862	20052933	0	-	chr5	20067944	20068052	0	-	15011	71	108	20052933	20067944	10368-0526L_10368-0527H	3	10368-0526L_10368-0527H	212	0.0958486
10368-14146L	10368-14147L	Mm.18583	AK006062	NM_170591	796	330	0.0940171	0.154295	Mm.258051	Mm.258051	Nucleoporin like 1 (Nupl1), mRNA	Nucleoporin like 1 (Nupl1), mRNA	Nupl1	Nupl1	27	chr14	55092139	55092237	0	-	chr14	55112179	55112316	0	-	19942	98	137	55092237	55112179	10368-14146L_10368-14147L	8	10368-14146L_10368-14147L	861	0.0940171
10368-0233H	10368-02516L	Mm.246511	AK045042	BY753177	1294	1954	0.0934066	0.0590275	Mm.209175	Mm.209175	Myeloid/lymphoid or mixed lineage-leukemia translocation to 10 homolog (Drosophila) (Mllt10), mRNA	Myeloid/lymphoid or mixed lineage-leukemia translocation to 10 homolog (Drosophila) (Mllt10), mRNA	Mllt10	Mllt10	27	chr2	18236202	18236234	0	+	chr2	18166617	18166671	0	+	69531	32	54	18166671	18236202	10368-0233H_10368-02516L	9	10368-0233H_10368-02516L	1476	0.0934066
10368-05380L	10368-05599L	Mm.2950	U28724	U28724	2462	3579	-0.0928107	-0.0853132	Mm.2950	Mm.2950	Postmeiotic segregation increased 2 (S. cerevisiae) (Pms2), mRNA	Postmeiotic segregation increased 2 (S. cerevisiae) (Pms2), mRNA	Pms2	Pms2	24	chr5	142939950	142940089	0	+	chr5	142956128	142956295	0	+	16039	139	167	142940089	142956128	10368-05380L_10368-05599L	9	10368-05380L_10368-05599L	1850	0.0928107
10368-0992H	10368-0993H	Mm.27490	BC051101	BQ554517	248	1242	-0.0927961	-0.0510762	Mm.379345	Mm.379345	SID1 transmembrane family, member 2, mRNA (cDNA clone MGC:36407 IMAGE:5321190)	SID1 transmembrane family, member 2, mRNA (cDNA clone MGC:36407 IMAGE:5321190)	Sidt2	Sidt2	27	chr9	45904629	45904691	0	-	chr9	45905752	45905820	0	-	1061	62	68	45904691	45905752	10368-0992H_10368-0993H	2	10368-0992H_10368-0993H	144	0.0927961
10368-08292L	10368-08293L	Mm.41054	BQ573289	BC030495	1183	929	0.0921856	0.155529	Mm.241489	Mm.241489	RIKEN cDNA 5830416A07 gene, mRNA (cDNA clone IMAGE:3155908)	RIKEN cDNA 5830416A07 gene, mRNA (cDNA clone IMAGE:3155908)	5830416A07Rik	5830416A07Rik	27	chr8	121052886	121052990	0	+	chr8	121053643	121053708	0	+	653	104	65	121052990	121053643	10368-08292L_10368-08293L	1	10368-08292L_10368-08293L	144	0.0921856
10368-1566L	10368-1568H	Mm.123240	AK090131	AK052153	2885	1614	0.0918473	0.10139	Mm.123240	Mm.123240	MKIAA1833 protein	MKIAA1833 protein	D330001F17Rik	D330001F17Rik	20	chr15	76499849	76499971	0	+	chr15	76525803	76525957	0	+	25832	122	154	76499971	76525803	10368-1566L_10368-1568H	22	10368-1566L_10368-1568H	3912	0.0918473
10368-03112L	10368-03343L	Mm.30455	CB527482	BY209586	1612	2030	0.0911714	0.326863	Mm.30455	Mm.30455	MKIAA1137 protein	MKIAA1137 protein	Atp8b2	Atp8b2	25	chr3	90074187	90074302	0	-	chr3	90086901	90087037	0	-	12599	115	136	90074302	90086901	10368-03112L_10368-03343L	16	10368-03112L_10368-03343L	1785	0.0911714
3433-1230L	3433-1231H	Mm.44829	BC027298	BC027298	2625	2548	-0.0909646	-0.308404	Mm.44829	Mm.44829	Ribosomal protein S6 kinase-like 1 (Rps6kl1), mRNA	Ribosomal protein S6 kinase-like 1 (Rps6kl1), mRNA	Rps6kl1	Rps6kl1	27	chr12	83138269	83138351	0	-	chr12	83140663	83140714	0	-	2312	82	51	83138351	83140663	3433-1230L_3433-1231H	5	3433-1230L_3433-1231H	843	0.0909646
10368-07152H	10368-07153H	Mm.44614	BC049165	BY092044	2269	2623	0.0905983	-0.00542417	Mm.349430	Mm.349430	Transient receptor potential cation channel, subfamily M, member 4, mRNA (cDNA clone MGC:106240 IMAGE:4225167)	Transient receptor potential cation channel, subfamily M, member 4, mRNA (cDNA clone MGC:106240 IMAGE:4225167)	Trpm4	Trpm4	26	chr7	41480676	41480808	0	-	chr7	41503083	41503180	0	-	22275	132	97	41480808	41503083	10368-07152H_10368-07153H	20	10368-07152H_10368-07153H	3654	0.0905983
10368-03223L	10368-03224L	Mm.255822	AK044872	BC042895	1659	1028	0.0904348	-0.0438671	Mm.255822	Mm.255822	Calcium/calmodulin-dependent protein kinase II, delta (Camk2d), transcript variant 3, mRNA	Calcium/calmodulin-dependent protein kinase II, delta (Camk2d), transcript variant 3, mRNA	Camk2d	Camk2d	24	chr3	126617783	126617837	0	+	chr3	126679323	126679411	0	+	61486	54	88	126617837	126679323	10368-03223L_10368-03224L	14	10368-03223L_10368-03224L	4188	0.0904348
3433-02199L	3433-0268L	Mm.28421	AK014330	AK014330	853	1815	-0.0900626	-0.234361	Mm.272472	Mm.272472	Histone aminotransferase 1 (Hat1), mRNA	Histone aminotransferase 1 (Hat1), mRNA	Hat1	Hat1	27	chr2	71263885	71264064	0	+	chr2	71233613	71233708	0	+	30177	179	95	71233708	71263885	3433-02199L_3433-0268L	2	3433-02199L_3433-0268L	197	0.0900626
10368-11602H	10368-11603H	Mm.255377	AK041119	BC006918	739	430	-0.0879121	-0.0448762	Mm.261491	Mm.261491	Ras homolog gene family, member T1, mRNA (cDNA clone IMAGE:3601117)	Ras homolog gene family, member T1, mRNA (cDNA clone IMAGE:3601117)	Rhot1	Rhot1	27	chr11	80337437	80337532	0	+	chr11	80339089	80339211	0	+	1557	95	122	80337532	80339089	10368-11602H_10368-11603H	0	10368-11602H_10368-11603H	0	0.0879121
10368-07430L	10368-07431L	Mm.35104	AK020264	AK020264	916	2647	0.0873016	-0.0201316	Mm.35104	Mm.35104	RIKEN cDNA 9130012B15 gene, mRNA (cDNA clone MGC:47015 IMAGE:3589586)	RIKEN cDNA 9130012B15 gene, mRNA (cDNA clone MGC:47015 IMAGE:3589586)	9130012B15Rik	9130012B15Rik	27	chr7	140226321	140226390	0	-	chr7	140239770	140239887	0	-	13380	69	117	140226390	140239770	10368-07430L_10368-07431L	9	10368-07430L_10368-07431L	1028	0.0873016
10368-02346L	10368-02348H	Mm.44960	AF472524	AK053825	2448	2670	-0.0856553	-0.521775	Mm.108550	Mm.108550	A disintegrin and metallopeptidase domain 33 (Adam33), mRNA	A disintegrin and metallopeptidase domain 33 (Adam33), mRNA	Adam33	Adam33	24	chr2	130794076	130794153	0	-	chr2	130803382	130803428	0	-	9229	77	46	130794153	130803382	10368-02346L_10368-02348H	15	10368-02346L_10368-02348H	1808	0.0856553
10368-0149H	10368-0150H	Mm.33956	AF202893	AF202893	2594	2213	-0.0831169	-0.0498733	Mm.276135	Mm.276135	Kinesin family member 21B (Kif21b), mRNA	Kinesin family member 21B (Kif21b), mRNA	Kif21b	Kif21b	21	chr1	136047937	136047988	0	+	chr1	136059680	136059859	0	+	11692	51	179	136047988	136059680	10368-0149H_10368-0150H	11	10368-0149H_10368-0150H	1467	0.0831169
10368-0835H	10368-0836L	Mm.925	AK019997	BU512993	443	317	0.0830281	-0.0531432	Mm.925	Mm.925	Transcription factor Dp 1 (Tfdp1), mRNA	Transcription factor Dp 1 (Tfdp1), mRNA	Tfdp1	Tfdp1	27	chr8	13331263	13331329	0	+	chr8	13344392	13344494	0	+	13063	66	102	13331329	13344392	10368-0835H_10368-0836L	2	10368-0835H_10368-0836L	229	0.0830281
10368-03200H	10368-03201H	Mm.28688	BC031932	AK077309	57	42	-0.0824176	-0.0896192	Mm.28688	Mm.28688	Seryl-aminoacyl-tRNA synthetase 1, mRNA (cDNA clone MGC:7162 IMAGE:3257101)	Seryl-aminoacyl-tRNA synthetase 1, mRNA (cDNA clone MGC:7162 IMAGE:3257101)	Sars1	Sars1	27	chr3	108246149	108246220	0	-	chr3	108255797	108255867	0	-	9577	71	70	108246220	108255797	10368-03200H_10368-03201H	7	10368-03200H_10368-03201H	1050	0.0824176
10368-02544H	10368-0291H	Mm.219623	AK077034	AF348669	1097	606	0.0824176	-0.17476	Mm.298274	Mm.298274	Rap guanine nucleotide exchange factor (GEF) 1 (Rapgef1), mRNA	Rap guanine nucleotide exchange factor (GEF) 1 (Rapgef1), mRNA	Rapgef1	Rapgef1	27	chr2	29717467	29717619	0	+	chr2	29687048	29687161	0	+	30306	152	113	29687161	29717467	10368-02544H_10368-0291H	8	10368-02544H_10368-0291H	1572	0.0824176
3433-0763H	3433-0764H	Mm.2664	BC025098	AK005453	2042	2608	0.0818182	0.102166	Mm.379098	Mm.379098	Proline-rich Gla (G-carboxyglutamic acid) polypeptide 2, mRNA (cDNA clone MGC:36210 IMAGE:4159863)	Proline-rich Gla (G-carboxyglutamic acid) polypeptide 2, mRNA (cDNA clone MGC:36210 IMAGE:4159863)	Prrg2	Prrg2	11	chr7	41235933	41236114	0	-	chr7	41237316	41237379	0	-	1202	181	63	41236114	41237316	3433-0763H_3433-0764H	1	3433-0763H_3433-0764H	152	0.0818182
3433-1320L	3433-1365H	Mm.33903	U69535	BY122131	2519	1824	-0.0811966	-0.185365	Mm.33903	Mm.33903	Sema domain, immunoglobulin domain (Ig), transmembrane domain (TM) and short cytoplasmic domain, (semaphorin) 4D (Sema4d), mRNA	Sema domain, immunoglobulin domain (Ig), transmembrane domain (TM) and short cytoplasmic domain, (semaphorin) 4D (Sema4d), mRNA	Sema4d	Sema4d	27	chr13	50739045	50739088	0	-	chr13	50768599	50768662	0	-	29511	43	63	50739088	50768599	3433-1320L_3433-1365H	12	3433-1320L_3433-1365H	1832	0.0811966
10368-04274L	10368-04275L	Mm.29685	BC035539	BC035539	159	161	0.0811966	0.104736	Mm.29685	Mm.29685	L41 ribosomal like-protein	L41 ribosomal like-protein	Dnajc8	Dnajc8	27	chr4	131920215	131920271	0	+	chr4	131923090	131923184	0	+	2819	56	94	131920271	131923090	10368-04274L_10368-04275L	1	10368-04274L_10368-04275L	67	0.0811966
3433-0639L	3433-0640H	Mm.12892	AY029181	AY029181	96	340	-0.0811966	-0.243687	Mm.277626	Mm.277626	Ubiquitin-activating enzyme E1C, mRNA (cDNA clone MGC:5766 IMAGE:3590282)	Ubiquitin-activating enzyme E1C, mRNA (cDNA clone MGC:5766 IMAGE:3590282)	Ube1c	Ube1c	27	chr6	97279174	97279329	0	-	chr6	97289998	97290078	0	-	10669	155	80	97279329	97289998	3433-0639L_3433-0640H	4	3433-0639L_3433-0640H	273	0.0811966
3433-07111L	3433-07194H	Mm.193021	BC003259	BC003259	798	1321	0.0805861	0.300513	Mm.193021	Mm.193021	Rho GTPase activating protein 17 (Arhgap17), mRNA	Rho GTPase activating protein 17 (Arhgap17), mRNA	Arhgap17	Arhgap17	27	chr7	119433892	119433931	0	-	chr7	119386443	119386491	0	-	47401	39	48	119386491	119433892	3433-07111L_3433-07194H	18	3433-07111L_3433-07194H	2365	0.0805861
3433-11139L	3433-1134L	Mm.143787	BI854379	BY212677	3628	851	0.0805861	-0.0727984	Mm.265915	Mm.265915	Tumor necrosis factor receptor superfamily, member 13b (Tnfrsf13b), mRNA	Tumor necrosis factor receptor superfamily, member 13b (Tnfrsf13b), mRNA	Tnfrsf13b	Tnfrsf13b	27	chr11	61228399	61228575	0	+	chr11	61210339	61210408	0	+	17991	176	69	61210408	61228399	3433-11139L_3433-1134L	6	3433-11139L_3433-1134L	1126	0.0805861
10368-06452H	10368-06453H	Mm.34548	BY194851	BY072332	2716	3118	0.0796581	0.101723	Mm.275332	Mm.275332	Autophagy-related 7 (yeast) (Atg7), mRNA	Autophagy-related 7 (yeast) (Atg7), mRNA	Apg7l	Apg7l	26	chr6	114672555	114672675	0	+	chr6	114696720	114696870	0	+	24045	120	150	114672675	114696720	10368-06452H_10368-06453H	0	10368-06452H_10368-06453H	0	0.0796581
10368-18159H	10368-18229L	Mm.29769	BC010190	BU963068	18	218	0.0793651	0.0322049	Mm.126534	Mm.126534	Polyadenylate-binding protein-interacting protein 2, mRNA (cDNA clone MGC:11595 IMAGE:3964799)	Polyadenylate-binding protein-interacting protein 2, mRNA (cDNA clone MGC:11595 IMAGE:3964799)	Paip2	Paip2	27	chr18	35989424	35989603	0	+	chr18	35985694	35985774	0	+	3650	179	80	35985774	35989424	10368-18159H_10368-18229L	1	10368-18159H_10368-18229L	164	0.0793651
10368-1661L	10368-1662L	Mm.34659	AK035892	AK035892	366	1520	0.0782906	0.0531519	Mm.34659	Mm.34659	RIKEN cDNA 4122402O22 gene, mRNA (cDNA clone MGC:30316 IMAGE:5137008)	RIKEN cDNA 4122402O22 gene, mRNA (cDNA clone MGC:30316 IMAGE:5137008)	4122402O22Rik	4122402O22Rik	27	chr16	17173638	17173724	0	+	chr16	17175677	17175752	0	+	1953	86	75	17173724	17175677	10368-1661L_10368-1662L	1	10368-1661L_10368-1662L	143	0.0782906
3433-0895H	3433-0896H	Mm.28684	AF513911	BG174695	469	459	-0.0781918	-0.100425	Mm.123211	Mm.123211	Polymerase (DNA directed), beta (Polb), mRNA	Polymerase (DNA directed), beta (Polb), mRNA	Polb	Polb	27	chr8	21430362	21430411	0	-	chr8	21431161	21431208	0	-	750	49	47	21430411	21431161	3433-0895H_3433-0896H	0	3433-0895H_3433-0896H	0	0.0781918
3433-163L	3433-1685H	Mm.29283	AK011747	AK011747	120	187	-0.0781441	0.0195408	Mm.291326	Mm.291326	MKIAA0544 protein	MKIAA0544 protein	Mgrn1	Mgrn1	27	chr16	4589569	4589618	0	+	chr16	4607659	4607703	0	+	18041	49	44	4589618	4607659	3433-163L_3433-1685H	9	3433-163L_3433-1685H	950	0.0781441
10368-0558L	10368-0559H	Mm.6118	BC026571	AW475679	870	1794	-0.0781441	-0.199001	Mm.6118	Mm.6118	Sorting nexin 17 (Snx17), mRNA	Sorting nexin 17 (Snx17), mRNA	Snx17	Snx17	27	chr5	30226385	30226459	0	+	chr5	30227722	30227795	0	+	1263	74	73	30226459	30227722	10368-0558L_10368-0559H	1	10368-0558L_10368-0559H	118	0.0781441
10368-08162L	10368-08163H	Mm.25150	BC049800	BC048188	2021	1661	0.0763126	0.0193723	Mm.261739	Mm.261739	High mobility group box 2-like 1, mRNA (cDNA clone IMAGE:4948318)	High mobility group box 2-like 1, mRNA (cDNA clone IMAGE:4948318)	Hmgb2l1	Hmgb2l1	27	chr8	73540756	73540859	0	+	chr8	73541920	73542034	0	+	1061	103	114	73540859	73541920	10368-08162L_10368-08163H	2	10368-08162L_10368-08163H	228	0.0763126
10368-1968L	10368-1969H	Mm.220886	BC028647	BC028647	1214	2218	-0.0757021	-0.0826837	Mm.220886	Mm.220886	TAF6-like RNA polymerase II, p300/CBP-associated factor (PCAF)-associated factor (Taf6l), mRNA	TAF6-like RNA polymerase II, p300/CBP-associated factor (PCAF)-associated factor (Taf6l), mRNA	Taf6l	Taf6l	27	chr19	8459013	8459087	0	-	chr19	8465284	8465340	0	-	6197	74	56	8459087	8465284	10368-1968L_10368-1969H	5	10368-1968L_10368-1969H	544	0.0757021
3433-06106H	3433-06107L	Mm.4303	U52951	U52951	3063	1331	0.075188	0.0510701	Mm.246688	Mm.246688	Enhancer of zeste homolog 2 (Drosophila), mRNA (cDNA clone MGC:5970 IMAGE:3586689)	Enhancer of zeste homolog 2 (Drosophila), mRNA (cDNA clone MGC:5970 IMAGE:3586689)	Ezh2	Ezh2	27	chr6	47578541	47578666	0	-	chr6	47581136	47581305	0	-	2470	125	169	47578666	47581136	3433-06106H_3433-06107L	2	3433-06106H_3433-06107L	136	0.075188
10368-0114H	10368-01335L	Mm.103215	CA326660	CB520512	1687	2346	-0.0750916	-0.143346	Mm.138740	Mm.138740	CLIP-associating protein CLASP1	CLIP-associating protein CLASP1	Clasp1	Clasp1	27	chr1	118425662	118425778	0	+	chr1	118373224	118373247	0	+	52415	116	23	118373247	118425662	10368-0114H_10368-01335L	12	10368-0114H_10368-01335L	1456	0.0750916
10368-03148H	10368-03149L	Mm.245830	BC047147	BC047147	840	674	-0.0750916	-0.276985	Mm.245830	Mm.245830	Golgi phosphoprotein 3-like (Golph3l), mRNA	Golgi phosphoprotein 3-like (Golph3l), mRNA	Golph3l	Golph3l	27	chr3	95465666	95465854	0	+	chr3	95483621	95483735	0	+	17767	188	114	95465854	95483621	10368-03148H_10368-03149L	1	10368-03148H_10368-03149L	132	0.0750916
10368-04221L	10368-04482L	Mm.18718	NM_013883	NM_013883	663	2780	0.0744811	0.107668	Mm.208924	Mm.208924	Sex comb on midleg homolog 1 (Scmh1), mRNA	Sex comb on midleg homolog 1 (Scmh1), mRNA	Scmh1	Scmh1	27	chr4	119955052	119955252	0	+	chr4	119901991	119902133	0	+	52919	200	142	119902133	119955052	10368-04221L_10368-04482L	6	10368-04221L_10368-04482L	996	0.0744811
10368-12241H	10368-1299L	Mm.220915	BM939469	CA894223	1022	609	-0.0744811	-0.19952	Mm.46005	Mm.46005	RIKEN cDNA 2600011C06 gene, mRNA (cDNA clone MGC:18847 IMAGE:4218967)	RIKEN cDNA 2600011C06 gene, mRNA (cDNA clone MGC:18847 IMAGE:4218967)	2600011C06Rik	2600011C06Rik	27	chr12	81638439	81638556	0	+	chr12	81647683	81647787	0	+	9127	117	104	81638556	81647683	10368-12241H_10368-1299L	5	10368-12241H_10368-1299L	555	0.0744811
10368-18121L	10368-18122H	Mm.22522	AK004624	AF072240	569	1530	0.0738706	0.276406	Mm.22522	Mm.22522	Methyl-CpG binding domain protein 1 (Mbd1), mRNA	Methyl-CpG binding domain protein 1 (Mbd1), mRNA	Mbd1	Mbd1	27	chr18	74667545	74667659	0	+	chr18	74670240	74670407	0	+	2581	114	167	74667659	74670240	10368-18121L_10368-18122H	7	10368-18121L_10368-18122H	936	0.0738706
10368-0113L	10368-01335L	Mm.103215	CA326689	CB520512	1808	2346	-0.0738706	-0.261579	Mm.138740	Mm.138740	CLIP-associating protein CLASP1	CLIP-associating protein CLASP1	Clasp1	Clasp1	27	chr1	118415804	118415905	0	+	chr1	118373224	118373247	0	+	42557	101	23	118373247	118415804	10368-0113L_10368-01335L	10	10368-0113L_10368-01335L	1205	0.0738706
10368-09520L	10368-09521H	Mm.7381	CA464662	AI286397	491	3648	0.0717448	0.0382347	Mm.347915	Mm.379076	Transcribed locus, strongly similar to NP_062788.1 hypoxia induced gene 1 [Mus musculus]	HIG1 domain family, member 1A, mRNA (cDNA clone MGC:35918 IMAGE:5148784)		Hig1	27	chr9	121557688	121557835	0	-	chr9	121557971	121558122	0	-	136	147	151	121557835	121557971	10368-09520L_10368-09521H	0	10368-09520L_10368-09521H	0	0.0717448
10368-09381H	10368-0959H	Mm.253412	AK079332	AK045373	2536	2909	0.0713043	-0.226963	Mm.379141	Mm.379141	Kin of IRRE like 3 (Drosophila), mRNA (cDNA clone MGC:67442 IMAGE:5695003)	Kin of IRRE like 3 (Drosophila), mRNA (cDNA clone MGC:67442 IMAGE:5695003)	Kirrel3	Kirrel3	24	chr9	34799727	34799827	0	+	chr9	34919913	34919948	0	+	120086	100	35	34799827	34919913	10368-09381H_10368-0959H	18	10368-09381H_10368-0959H	5623	0.0713043
3433-11142L	3433-1139H	Mm.27491	BB647012	BY277234	856	1780	-0.0707692	-0.0758927	Mm.27491	Mm.27491	Mitogen activated protein kinase kinase 4 (Map2k4), mRNA	Mitogen activated protein kinase kinase 4 (Map2k4), mRNA	Map2k4	Map2k4	26	chr11	65816758	65816932	0	-	chr11	65857299	65857331	0	-	40367	174	32	65816932	65857299	3433-11142L_3433-1139H	1	3433-11142L_3433-1139H	103	0.0707692
10368-03136L	10368-03137L	Mm.2261	AF013099	BF119855	142	1513	-0.0695971	0.0477198	Mm.2261	Mm.2261	Proteasome (prosome, macropain) 26S subunit, non-ATPase, 4, mRNA (cDNA clone MGC:6683 IMAGE:3581937)	Proteasome (prosome, macropain) 26S subunit, non-ATPase, 4, mRNA (cDNA clone MGC:6683 IMAGE:3581937)	Psmd4	Psmd4	27	chr3	94907431	94907495	0	-	chr3	94914995	94915022	0	-	7500	64	27	94907495	94914995	10368-03136L_10368-03137L	7	10368-03136L_10368-03137L	1084	0.0695971
3433-1444L	3433-1445L	Mm.179091	BU518671	BC016546	2870	1482	-0.0677656	-0.114012	Mm.179091	Mm.179091	Calcium binding protein 39-like, mRNA (cDNA clone MGC:27972 IMAGE:3595339)	Calcium binding protein 39-like, mRNA (cDNA clone MGC:27972 IMAGE:3595339)	Cab39l	Cab39l	27	chr14	54312704	54312837	0	+	chr14	54395263	54395322	0	+	82426	133	59	54312837	54395263	3433-1444L_3433-1445L	7	3433-1444L_3433-1445L	3979	0.0677656
10368-18210H	10368-1867L	Mm.5087	BY121183	BY730216	2170	2544	0.0671551	0.247996	Mm.241282	Mm.241282	Fibroblast growth factor 1, mRNA (cDNA clone MGC:46904 IMAGE:5137246)	Fibroblast growth factor 1, mRNA (cDNA clone MGC:46904 IMAGE:5137246)	Fgf1	Fgf1	27	chr18	39294748	39294898	0	-	chr18	39231155	39231244	0	-	63504	150	89	39231244	39294748	10368-18210H_10368-1867L	5	10368-18210H_10368-1867L	637	0.0671551
3433-0910L	3433-0911H	Mm.16925	BC016594	BC016594	920	1292	0.0671551	0.256332	Mm.16925	Mm.16925	Thymocyte protein mThy28	Thymocyte protein mThy28	Thy28	Thy28	27	chr9	26888558	26888650	0	+	chr9	26889802	26889952	0	+	1152	92	150	26888650	26889802	3433-0910L_3433-0911H	1	3433-0910L_3433-0911H	96	0.0671551
10368-1245L	10368-1246H	Mm.208439	NM_176930	NM_176930	2730	2470	-0.0659341	-0.0274623	Mm.208439	Mm.208439	Neuronal cell adhesion molecule short isoform (Nrcam) mRNA, complete cds, alternatively spliced	Neuronal cell adhesion molecule short isoform (Nrcam) mRNA, complete cds, alternatively spliced	C130076O07Rik	C130076O07Rik	14	chr12	42527655	42527798	0	+	chr12	42534833	42534862	0	+	7035	143	29	42527798	42534833	10368-1245L_10368-1246H	4	10368-1245L_10368-1246H	552	0.0659341
10368-04206H	10368-04207H	Mm.234004	CA751366	AF300943	776	1739	-0.0653846	-0.320271	Mm.29855	Mm.29855	Protein tyrosine phosphatase, receptor type, F (Ptprf), mRNA	Protein tyrosine phosphatase, receptor type, F (Ptprf), mRNA	Ptprf	Ptprf	27	chr4	117604258	117604284	0	-	chr4	117607925	117608230	0	-	3641	26	305	117604284	117607925	10368-04206H_10368-04207H	1	10368-04206H_10368-04207H	194	0.0653846
10368-07326L	10368-07328L	Mm.29630	CA316729	BC032208	145	219	-0.0647131	-0.0708266	Mm.294173	Mm.294173	General transcription factor III C 1, mRNA (cDNA clone IMAGE:5325126)	General transcription factor III C 1, mRNA (cDNA clone IMAGE:5325126)	Gtf3c1	Gtf3c1	27	chr7	121743898	121744185	0	-	chr7	121763582	121763759	0	-	19397	287	177	121744185	121763582	10368-07326L_10368-07328L	11	10368-07326L_10368-07328L	1674	0.0647131
10368-06177L	10368-06178L	Mm.31345	BC014833	BC014833	1549	1240	0.0647131	0.0962413	Mm.31345	Mm.31345	Expressed sequence AI646725, mRNA (cDNA clone MGC:36400 IMAGE:5309950)	Expressed sequence AI646725, mRNA (cDNA clone MGC:36400 IMAGE:5309950)	2700050P07Rik	2700050P07Rik	27	chr6	128439135	128439303	0	-	chr6	128440856	128440951	0	-	1553	168	95	128439303	128440856	10368-06177L_10368-06178L	1	10368-06177L_10368-06178L	42	0.0647131
3433-0663L	3433-0664L	Mm.3571	NM_013700	BI734217	497	2095	-0.0641026	-0.109449	Mm.3571	Mm.3571	Ubiquitin specific peptidase 5 (isopeptidase T) (Usp5), mRNA	Ubiquitin specific peptidase 5 (isopeptidase T) (Usp5), mRNA	Usp5	Usp5	27	chr6	124843375	124843459	0	-	chr6	124854406	124854530	0	-	10947	84	124	124843459	124854406	3433-0663L_3433-0664L	17	3433-0663L_3433-0664L	2287	0.0641026
10368-02121L	10368-02122L	Mm.31192	BC027325	BQ950694	1880	2588	-0.0631579	0.122505	Mm.31192	Mm.31192	Protein-O-mannosyltransferase 1 (Pomt1), mRNA	Protein-O-mannosyltransferase 1 (Pomt1), mRNA	Pomt1	Pomt1	20	chr2	32250776	32250841	0	+	chr2	32252097	32252261	0	+	1256	65	164	32250841	32252097	10368-02121L_10368-02122L	1	10368-02121L_10368-02122L	771	0.0631579
10368-0216H	10368-0217L	Mm.200949	BQ830690	W33755	1246	1247	0.0625641	-0.0252736	Mm.251904	Mm.251904	Nudix (nucleoside diphosphate linked moiety X)-type motif 5, mRNA (cDNA clone MGC:8023 IMAGE:3586340)	Nudix (nucleoside diphosphate linked moiety X)-type motif 5, mRNA (cDNA clone MGC:8023 IMAGE:3586340)	Nudt5	Nudt5	26	chr2	5765381	5765463	0	+	chr2	5778300	5778349	0	+	12837	82	49	5765463	5778300	10368-0216H_10368-0217L	2	10368-0216H_10368-0217L	171	0.0625641
10368-04389L	10368-04561L	Mm.269006	BU055036	CB248855	1645	906	0.0616606	-0.212608	Mm.273098	Mm.273098	Agrin, mRNA (cDNA clone IMAGE:5006620)	Agrin, mRNA (cDNA clone IMAGE:5006620)	Agrn	Agrn	27	chr4	155160676	155160808	0	-	chr4	155157319	155157351	0	-	3325	132	32	155157351	155160676	10368-04389L_10368-04561L	8	10368-04389L_10368-04561L	1243	0.0616606
10368-01145L	10368-01417L	Mm.18096	AK093938	AK093938	332	831	0.0616606	-0.00240092	Mm.227549	Mm.227549	Bisphosphate 3'-nucleotidase 1, mRNA (cDNA clone MGC:13732 IMAGE:4160742)	Bisphosphate 3'-nucleotidase 1, mRNA (cDNA clone MGC:13732 IMAGE:4160742)	Bpnt1	Bpnt1	27	chr1	184863685	184863811	0	+	chr1	184877761	184877958	0	+	13950	126	197	184863811	184877761	10368-01145L_10368-01417L	4	10368-01145L_10368-01417L	354	0.0616606
3433-0231H	3433-0232L	Mm.25412	AK002544	AB030189	1152	1401	-0.0611966	0.101058	Data not found	Mm.285167		Dolichyl pyrophosphate phosphatase 1, mRNA (cDNA clone MGC:35893 IMAGE:4975127)		Dolpp1	27	chr2	30400958	30401164	0	+	chr2	30403288	30403372	0	+	2124	206	84	30401164	30403288	3433-0231H_3433-0232L	1	3433-0231H_3433-0232L	101	0.0611966
10368-03392L	10368-03393L	Mm.247838	BB832175	CA893089	2752	1518	0.0571429	-0.218683	Mm.247838	Mm.247838	RNA (guanine-9-) methyltransferase domain containing 2, mRNA (cDNA clone IMAGE:5067853)	RNA (guanine-9-) methyltransferase domain containing 2, mRNA (cDNA clone IMAGE:5067853)	Rg9mtd2	Rg9mtd2	15	chr3	137954000	137954164	0	+	chr3	137954526	137954632	0	+	362	164	106	137954164	137954526	10368-03392L_10368-03393L	0	10368-03392L_10368-03393L	0	0.0571429
10368-05317L	10368-05548H	Mm.18072	AK075587	W11984	2646	690	-0.0569231	-0.054972	Mm.18072	Mm.18072	Calcitonin gene-related peptide-receptor component protein, mRNA (cDNA clone MGC:13877 IMAGE:3989860)	Calcitonin gene-related peptide-receptor component protein, mRNA (cDNA clone MGC:13877 IMAGE:3989860)	Crcp	Crcp	25	chr5	129272735	129272771	0	+	chr5	129286749	129286806	0	+	13978	36	57	129272771	129286749	10368-05317L_10368-05548H	2	10368-05317L_10368-05548H	194	0.0569231
10368-1015L	10368-10244L	Mm.28899	AK009227	AK009227	141	393	0.0567766	0.0571039	Mm.227983	Mm.227983	RIKEN cDNA 1110059P08 gene (1110059P08Rik), mRNA	RIKEN cDNA 1110059P08 gene (1110059P08Rik), mRNA	1110059P08Rik	1110059P08Rik	27	chr10	14378227	14378335	0	-	chr10	14389907	14390001	0	-	11572	108	94	14378335	14389907	10368-1015L_10368-10244L	2	10368-1015L_10368-10244L	204	0.0567766
3433-05117L	3433-05118L	Mm.34828	D67016	BY032514	71	1640	0.0562004	0.0558051	Mm.270681	Mm.270681	Heat shock protein 105, mRNA (cDNA clone MGC:6016 IMAGE:3257042)	Heat shock protein 105, mRNA (cDNA clone MGC:6016 IMAGE:3257042)	Hsp105	Hsp105	27	chr5	148556619	148556750	0	-	chr5	148569124	148569313	0	-	12374	131	189	148556750	148569124	3433-05117L_3433-05118L	10	3433-05117L_3433-05118L	1480	0.0562004
3433-0434H	3433-0435L	Mm.41523	BU517495	BC022599	3634	1652	0.0561538	-0.178566	Mm.41523	Mm.41523	RIKEN cDNA 6330416G13 gene, mRNA (cDNA clone MGC:38544 IMAGE:5353894)	RIKEN cDNA 6330416G13 gene, mRNA (cDNA clone MGC:38544 IMAGE:5353894)	6330416G13Rik	6330416G13Rik	25	chr4	62994203	62994355	0	+	chr4	63002157	63002264	0	+	7802	152	107	62994355	63002157	3433-0434H_3433-0435L	4	3433-0434H_3433-0435L	523	0.0561538
10368-1213H	10368-12185H	Mm.20543	AF315590	AW610812	1222	492	0.0555556	-0.159222	Mm.341243	Mm.341243	Pumilio 2 (Drosophila), mRNA (cDNA clone IMAGE:3595161)	Pumilio 2 (Drosophila), mRNA (cDNA clone IMAGE:3595161)	Pum2	Pum2	27	chr12	8759501	8759737	0	+	chr12	8725292	8725416	0	+	34085	236	124	8725416	8759501	10368-1213H_10368-12185H	10	10368-1213H_10368-12185H	1669	0.0555556
10368-1244H	10368-1245L	Mm.208439	NM_176930	NM_176930	3156	2730	0.0549451	-0.141389	Mm.208439	Mm.208439	Neuronal cell adhesion molecule short isoform (Nrcam) mRNA, complete cds, alternatively spliced	Neuronal cell adhesion molecule short isoform (Nrcam) mRNA, complete cds, alternatively spliced	C130076O07Rik	C130076O07Rik	19	chr12	42513372	42513428	0	+	chr12	42527655	42527798	0	+	14227	56	143	42513428	42527655	10368-1244H_10368-1245L	4	10368-1244H_10368-1245L	1818	0.0549451
3433-08119L	3433-0869L	Mm.142479	AK010262	AK010262	34	449	-0.0543346	-0.0751271	Mm.290036	Mm.290036	RIKEN cDNA 2400003C14 gene, mRNA (cDNA clone MGC:6464 IMAGE:2631157)	RIKEN cDNA 2400003C14 gene, mRNA (cDNA clone MGC:6464 IMAGE:2631157)	2400003C14Rik	2400003C14Rik	27	chr8	108275508	108275556	0	-	chr8	108283818	108283910	0	-	8262	48	92	108275556	108283818	3433-08119L_3433-0869L	7	3433-08119L_3433-0869L	2102	0.0543346
10368-10137L	10368-10302L	Mm.30226	BC018215	BC018215	930	233	0.0543346	-0.0208873	Mm.273170	Mm.273170	Secretory carrier membrane protein 4, mRNA (cDNA clone MGC:11708 IMAGE:3965223)	Secretory carrier membrane protein 4, mRNA (cDNA clone MGC:11708 IMAGE:3965223)	Scamp4	Scamp4	27	chr10	80398439	80398595	0	+	chr10	80397601	80397648	0	+	791	156	47	80397648	80398439	10368-10137L_10368-10302L	1	10368-10137L_10368-10302L	129	0.0543346
10368-07326L	10368-07327L	Mm.29630	CA316729	BQ769143	145	791	0.0512821	0.0321243	Mm.294173	Mm.294173	General transcription factor III C 1, mRNA (cDNA clone IMAGE:5325126)	General transcription factor III C 1, mRNA (cDNA clone IMAGE:5325126)	Gtf3c1	Gtf3c1	27	chr7	121743898	121744185	0	-	chr7	121751263	121751364	0	-	7078	287	101	121744185	121751263	10368-07326L_10368-07327L	4	10368-07326L_10368-07327L	443	0.0512821
10368-09271L	10368-09272H	Mm.46706	AJ309168	AJ309168	272	85	-0.0506716	-0.12626	Mm.259197	Mm.259197	RNA binding motif protein 5 (Rbm5), mRNA	RNA binding motif protein 5 (Rbm5), mRNA	Rbm5	Rbm5	27	chr9	107481663	107481747	0	-	chr9	107487512	107487572	0	-	5765	84	60	107481747	107487512	10368-09271L_10368-09272H	7	10368-09271L_10368-09272H	650	0.0506716
3433-07108H	3433-07194H	Mm.193021	AB060553	BC003259	1386	1321	0.0506716	-0.294629	Mm.193021	Mm.193021	Rho GTPase activating protein 17 (Arhgap17), mRNA	Rho GTPase activating protein 17 (Arhgap17), mRNA	Arhgap17	Arhgap17	27	chr7	119397138	119397371	0	-	chr7	119386443	119386491	0	-	10647	233	48	119386491	119397138	3433-07108H_3433-07194H	3	3433-07108H_3433-07194H	734	0.0506716
10368-19155H	10368-19292L	Mm.76696	AF078667	U58883	574	2058	0.0503953	-0.447979	Mm.210815	Mm.210815	Sorbin and SH3 domain containing 1, mRNA (cDNA clone MGC:13971 IMAGE:3602997)	Sorbin and SH3 domain containing 1, mRNA (cDNA clone MGC:13971 IMAGE:3602997)	Sorbs1	Sorbs1	27	chr19	40289467	40289556	0	-	chr19	40395237	40395373	0	-	105681	89	136	40289556	40395237	10368-19155H_10368-19292L	3	10368-19155H_10368-19292L	214	0.0503953
10368-077L	10368-078L	Mm.22831	BC042658	BC042658	826	474	0.0488699	0.0688072	Mm.22831	Mm.22831	Leukocyte receptor cluster (LRC) member 8, mRNA (cDNA clone MGC:66549 IMAGE:6407146)	Leukocyte receptor cluster (LRC) member 8, mRNA (cDNA clone MGC:66549 IMAGE:6407146)	Leng8	Leng8	27	chr7	3696722	3696814	0	+	chr7	3699049	3699159	0	+	2235	92	110	3696814	3699049	10368-077L_10368-078L	2	10368-077L_10368-078L	689	0.0488699
10368-02485H	10368-02488H	Mm.38490	AK030295	BC016228	1567	172	-0.04884	0.021366	Mm.33765	Mm.33765	ADP-ribosylation factor GTPase activating protein 1 (Arfgap1), mRNA	ADP-ribosylation factor GTPase activating protein 1 (Arfgap1), mRNA	Arfgap1	Arfgap1	27	chr2	181468515	181468727	0	+	chr2	181480574	181480633	0	+	11847	212	59	181468727	181480574	10368-02485H_10368-02488H	9	10368-02485H_10368-02488H	778	0.04884
10368-16137H	10368-16138L	Mm.167842	BC012667	BY500660	59	1419	0.0482295	-0.367063	Mm.31752	Mm.31752	CD47 antigen (Rh-related antigen, integrin-associated signal transducer), mRNA (cDNA clone MGC:13838 IMAGE:4187965)	CD47 antigen (Rh-related antigen, integrin-associated signal transducer), mRNA (cDNA clone MGC:13838 IMAGE:4187965)	Cd47	Cd47	27	chr16	49629710	49629772	0	+	chr16	49660548	49660592	0	+	30776	62	44	49629772	49660548	10368-16137H_10368-16138L	5	10368-16137H_10368-16138L	477	0.0482295
3433-0961L	3433-0962L	Mm.28232	CA319270	BU151816	971	727	0.0482295	0.073278	Mm.28232	Mm.28232	SUMO/sentrin specific peptidase 6 (Senp6), mRNA	SUMO/sentrin specific peptidase 6 (Senp6), mRNA	Senp6	Senp6	27	chr9	80197774	80197807	0	+	chr9	80209336	80209428	0	+	11529	33	92	80197807	80209336	3433-0961L_3433-0962L	5	3433-0961L_3433-0962L	769	0.0482295
10368-02425L	10368-02427L	Mm.29220	AY026863	AY026861	2783	3247	0.0479955	0.0735636	Mm.235807	Mm.235807	Protein tyrosine phosphatase, receptor type, T (Ptprt), mRNA	Protein tyrosine phosphatase, receptor type, T (Ptprt), mRNA	Ptprt	Ptprt	22	chr2	161301819	161301878	0	-	chr2	161459245	161459301	0	-	157367	59	56	161301878	161459245	10368-02425L_10368-02427L	8	10368-02425L_10368-02427L	806	0.0479955
10368-0874H	10368-0876H	Mm.28192	AF352180	AB029291	1116	680	-0.047619	-0.147744	Mm.117896	Mm.117896	Pericentriolar material 1 (Pcm1), mRNA	Pericentriolar material 1 (Pcm1), mRNA	Pcm1	Pcm1	27	chr8	40046787	40046903	0	+	chr8	40089414	40089578	0	+	42511	116	164	40046903	40089414	10368-0874H_10368-0876H	17	10368-0874H_10368-0876H	3151	0.047619
10368-14204L	10368-14205H	Mm.1279	AK005802	AK051686	1742	631	-0.0457875	-0.146866	Mm.380919	Mm.291542	Adult male testis cDNA, RIKEN full-length enriched library, clone:1700009P03 product:RIKEN cDNA 1700009P03 gene, full insert sequence	RIKEN cDNA 1700009P03 gene, mRNA (cDNA clone IMAGE:3490473)		1700009P03Rik	27	chr14	99541980	99542063	0	-	chr14	99568752	99568823	0	-	26689	83	71	99542063	99568752	10368-14204L_10368-14205H	8	10368-14204L_10368-14205H	2485	0.0457875
10368-04221L	10368-04222L	Mm.18718	NM_013883	NM_013883	663	442	0.0457875	0.0464813	Mm.208924	Mm.208924	Sex comb on midleg homolog 1 (Scmh1), mRNA	Sex comb on midleg homolog 1 (Scmh1), mRNA	Scmh1	Scmh1	27	chr4	119955052	119955252	0	+	chr4	119964976	119965041	0	+	9724	200	65	119955252	119964976	10368-04221L_10368-04222L	2	10368-04221L_10368-04222L	387	0.0457875
3433-11200L	3433-11201H	Mm.840	BY009795	AJ416093	2661	1495	-0.0445665	-0.140632	Mm.840	Mm.840	EMI domain containing 1, mRNA (cDNA clone IMAGE:4017301)	EMI domain containing 1, mRNA (cDNA clone IMAGE:4017301)	Emid1	Emid1	27	chr11	5068480	5068633	0	-	chr11	5062693	5062777	0	-	5703	153	84	5062777	5068480	3433-11200L_3433-11201H	0	3433-11200L_3433-11201H	0	0.0445665
10368-11642H	10368-11754H	Mm.28738	AK082816	BQ925143	1833	693	0.043956	-0.0858225	Mm.28738	Mm.28738	RIKEN cDNA C330027I04 gene (C330027I04Rik), mRNA	RIKEN cDNA C330027I04 gene (C330027I04Rik), mRNA	C330027I04Rik	C330027I04Rik	27	chr11	100549868	100549966	0	-	chr11	100549079	100549125	0	-	743	98	46	100549125	100549868	10368-11642H_10368-11754H	1	10368-11642H_10368-11754H	70	0.043956
10368-02201H	10368-02743L	Mm.27075	BY100143	AJ414378	1925	1529	0.0433455	0.507423	Mm.152796	Mm.152796	Methionine aminopeptidase-like 1 (Metapl1), mRNA	Methionine aminopeptidase-like 1 (Metapl1), mRNA	Metapl1	Metapl1	27	chr2	71344489	71344579	0	+	chr2	71359347	71359510	0	+	14768	90	163	71344579	71359347	10368-02201H_10368-02743L	4	10368-02201H_10368-02743L	1654	0.0433455
10368-14180L	10368-14331H	Mm.33954	BC003224	BI557859	958	2382	-0.042735	0.0379188	Mm.280068	Mm.280068	Regulator of chromosome condensation (RCC1) and BTB (POZ) domain containing protein 2 (Rcbtb2), mRNA	Regulator of chromosome condensation (RCC1) and BTB (POZ) domain containing protein 2 (Rcbtb2), mRNA	Chc1l	Chc1l	26	chr14	67860146	67860276	0	+	chr14	67833090	67833172	0	+	26974	130	82	67833172	67860146	10368-14180L_10368-14331H	11	10368-14180L_10368-14331H	1500	0.042735
10368-06154L	10368-06350L	Mm.6390	BC002004	BC002004	394	392	-0.0421245	-0.0532627	Mm.6390	Mm.6390	Gene rich cluster, C2f gene, mRNA (cDNA clone MGC:5775 IMAGE:3487480)	Gene rich cluster, C2f gene, mRNA (cDNA clone MGC:5775 IMAGE:3487480)	Grcc2f	Grcc2f	27	chr6	124730634	124730735	0	-	chr6	124729832	124729981	0	-	653	101	149	124729981	124730634	10368-06154L_10368-06350L	2	10368-06154L_10368-06350L	201	0.0421245
3433-02256L	3433-0234L	Mm.20396	BY007283	BC006668	601	770	0.041514	-0.196847	Mm.20396	Mm.20396	Carnitine acetyltransferase, mRNA (cDNA clone MGC:6046 IMAGE:3499169)	Carnitine acetyltransferase, mRNA (cDNA clone MGC:6046 IMAGE:3499169)	Crat	Crat	27	chr2	30421171	30421307	0	-	chr2	30411839	30411901	0	-	9270	136	62	30411901	30421171	3433-02256L_3433-0234L	4	3433-02256L_3433-0234L	480	0.041514
10368-02226L	10368-02227H	Mm.35738	BG242575	BC043108	365	146	0.0409035	0.136416	Mm.35738	Mm.35738	Catenin (cadherin associated protein), delta 1 (Ctnnd1), mRNA	Catenin (cadherin associated protein), delta 1 (Ctnnd1), mRNA	Catns	Catns	27	chr2	84446904	84446990	0	-	chr2	84448900	84448962	0	-	1910	86	62	84446990	84448900	10368-02226L_10368-02227H	1	10368-02226L_10368-02227H	104	0.0409035
10368-1568H	10368-1569L	Mm.123240	AK052153	AK090131	1614	2708	-0.0402477	0.0106698	Mm.123240	Mm.123240	MKIAA1833 protein	MKIAA1833 protein	D330001F17Rik	D330001F17Rik	25	chr15	76525803	76525957	0	+	chr15	76531306	76531552	0	+	5349	154	246	76525957	76531306	10368-1568H_10368-1569L	3	10368-1568H_10368-1569L	446	0.0402477
3433-02200L	3433-02201H	Mm.28717	AI505421	BB621309	3654	1471	0.0400261	0.0162563	Mm.288151	Mm.379265	2 cells egg cDNA, RIKEN full-length enriched library, clone:B020005P12 product:hypothetical Arginine-rich region profile containing protein, full insert sequence	2 days pregnant adult female ovary cDNA, RIKEN full-length enriched library, clone:E330013F06 product:Hypothetical arginine-rich region containing protein, full insert sequence			27	chr2	77773553	77773638	0	-	chr2	77784018	77784078	0	-	10380	85	60	77773638	77784018	3433-02200L_3433-02201H	3	3433-02200L_3433-02201H	309	0.0400261
10368-14285H	10368-14286H	Mm.257743	BC016897	BY293445	1867	1649	-0.0396825	0.29589	Mm.210863	Mm.210863	Erythrocyte protein band 4.9, mRNA (cDNA clone MGC:46878 IMAGE:5366040)	Erythrocyte protein band 4.9, mRNA (cDNA clone MGC:46878 IMAGE:5366040)	Epb4.9	Epb4.9	27	chr14	65262439	65262513	0	-	chr14	65271223	65271352	0	-	8710	74	129	65262513	65271223	10368-14285H_10368-14286H	1	10368-14285H_10368-14286H	307	0.0396825
3433-0545L	3433-0546H	Mm.28637	AK016257	AJ311773	3218	2543	0.0396825	0.307405	Mm.263514	Mm.263514	ART3 mono(ADP-ribosyl)transferase (art3 gene), splice variant 1	ART3 mono(ADP-ribosyl)transferase (art3 gene), splice variant 1	Art3	Art3	27	chr5	92379716	92380424	0	+	chr5	92399412	92399502	0	+	18988	708	90	92380424	92399412	3433-0545L_3433-0546H	7	3433-0545L_3433-0546H	291	0.0396825
10368-04256L	10368-04258H	Mm.41860	BY247340	BC027766	2785	2276	-0.0385375	-0.300407	Mm.41860	Mm.41860	Procollagen, type XVI, alpha 1, mRNA (cDNA clone IMAGE:5342460)	Procollagen, type XVI, alpha 1, mRNA (cDNA clone IMAGE:5342460)	Col16a1	Col16a1	23	chr4	129493974	129494073	0	+	chr4	129526082	129526148	0	+	32009	99	66	129494073	129526082	10368-04256L_10368-04258H	50	10368-04256L_10368-04258H	3256	0.0385375
10368-08216H	10368-08217H	Mm.251085	BC040267	AK122532	586	1003	-0.0379487	-0.013036	Mm.251085	Mm.251085	RIKEN cDNA 4930415J21 gene (4930415J21Rik), mRNA	RIKEN cDNA 4930415J21 gene (4930415J21Rik), mRNA	4930415J21Rik	4930415J21Rik	26	chr8	92628009	92628154	0	+	chr8	92644580	92644708	0	+	16426	145	128	92628154	92644580	10368-08216H_10368-08217H	4	10368-08216H_10368-08217H	357	0.0379487
3433-09179L	3433-09180L	Mm.28300	AK018755	BI855073	243	868	-0.0372405	0.0190267	Mm.28300	Mm.28300	GODZ mRNA for Golgi-specific DHHC zinc figer protein	GODZ mRNA for Golgi-specific DHHC zinc figer protein	Zdhhc3	Zdhhc3	27	chr9	122794430	122794554	0	-	chr9	122804321	122804372	0	-	9767	124	51	122794554	122804321	3433-09179L_3433-09180L	0	3433-09179L_3433-09180L	0	0.0372405
10368-0456H	10368-0457L	Mm.30935	BC029689	BC029689	1106	725	-0.0372405	-0.147342	Mm.275413	Mm.275413	Tudor domain containing 7 (Tdrd7), mRNA	Tudor domain containing 7 (Tdrd7), mRNA	Tdrd7	Tdrd7	27	chr4	46008121	46008338	0	+	chr4	46043461	46043621	0	+	35123	217	160	46008338	46043461	10368-0456H_10368-0457L	9	10368-0456H_10368-0457L	2083	0.0372405
10368-05557H	10368-05559H	Mm.29343	AB015424	AB015423	1374	2246	0.03663	0.0394501	Mm.275574	Mm.275574	Deltex 2 homolog (Drosophila), mRNA (cDNA clone MGC:28081 IMAGE:3711019)	Deltex 2 homolog (Drosophila), mRNA (cDNA clone MGC:28081 IMAGE:3711019)	Dtx2	Dtx2	27	chr5	134967570	134967732	0	+	chr5	134997750	134997887	0	+	30018	162	137	134967732	134997750	10368-05557H_10368-05559H	4	10368-05557H_10368-05559H	1158	0.03663
10368-04112L	10368-04113L	Mm.22724	AK075934	AK075934	472	228	0.0335775	0.170981	Mm.22724	Mm.22724	Phospholipase A2, activating protein (Plaa), mRNA	Phospholipase A2, activating protein (Plaa), mRNA	Plaa	Plaa	27	chr4	93970993	93971061	0	-	chr4	93982487	93982680	0	-	11426	68	193	93971061	93982487	10368-04112L_10368-04113L	7	10368-04112L_10368-04113L	1074	0.0335775
10368-07195L	10368-07196H	Mm.121691	BU847169	BU709036	2085	2342	0.0335775	0.0280795	Mm.121691	Mm.121691	RIKEN cDNA 4930506D23 gene, mRNA (cDNA clone MGC:65434 IMAGE:4504057)	RIKEN cDNA 4930506D23 gene, mRNA (cDNA clone MGC:65434 IMAGE:4504057)	4930506D23Rik	4930506D23Rik	27	chr7	63082183	63082245	0	+	chr7	63083583	63083608	0	+	1338	62	25	63082245	63083583	10368-07195L_10368-07196H	1	10368-07195L_10368-07196H	285	0.0335775
10368-15231H	10368-155L	Mm.207004	BY740961	BB857616	1811	1239	0.032967	0.223266	Mm.207004	Mm.207004	Protein kinase, AMP-activated, alpha 1 catalytic subunit (Prkaa1), mRNA	Protein kinase, AMP-activated, alpha 1 catalytic subunit (Prkaa1), mRNA	Prkaa1	Prkaa1	27	chr15	4989586	4989679	0	+	chr15	4969216	4969332	0	+	20254	93	116	4969332	4989586	10368-15231H_10368-155L	1	10368-15231H_10368-155L	142	0.032967
3433-1522H	3433-1523H	Mm.25568	BC006859	AF441233	1199	1372	0.0323565	0.0154494	Mm.25568	Mm.25568	Scribbled homolog (Drosophila), mRNA (cDNA clone IMAGE:4459388)	Scribbled homolog (Drosophila), mRNA (cDNA clone IMAGE:4459388)	Scrib	Scrib	27	chr15	76132009	76132092	0	-	chr15	76144291	76144353	0	-	12199	83	62	76132092	76144291	3433-1522H_3433-1523H	12	3433-1522H_3433-1523H	1731	0.0323565
10368-10151L	10368-10154L	Mm.71560	BY303625	BY249049	2174	2811	0.0323077	0.0299681	Data not found	Mm.304382		Ankyrin repeat domain 24 (Ankrd24), mRNA		Ankrd24	26	chr10	81424045	81424230	0	+	chr10	81440392	81440559	0	+	16162	185	167	81424230	81440392	10368-10151L_10368-10154L	17	10368-10151L_10368-10154L	5211	0.0323077
10368-14189L	10368-14190H	Mm.27692	AK007833	AK007833	119	144	0.031746	-0.0647498	Mm.248046	Mm.248046	DnaJ (Hsp40) homolog, subfamily D, member 1, mRNA (cDNA clone MGC:41054 IMAGE:1364626)	DnaJ (Hsp40) homolog, subfamily D, member 1, mRNA (cDNA clone MGC:41054 IMAGE:1364626)	Dnajd1	Dnajd1	27	chr14	72524748	72524824	0	-	chr14	72537291	72537342	0	-	12467	76	51	72524824	72537291	10368-14189L_10368-14190H	1	10368-14189L_10368-14190H	74	0.031746
3433-17196L	3433-1720L	Mm.6354	BM949453	BY284301	363	2300	-0.030525	-0.0234845	Mm.328872	Data not found	Rab40c, member RAS oncogene family (Rab40c), mRNA		Rab40c		27	chr17	24114198	24114278	0	-	chr17	24124063	24124134	0	-	9785	80	71	24114278	24124063	3433-17196L_3433-1720L	7	3433-17196L_3433-1720L	1525	0.030525
10368-05384L	10368-05600L	Mm.34695	BC001988	BC001988	261	179	-0.029304	-0.0587207	Mm.371610	Mm.371610	Actin related protein 2/3 complex, subunit 1A, mRNA (cDNA clone MGC:5680 IMAGE:3485409)	Actin related protein 2/3 complex, subunit 1A, mRNA (cDNA clone MGC:5680 IMAGE:3485409)	Arpc1a	Arpc1a	27	chr5	144129850	144129909	0	+	chr5	144119793	144119886	0	+	9964	59	93	144119886	144129850	10368-05384L_10368-05600L	4	10368-05384L_10368-05600L	598	0.029304
10368-0923H	10368-0924L	Mm.196137	AK010211	BU614425	266	1391	0.0287111	0.0783031	Mm.196137	Mm.196137	MKIAA1978 protein	MKIAA1978 protein	1300006N24Rik	1300006N24Rik	27	chr9	20949822	20949876	0	-	chr9	20953904	20953968	0	-	4028	54	64	20949876	20953904	10368-0923H_10368-0924L	5	10368-0923H_10368-0924L	1849	0.0287111
10368-1116L	10368-1117L	Mm.200412	AI596771	BY713423	1957	1151	0.0286935	0.103469	Mm.216007	Mm.216007	Myotubularin related protein 3 (Mtmr3), mRNA	Myotubularin related protein 3 (Mtmr3), mRNA	Mtmr3	Mtmr3	27	chr11	4437882	4437992	0	-	chr11	4498192	4498271	0	-	60200	110	79	4437992	4498192	10368-1116L_10368-1117L	15	10368-1116L_10368-1117L	3309	0.0286935
3433-09179L	3433-0983L	Mm.28300	AK018755	BQ900691	243	182	-0.028083	-0.0120371	Mm.28300	Mm.28300	GODZ mRNA for Golgi-specific DHHC zinc figer protein	GODZ mRNA for Golgi-specific DHHC zinc figer protein	Zdhhc3	Zdhhc3	27	chr9	122794430	122794554	0	-	chr9	122817832	122818086	0	-	23278	124	254	122794554	122817832	3433-09179L_3433-0983L	2	3433-09179L_3433-0983L	464	0.028083
3433-0762L	3433-0763H	Mm.2664	BC025098	BC025098	2568	2042	-0.0274725	0.0630355	Mm.379098	Mm.379098	Proline-rich Gla (G-carboxyglutamic acid) polypeptide 2, mRNA (cDNA clone MGC:36210 IMAGE:4159863)	Proline-rich Gla (G-carboxyglutamic acid) polypeptide 2, mRNA (cDNA clone MGC:36210 IMAGE:4159863)	Prrg2	Prrg2	13	chr7	41232471	41232612	0	-	chr7	41235933	41236114	0	-	3321	141	181	41232612	41235933	3433-0762L_3433-0763H	1	3433-0762L_3433-0763H	40	0.0274725
10368-14179H	10368-14180L	Mm.33954	BY740903	BC003224	749	958	0.0270085	0.0104787	Mm.280068	Mm.280068	Regulator of chromosome condensation (RCC1) and BTB (POZ) domain containing protein 2 (Rcbtb2), mRNA	Regulator of chromosome condensation (RCC1) and BTB (POZ) domain containing protein 2 (Rcbtb2), mRNA	Chc1l	Chc1l	26	chr14	67839945	67840002	0	+	chr14	67860146	67860276	0	+	20144	57	130	67840002	67860146	10368-14179H_10368-14180L	9	10368-14179H_10368-14180L	1342	0.0270085
10368-18256H	10368-18257H	Mm.4383	U60884	BI985476	562	3663	-0.025641	0.0780533	Mm.4383	Mm.4383	Bridging integrator 1 (Bin1), mRNA	Bridging integrator 1 (Bin1), mRNA	Bin1	Bin1	26	chr18	32823749	32823820	0	+	chr18	32818302	32818430	0	+	5319	71	128	32818430	32823749	10368-18256H_10368-18257H	3	10368-18256H_10368-18257H	240	0.025641
10368-14131L	10368-14132H	Mm.37592	AK049709	AK049709	952	597	-0.0249573	-0.0104604	Mm.37592	Mm.37592	MKIAA0323 protein	MKIAA0323 protein	9130227C08Rik	9130227C08Rik	26	chr14	50765596	50765739	0	-	chr14	50767000	50767082	0	-	1261	143	82	50765739	50767000	10368-14131L_10368-14132H	1	10368-14131L_10368-14132H	122	0.0249573
10368-04291H	10368-04524H	Mm.180763	BF301637	BC052065	1502	3385	0.0241758	-0.27512	Mm.180763	Mm.180763	Rap1, GTPase-activating protein 1, mRNA (cDNA clone IMAGE:4485689)	Rap1, GTPase-activating protein 1, mRNA (cDNA clone IMAGE:4485689)	Rap1ga1	Rap1ga1	14	chr4	137102187	137102264	0	+	chr4	137061902	137061937	0	+	40250	77	35	137061937	137102187	10368-04291H_10368-04524H	16	10368-04291H_10368-04524H	1540	0.0241758
10368-0772L	10368-0774H	Mm.6483	AF026124	AF026124	149	1962	-0.0241185	-0.0414622	Mm.6483	Mm.6483	Phospholipase D family, member 3 (Pld3), mRNA	Phospholipase D family, member 3 (Pld3), mRNA	Pld3	Pld3	27	chr7	24462165	24462307	0	-	chr7	24465667	24465741	0	-	3360	142	74	24462307	24465667	10368-0772L_10368-0774H	3	10368-0772L_10368-0774H	329	0.0241185
10368-02205L	10368-02575L	Mm.34411	NM_172665	NM_172665	878	1110	0.0238095	0.170076	Mm.34411	Mm.34411	Pyruvate dehydrogenase kinase, isoenzyme 1, mRNA (cDNA clone MGC:28719 IMAGE:4458562)	Pyruvate dehydrogenase kinase, isoenzyme 1, mRNA (cDNA clone MGC:28719 IMAGE:4458562)	Pdk1	Pdk1	27	chr2	71731092	71731168	0	+	chr2	71719116	71719257	0	+	11835	76	141	71719257	71731092	10368-02205L_10368-02575L	4	10368-02205L_10368-02575L	425	0.0238095
10368-02123H	10368-02124H	Mm.106376	AK077516	BC011407	629	891	0.0197914	0.00463598	Mm.106376	Mm.106376	Golgi autoantigen, golgin subfamily a, 2, mRNA (cDNA clone MGC:11816 IMAGE:3596079)	Golgi autoantigen, golgin subfamily a, 2, mRNA (cDNA clone MGC:11816 IMAGE:3596079)	Golga2	Golga2	27	chr2	32303937	32304032	0	+	chr2	32305065	32305145	0	+	1033	95	80	32304032	32305065	10368-02123H_10368-02124H	3	10368-02123H_10368-02124H	193	0.0197914
10368-16104L	10368-16105L	Mm.567	BC043724	BC043724	1047	2660	-0.018315	-0.152007	Mm.567	Mm.567	DNA segment, Chr 16, Brigham & Women's Genetics 1547 expressed, mRNA (cDNA clone IMAGE:5691106)	DNA segment, Chr 16, Brigham & Women's Genetics 1547 expressed, mRNA (cDNA clone IMAGE:5691106)	D16Bwg1547e	D16Bwg1547e	27	chr16	30254974	30255060	0	-	chr16	30259569	30259695	0	-	4509	86	126	30255060	30259569	10368-16104L_10368-16105L	2	10368-16104L_10368-16105L	208	0.018315
3433-06117L	3433-0618L	Mm.143527	AK010854	AK010854	137	87	0.0177045	0.0183208	Mm.333157	Mm.333157	RIKEN cDNA 2500002L14 gene (2500002L14Rik), mRNA	RIKEN cDNA 2500002L14 gene (2500002L14Rik), mRNA	2500002L14Rik	2500002L14Rik	27	chr6	72379343	72379470	0	-	chr6	72378806	72378880	0	-	463	127	74	72378880	72379343	3433-06117L_3433-0618L	1	3433-06117L_3433-0618L	110	0.0177045
3433-07100L	3433-0798L	Mm.133588	AK010773	BM948528	2628	2096	-0.0177045	0.162764	Mm.275744	Mm.275744	Premature mRNA for mFLJ00012 protein	Premature mRNA for mFLJ00012 protein	2410118P20Rik	2410118P20Rik	27	chr7	97345252	97345354	0	-	chr7	97341105	97341167	0	-	4085	102	62	97341167	97345252	3433-07100L_3433-0798L	4	3433-07100L_3433-0798L	506	0.0177045
10368-12264L	10368-12266H	Mm.2981	CA870674	AK088230	1086	1198	0.017094	0.133533	Mm.2981	Mm.2981	Vaccinia related kinase 1, transcript variant 3, mRNA (cDNA clone MGC:12003 IMAGE:3602292)	Vaccinia related kinase 1, transcript variant 3, mRNA (cDNA clone MGC:12003 IMAGE:3602292)	Vrk1	Vrk1	27	chr12	103548734	103548803	0	+	chr12	103571418	103571477	0	+	22615	69	59	103548803	103571418	10368-12264L_10368-12266H	8	10368-12264L_10368-12266H	1899	0.017094
3433-164H	3433-1685H	Mm.29283	BY567496	AK011747	201	187	-0.0164835	0.255563	Mm.291326	Mm.291326	MKIAA0544 protein	MKIAA0544 protein	Mgrn1	Mgrn1	27	chr16	4599773	4599838	0	+	chr16	4607659	4607703	0	+	7821	65	44	4599838	4607659	3433-164H_3433-1685H	4	3433-164H_3433-1685H	493	0.0164835
3433-07117H	3433-07199L	Mm.27114	AK003371	BQ948618	118	884	0.0164835	0.0508329	Mm.27114	Mm.27114	Yippee-like 3 (Drosophila) (Ypel3), mRNA	Yippee-like 3 (Drosophila) (Ypel3), mRNA	Ypel3	Ypel3	27	chr7	122874612	122874655	0	+	chr7	122874064	122874175	0	+	437	43	111	122874175	122874612	3433-07117H_3433-07199L	4	3433-07117H_3433-07199L	111	0.0164835
10368-1118L	10368-1119L	Mm.33150	BC013537	BC013537	2394	478	-0.015873	-0.00734666	Mm.33150	Mm.33150	Activating signal cointegrator 1 complex subunit 2 (Ascc2), mRNA	Activating signal cointegrator 1 complex subunit 2 (Ascc2), mRNA	Ascc2	Ascc2	27	chr11	4592386	4592483	0	+	chr11	4625331	4625450	0	+	32848	97	119	4592483	4625331	10368-1118L_10368-1119L	12	10368-1118L_10368-1119L	1481	0.015873
10368-06143L	10368-06144H	Mm.3333	BC003792	BC003792	2593	2345	-0.0153846	0.361562	Mm.3333	Mm.3333	Apolipoprotein B editing complex 1 (Apobec1), mRNA	Apolipoprotein B editing complex 1 (Apobec1), mRNA	Apobec1	Apobec1	14	chr6	122624966	122624993	0	-	chr6	122633453	122633598	0	-	8460	27	145	122624993	122633453	10368-06143L_10368-06144H	1	10368-06143L_10368-06144H	174	0.0153846
10368-18148L	10368-18149L	Mm.100923	AK019477	AK019477	2617	2127	-0.0147059	0.204693	Mm.94371	Mm.94371	Dystrobrevin alpha (Dtna), transcript variant 2, mRNA	Dystrobrevin alpha (Dtna), transcript variant 2, mRNA	Dtna	Dtna	17	chr18	23882147	23882368	0	+	chr18	24037986	24038034	0	+	155618	221	48	23882368	24037986	10368-18148L_10368-18149L	24	10368-18148L_10368-18149L	4667	0.0147059
10368-10151L	10368-10153L	Mm.71560	BY303625	AK043638	2174	1801	-0.0147009	-0.000149796	Data not found	Mm.304382		Ankyrin repeat domain 24 (Ankrd24), mRNA		Ankrd24	26	chr10	81424045	81424230	0	+	chr10	81437281	81437353	0	+	13051	185	72	81424230	81437281	10368-10151L_10368-10153L	13	10368-10151L_10368-10153L	2555	0.0147009
10368-06133L	10368-06341L	Mm.45767	AK012598	AK031590	1974	2293	0.013986	0.227392	Mm.45767	Mm.45767	RIKEN cDNA 2700091N06 gene (2700091N06Rik), mRNA	RIKEN cDNA 2700091N06 gene (2700091N06Rik), mRNA	2700091N06Rik	2700091N06Rik	12	chr6	120357113	120357332	0	-	chr6	120363370	120363461	0	-	6038	219	91	120357332	120363370	10368-06133L_10368-06341L	2	10368-06133L_10368-06341L	446	0.013986
10368-13127H	10368-13325L	Mm.259194	BC037731	AK009139	1583	2981	-0.0135338	0.298148	Mm.24001	Mm.24001	Myocyte enhancer factor 2C, mRNA (cDNA clone MGC:46981 IMAGE:4500786)	Myocyte enhancer factor 2C, mRNA (cDNA clone MGC:46981 IMAGE:4500786)	Mef2c	Mef2c	20	chr13	80729573	80729596	0	+	chr13	80594754	80594849	0	+	134724	23	95	80594849	80729573	10368-13127H_10368-13325L	12	10368-13127H_10368-13325L	4540	0.0135338
10368-02485H	10368-02487L	Mm.38490	AK030295	BG803714	1567	1111	-0.010989	-0.00759855	Mm.33765	Mm.33765	ADP-ribosylation factor GTPase activating protein 1 (Arfgap1), mRNA	ADP-ribosylation factor GTPase activating protein 1 (Arfgap1), mRNA	Arfgap1	Arfgap1	27	chr2	181468515	181468727	0	+	chr2	181479325	181479354	0	+	10598	212	29	181468727	181479325	10368-02485H_10368-02487L	8	10368-02485H_10368-02487L	721	0.010989
10368-1491H	10368-1492H	Mm.3110	L43326	L43326	229	231	-0.010989	-0.0959887	Mm.3110	Mm.3110	Kinectin 1 (Ktn1), mRNA	Kinectin 1 (Ktn1), mRNA	Ktn1	Ktn1	27	chr14	43034750	43034818	0	+	chr14	43047204	43047290	0	+	12386	68	86	43034818	43047204	10368-1491H_10368-1492H	7	10368-1491H_10368-1492H	528	0.010989
10368-1174L	10368-1175L	Mm.11545	BC023469	BY243086	409	1911	-0.010989	-0.0987266	Mm.11545	Mm.11545	Rhomboid family 1 (Drosophila), mRNA (cDNA clone MGC:28292 IMAGE:4011421)	Rhomboid family 1 (Drosophila), mRNA (cDNA clone MGC:28292 IMAGE:4011421)	Rhbdf1	Rhbdf1	27	chr11	32162837	32162912	0	-	chr11	32167586	32167690	0	-	4674	75	104	32162912	32167586	10368-1174L_10368-1175L	11	10368-1174L_10368-1175L	1572	0.010989
3433-06130H	3433-0639L	Mm.12892	BY010790	AY029181	282	96	0.010989	0.145549	Mm.277626	Mm.277626	Ubiquitin-activating enzyme E1C, mRNA (cDNA clone MGC:5766 IMAGE:3590282)	Ubiquitin-activating enzyme E1C, mRNA (cDNA clone MGC:5766 IMAGE:3590282)	Ube1c	Ube1c	27	chr6	97293387	97293428	0	-	chr6	97279174	97279329	0	-	14058	41	155	97279329	97293387	3433-06130H_3433-0639L	6	3433-06130H_3433-0639L	475	0.010989
10368-09425L	10368-09427H	Mm.235150	BB842567	BY753074	3342	2028	0.0107143	-1.21157e-16	Mm.235150	Mm.235150	RIKEN cDNA F730015K02 gene (F730015K02Rik), mRNA	RIKEN cDNA F730015K02 gene (F730015K02Rik), mRNA	F730015K02Rik	F730015K02Rik	15	chr9	64840582	64840695	0	+	chr9	64865595	64865722	0	+	24900	113	127	64840695	64865595	10368-09425L_10368-09427H	3	10368-09425L_10368-09427H	317	0.0107143
3433-0945L	3433-0946H	Mm.23745	BC016574	BQ745618	2428	2401	-0.0107143	-0.200958	Mm.269413	Mm.269413	Leucine rich repeat containing 49 (Lrrc49), mRNA	Leucine rich repeat containing 49 (Lrrc49), mRNA	D430025H09Rik	D430025H09Rik	15	chr9	60698222	60698288	0	-	chr9	60707432	60707629	0	-	9144	66	197	60698288	60707432	3433-0945L_3433-0946H	2	3433-0945L_3433-0946H	307	0.0107143
3433-06130H	3433-0640H	Mm.12892	BY010790	AY029181	282	340	-0.0103785	0.0557863	Mm.277626	Mm.277626	Ubiquitin-activating enzyme E1C, mRNA (cDNA clone MGC:5766 IMAGE:3590282)	Ubiquitin-activating enzyme E1C, mRNA (cDNA clone MGC:5766 IMAGE:3590282)	Ube1c	Ube1c	27	chr6	97293387	97293428	0	-	chr6	97289998	97290078	0	-	3309	41	80	97290078	97293387	3433-06130H_3433-0640H	1	3433-06130H_3433-0640H	121	0.0103785
10368-02354H	10368-02654H	Mm.28697	AK030645	AK030645	676	551	-0.01	-0.257047	Mm.211211	Mm.211211	RIKEN cDNA 2310032D16 gene, mRNA (cDNA clone MGC:38711 IMAGE:5357683)	RIKEN cDNA 2310032D16 gene, mRNA (cDNA clone MGC:38711 IMAGE:5357683)	2310032D16Rik	2310032D16Rik	27	chr2	132299460	132299535	0	-	chr2	132294810	132294933	0	-	4527	75	123	132294933	132299460	10368-02354H_10368-02654H	1	10368-02354H_10368-02654H	42	0.01
10368-12240H	10368-1299L	Mm.220915	BE283523	CA894223	1888	609	-0.00976801	-0.00947407	Mm.46005	Mm.46005	RIKEN cDNA 2600011C06 gene, mRNA (cDNA clone MGC:18847 IMAGE:4218967)	RIKEN cDNA 2600011C06 gene, mRNA (cDNA clone MGC:18847 IMAGE:4218967)	2600011C06Rik	2600011C06Rik	27	chr12	81635165	81635228	0	+	chr12	81647683	81647787	0	+	12455	63	104	81635228	81647683	10368-12240H_10368-1299L	5	10368-12240H_10368-1299L	555	0.00976801
10368-09206L	10368-09207L	Mm.132762	AB049460	AB049460	732	1377	0.00923077	-0.417972	Mm.221688	Mm.221688	Ndrp mRNA for neuronal differentiaion related protein	Ndrp mRNA for neuronal differentiaion related protein	Phip	Phip	27	chr9	83027075	83027115	0	-	chr9	83030732	83030832	0	-	3617	40	100	83027115	83030732	10368-09206L_10368-09207L	2	10368-09206L_10368-09207L	172	0.00923077
3433-09147L	3433-0974H	Mm.29797	BC014761	BQ561558	991	599	-0.00915751	-0.00199852	Mm.302287	Mm.302287	Leucine rich repeat (in FLII) interacting protein 2, mRNA (cDNA clone MGC:25637 IMAGE:4217995)	Leucine rich repeat (in FLII) interacting protein 2, mRNA (cDNA clone MGC:25637 IMAGE:4217995)	Lrrfip2	Lrrfip2	27	chr9	110864902	110864946	0	+	chr9	110890749	110890820	0	+	25803	44	71	110864946	110890749	3433-09147L_3433-0974H	2	3433-09147L_3433-0974H	162	0.00915751
3433-0310H	3433-0311L	Mm.203976	BC024847	AK017763	157	800	-0.00915751	-0.0231249	Mm.373566	Mm.373566	Tetratricopeptide repeat domain 14, mRNA (cDNA clone MGC:35687 IMAGE:5355806)	Tetratricopeptide repeat domain 14, mRNA (cDNA clone MGC:35687 IMAGE:5355806)	Ttc14	Ttc14	27	chr3	33612216	33612371	0	+	chr3	33613406	33613528	0	+	1035	155	122	33612371	33613406	3433-0310H_3433-0311L	2	3433-0310H_3433-0311L	192	0.00915751
10368-01293L	10368-01646H	Mm.227183	BM877364	BY093566	723	1394	-0.00854701	-0.055725	Mm.227183	Mm.227183	Eukaryotic translation initiation factor 4E member 2 (Eif4e2), mRNA	Eukaryotic translation initiation factor 4E member 2 (Eif4e2), mRNA	Eif4e2	Eif4e2	27	chr1	87115022	87115171	0	+	chr1	87133079	87133157	0	+	17908	149	78	87115171	87133079	10368-01293L_10368-01646H	6	10368-01293L_10368-01646H	2075	0.00854701
10368-03143H	10368-03144L	Mm.4316	BC012870	BC012870	428	620	0.00854701	0.128425	Mm.250265	Mm.250265	Aryl hydrocarbon receptor nuclear translocator, mRNA (cDNA clone MGC:11512 IMAGE:3964932)	Aryl hydrocarbon receptor nuclear translocator, mRNA (cDNA clone MGC:11512 IMAGE:3964932)	Arnt	Arnt	27	chr3	95340742	95340786	0	+	chr3	95358808	95358942	0	+	18022	44	134	95340786	95358808	10368-03143H_10368-03144L	6	10368-03143H_10368-03144L	764	0.00854701
10368-07205L	10368-07206L	Mm.37879	BC034170	BC034170	1996	1468	-0.00846154	-0.185957	Mm.322870	Mm.322870	Vacuolar protein sorting 33B (yeast), mRNA (cDNA clone MGC:36556 IMAGE:4971695)	Vacuolar protein sorting 33B (yeast), mRNA (cDNA clone MGC:36556 IMAGE:4971695)	Vps33b	Vps33b	25	chr7	76148801	76148846	0	+	chr7	76159277	76159393	0	+	10431	45	116	76148846	76159277	10368-07205L_10368-07206L	15	10368-07205L_10368-07206L	1258	0.00846154
10368-02314H	10368-02315L	Mm.18535	U13262	AK048404	198	339	-0.00732601	-0.0486004	Mm.378970	Mm.378970	Myelin gene expression factor (MEF-2)	Myelin gene expression factor (MEF-2)	Myef2	Myef2	27	chr2	124838416	124838487	0	-	chr2	124839650	124839650	0	-	1163	71	0	124838487	124839650	10368-02314H_10368-02315L	2	10368-02314H_10368-02315L	168	0.00732601
10368-19154L	10368-19155H	Mm.76696	BY289556	AF078667	2495	574	0.006917	0.103377	Mm.210815	Mm.210815	Sorbin and SH3 domain containing 1, mRNA (cDNA clone MGC:13971 IMAGE:3602997)	Sorbin and SH3 domain containing 1, mRNA (cDNA clone MGC:13971 IMAGE:3602997)	Sorbs1	Sorbs1	23	chr19	40276544	40276570	0	-	chr19	40289467	40289556	0	-	12897	26	89	40276570	40289467	10368-19154L_10368-19155H	1	10368-19154L_10368-19155H	129	0.006917
10368-06486L	10368-06487H	Mm.133864	AI846860	BE954101	1604	2103	-0.00610501	0.120465	Mm.158936	Data not found	5'-nucleotidase, cytosolic III, mRNA (cDNA clone MGC:46779 IMAGE:4018956)		Nt5c3		27	chr6	56877176	56877264	0	-	chr6	56861145	56861199	0	-	15977	88	54	56861199	56877176	10368-06486L_10368-06487H	1	10368-06486L_10368-06487H	31	0.00610501
10368-11472L	10368-11713H	Mm.259716	AK080500	AK080500	1838	876	0.00549451	0.188437	Mm.259716	Mm.259716	Stimulated by retinoic acid 13 (Stra13), mRNA	Stimulated by retinoic acid 13 (Stra13), mRNA	Stra13	Stra13	27	chr11	120820435	120820523	0	-	chr11	120820889	120820940	0	-	366	88	51	120820523	120820889	10368-11472L_10368-11713H	1	10368-11472L_10368-11713H	142	0.00549451
10368-17104L	10368-17105L	Mm.10812	AF068247	AF068247	2804	2240	-0.00490196	0.190927	Mm.10812	Mm.10812	Phosphodiesterase 9A (Pde9a), mRNA	Phosphodiesterase 9A (Pde9a), mRNA	Pde9a	Pde9a	17	chr17	29651101	29651183	0	+	chr17	29660716	29660820	0	+	9533	82	104	29651183	29660716	10368-17104L_10368-17105L	2	10368-17104L_10368-17105L	271	0.00490196
10368-03225H	10368-03226L	Mm.138266	AK044634	AK044634	2227	2075	-0.00451128	0.00163485	Mm.220242	Mm.220242	Ankyrin 2, brain, mRNA (cDNA clone MGC:67574 IMAGE:6405358)	Ankyrin 2, brain, mRNA (cDNA clone MGC:67574 IMAGE:6405358)	Ank2	Ank2	20	chr3	126801221	126801319	0	-	chr3	126850511	126850609	0	-	49192	98	98	126801319	126850511	10368-03225H_10368-03226L	12	10368-03225H_10368-03226L	2266	0.00451128
10368-01287H	10368-01288L	Mm.154303	AK122538	NM_172430	3620	3274	-0.003663	0.0039325	Mm.154303	Mm.154303	RIKEN cDNA 4930544G21 gene, mRNA (cDNA clone MGC:76468 IMAGE:30431760)	RIKEN cDNA 4930544G21 gene, mRNA (cDNA clone MGC:76468 IMAGE:30431760)	4930544G21Rik	4930544G21Rik	27	chr1	83474786	83474872	0	-	chr1	83594182	83594260	0	-	119310	86	78	83474872	83594182	10368-01287H_10368-01288L	7	10368-01287H_10368-01288L	4592	0.003663
10368-01221H	10368-01222H	Mm.1761	M38381	BY719734	183	503	0.003663	0.0459328	Mm.1761	Mm.1761	CDC-like kinase 1 (Clk1), mRNA	CDC-like kinase 1 (Clk1), mRNA	Clk1	Clk1	27	chr1	58668102	58668268	0	-	chr1	58671210	58671300	0	-	2942	166	90	58668268	58671210	10368-01221H_10368-01222H	2	10368-01221H_10368-01222H	659	0.003663
10368-1014H	10368-10244L	Mm.28899	AK009227	AK009227	134	393	-0.003663	0.0482871	Mm.227983	Mm.227983	RIKEN cDNA 1110059P08 gene (1110059P08Rik), mRNA	RIKEN cDNA 1110059P08 gene (1110059P08Rik), mRNA	1110059P08Rik	1110059P08Rik	27	chr10	14363359	14363445	0	-	chr10	14389907	14390001	0	-	26462	86	94	14363445	14389907	10368-1014H_10368-10244L	4	10368-1014H_10368-10244L	490	0.003663
10368-05203L	10368-05487H	Mm.35796	BF463374	BE284192	1750	1545	0.0030525	0.156776	Mm.35796	Mm.53865	Ecotropic viral integration site 5 (Evi5), mRNA	PREDICTED: similar to ankyrin repeat domain 29 [Mus musculus], mRNA sequence	Evi5	Ankrd29	27	chr5	107014759	107014784	0	-	chr5	106987628	106987660	0	-	27099	25	32	106987660	107014759	10368-05203L_10368-05487H	10	10368-05203L_10368-05487H	2575	0.0030525
10368-07327L	10368-07328L	Mm.29630	BQ769143	BC032208	791	219	-0.002442	0.0139562	Mm.294173	Mm.294173	General transcription factor III C 1, mRNA (cDNA clone IMAGE:5325126)	General transcription factor III C 1, mRNA (cDNA clone IMAGE:5325126)	Gtf3c1	Gtf3c1	27	chr7	121751263	121751364	0	-	chr7	121763582	121763759	0	-	12218	101	177	121751364	121763582	10368-07327L_10368-07328L	7	10368-07327L_10368-07328L	1231	0.002442
10368-09216L	10368-09217L	Mm.3154	AK082389	NM_172926	3554	343	0.002442	-0.0281672	Mm.316592	Mm.316592	Ribosomal protein L21, mRNA (cDNA clone MGC:107026 IMAGE:949595)	Ribosomal protein L21, mRNA (cDNA clone MGC:107026 IMAGE:949595)	Snx14	Snx14	27	chr9	88501650	88501676	0	-	chr9	88511485	88511569	0	-	9809	26	84	88501676	88511485	10368-09216L_10368-09217L	8	10368-09216L_10368-09217L	814	0.002442
3433-163L	3433-1683L	Mm.29283	AK011747	BQ572080	120	896	0.001221	-0.250083	Mm.291326	Mm.291326	MKIAA0544 protein	MKIAA0544 protein	Mgrn1	Mgrn1	27	chr16	4589569	4589618	0	+	chr16	4603551	4603767	0	+	13933	49	216	4589618	4603551	3433-163L_3433-1683L	6	3433-163L_3433-1683L	684	0.001221
3433-164H	3433-1684L	Mm.29283	BY567496	AK011747	201	143	0.001221	-0.322135	Mm.291326	Mm.291326	MKIAA0544 protein	MKIAA0544 protein	Mgrn1	Mgrn1	27	chr16	4599773	4599838	0	+	chr16	4604155	4604278	0	+	4317	65	123	4599838	4604155	3433-164H_3433-1684L	1	3433-164H_3433-1684L	227	0.001221
10368-07628L	10368-076L	Mm.133631	AK033472	AF491830	3038	3284	NA	NA	Mm.290880	Mm.290880	Leukocyte-associated immunoglobulin-like receptor (Lair)	Leukocyte-associated immunoglobulin-like receptor (Lair)	Lair1	Lair1	5	chr7	3613944	3613979	0	-	chr7	3568278	3568327	0	-	45617	35	49	3568327	3613944	10368-07628L_10368-076L	5	10368-07628L_10368-076L	720	0
10368-02218H	10368-02580L	Mm.26579	AK053175	AI151747	2969	2763	NA	NA	Mm.26579	Mm.26579	Adult male aorta and vein cDNA, RIKEN full-length enriched library, clone:A530084A08 product:RIKEN cDNA 2610301F02 gene, full insert sequence	Adult male aorta and vein cDNA, RIKEN full-length enriched library, clone:A530084A08 product:RIKEN cDNA 2610301F02 gene, full insert sequence	2610301F02Rik	2610301F02Rik	9	chr2	76886159	76886347	0	-	chr2	77008783	77008946	0	-	122436	188	163	76886347	77008783	10368-02218H_10368-02580L	10	10368-02218H_10368-02580L	2378	0
10368-13211H	10368-13212L	Mm.8149	X66983	BI730103	2659	3278	NA	NA	Mm.8149	Mm.8149	Male germ cell-associated kinase (Mak), mRNA	Male germ cell-associated kinase (Mak), mRNA	Mak	Mak	6	chr13	40469125	40469247	0	-	chr13	40471633	40471707	0	-	2386	122	74	40469247	40471633	10368-13211H_10368-13212L	0	10368-13211H_10368-13212L	0	0
10368-1985H	10368-1986L	Mm.34133	U37544	U37544	3301	3264	NA	NA	Mm.290897	Mm.290897	CD6 antigen, mRNA (cDNA clone MGC:14018 IMAGE:4187689)	CD6 antigen, mRNA (cDNA clone MGC:14018 IMAGE:4187689)	Cd6	Cd6	5	chr19	10472953	10473069	0	-	chr19	10477801	10478103	0	-	4732	116	302	10473069	10477801	10368-1985H_10368-1986L	3	10368-1985H_10368-1986L	300	0
10368-0541L	10368-0542L	Mm.87352	AK006379	AK006379	3439	3343	NA	NA	Mm.87352	Mm.87352	Ring finger protein 32 (Rnf32), mRNA	Ring finger protein 32 (Rnf32), mRNA	Rnf32	Rnf32	9	chr5	28239082	28239206	0	+	chr5	28257025	28257192	0	+	17819	124	167	28239206	28257025	10368-0541L_10368-0542L	2	10368-0541L_10368-0542L	496	0
10368-07430L	10368-07432L	Mm.35104	AK020264	AK020264	916	2674	NA	NA	Mm.35104	Mm.35104	RIKEN cDNA 9130012B15 gene, mRNA (cDNA clone MGC:47015 IMAGE:3589586)	RIKEN cDNA 9130012B15 gene, mRNA (cDNA clone MGC:47015 IMAGE:3589586)	9130012B15Rik	9130012B15Rik	9	chr7	140226321	140226390	0	-	chr7	140246373	140246489	0	-	19983	69	116	140226390	140246373	10368-07430L_10368-07432L	14	10368-07430L_10368-07432L	1431	0
10368-02268H	10368-02600L	Mm.3608	X63963	BI735259	3454	3665	NA	NA	Mm.3608	Mm.3608	Paired box gene 6, mRNA (cDNA clone MGC:46875 IMAGE:4504106)	Paired box gene 6, mRNA (cDNA clone MGC:46875 IMAGE:4504106)	Pax6	Pax6	7	chr2	105535538	105535579	0	+	chr2	105535980	105536042	0	+	401	41	62	105535579	105535980	10368-02268H_10368-02600L	1	10368-02268H_10368-02600L	220	0
10368-17203H	10368-17205L	Mm.248347	BC038689	AK080114	2739	3569	NA	NA	Mm.379487	Mm.379487	RIKEN cDNA A530064D06 gene (A530064D06Rik), mRNA	RIKEN cDNA A530064D06 gene (A530064D06Rik), mRNA	A530064D06Rik	A530064D06Rik	5	chr17	46272062	46272152	0	-	chr17	46303743	46303926	0	-	31591	90	183	46272152	46303743	10368-17203H_10368-17205L	4	10368-17203H_10368-17205L	4368	0
10368-02269L	10368-02600L	Mm.3608	X63963	BI735259	3251	3665	NA	NA	Mm.3608	Mm.3608	Paired box gene 6, mRNA (cDNA clone MGC:46875 IMAGE:4504106)	Paired box gene 6, mRNA (cDNA clone MGC:46875 IMAGE:4504106)	Pax6	Pax6	6	chr2	105546093	105546243	0	+	chr2	105535980	105536042	0	+	10051	150	62	105536042	105546093	10368-02269L_10368-02600L	5	10368-02269L_10368-02600L	675	0
10368-1910H	10368-19218L	Mm.258986	AK045329	BF236183	980	510	0	-0.0229855	Mm.258986	Mm.258986	MAP/microtubule affinity-regulating kinase 2 (Mark2), mRNA	MAP/microtubule affinity-regulating kinase 2 (Mark2), mRNA	Mark2	Mark2	27	chr19	7101653	7101820	0	-	chr19	7099847	7099873	0	-	1780	167	26	7099873	7101653	10368-1910H_10368-19218L	1	10368-1910H_10368-19218L	258	0
10368-07284L	10368-07285L	Mm.40447	NM_020052	AK016571	3152	2928	NA	NA	Mm.40447	Mm.40447	Signal peptide, CUB domain, EGF-like 2 (Scube2), mRNA	Signal peptide, CUB domain, EGF-like 2 (Scube2), mRNA	Scube2	Scube2	8	chr7	105725856	105726026	0	-	chr7	105746068	105746151	0	-	20042	170	83	105726026	105746068	10368-07284L_10368-07285L	3	10368-07284L_10368-07285L	468	0
10368-02268H	10368-02269L	Mm.3608	X63963	X63963	3454	3251	NA	NA	Mm.3608	Mm.3608	Paired box gene 6, mRNA (cDNA clone MGC:46875 IMAGE:4504106)	Paired box gene 6, mRNA (cDNA clone MGC:46875 IMAGE:4504106)	Pax6	Pax6	9	chr2	105535538	105535579	0	+	chr2	105546093	105546243	0	+	10514	41	150	105535579	105546093	10368-02268H_10368-02269L	6	10368-02268H_10368-02269L	895	0
10368-06107L	10368-06108L	Mm.103812	AK030043	AF205278	3109	2863	NA	NA	Mm.103812	Mm.103812	RAD18 homolog (S. cerevisiae), mRNA (cDNA clone MGC:19000 IMAGE:4014013)	RAD18 homolog (S. cerevisiae), mRNA (cDNA clone MGC:19000 IMAGE:4014013)	Rad18	Rad18	6	chr6	112825024	112825101	0	-	chr6	112833052	112833128	0	-	7951	77	76	112825101	112833052	10368-06107L_10368-06108L	1	10368-06107L_10368-06108L	61	0
10368-16162L	10368-16163L	Mm.5134	AK046122	BC031822	2672	3008	NA	NA	Mm.5134	Mm.5134	Glutamate receptor, ionotropic, kainate 1 (Grik1), mRNA	Glutamate receptor, ionotropic, kainate 1 (Grik1), mRNA	Grik1	Grik1	8	chr16	88004919	88004963	0	-	chr16	88105638	88105805	0	-	100675	44	167	88004963	88105638	10368-16162L_10368-16163L	6	10368-16162L_10368-16163L	926	0
3433-06113H	3433-0611L	Mm.5145	L76947	L76946	3528	3286	NA	NA	Mm.5145	Mm.5145	Phosphodiesterase 1C, mRNA (cDNA clone MGC:40631 IMAGE:5400689)	Phosphodiesterase 1C, mRNA (cDNA clone MGC:40631 IMAGE:5400689)	Pde1c	Pde1c	9	chr6	56054733	56054801	0	-	chr6	56308496	56308522	0	-	253695	68	26	56054801	56308496	3433-06113H_3433-0611L	15	3433-06113H_3433-0611L	5526	0
10368-13169H	10368-13170L	Mm.71964	AK044528	AK030315	2930	3098	NA	NA	Mm.379819	Mm.379819	PREDICTED: Mus musculus similar to ADAMTS6 variant 4 (LOC544975), mRNA	PREDICTED: Mus musculus similar to ADAMTS6 variant 4 (LOC544975), mRNA			3	chr13	101551417	101551519	0	+	chr13	101566544	101566667	0	+	15025	102	123	101551519	101566544	10368-13169H_10368-13170L	1	10368-13169H_10368-13170L	134	0
10368-02517L	10368-02811H	Mm.28319	BY733056	BB652399	3124	3516	NA	NA	Mm.28319	Mm.28319	Pleckstrin and Sec7 domain containing 4, mRNA (cDNA clone MGC:95956 IMAGE:30361859)	Pleckstrin and Sec7 domain containing 4, mRNA (cDNA clone MGC:95956 IMAGE:30361859)	Psd4	Psd4	3	chr2	24393670	24393830	0	+	chr2	24375662	24375891	0	+	17779	160	229	24375891	24393670	10368-02517L_10368-02811H	1	10368-02517L_10368-02811H	66	0
10368-10231L	10368-10348H	Mm.32324	AK017900	AK040038	3232	3277	NA	NA	Mm.131264	Mm.131264	RIKEN cDNA 5830405N20 gene, mRNA (cDNA clone MGC:73639 IMAGE:582670)	RIKEN cDNA 5830405N20 gene, mRNA (cDNA clone MGC:73639 IMAGE:582670)	5830405N20Rik	5830405N20Rik	4	chr10	129865279	129865334	0	+	chr10	129841549	129841720	0	+	23559	55	171	129841720	129865279	10368-10231L_10368-10348H	2	10368-10231L_10368-10348H	250	0
10368-1183L	10368-1184H	Mm.99989	BI663922	BY024579	3537	3501	NA	NA	Mm.99989	Mm.99989	Gamma-aminobutyric acid (GABA-A) receptor, pi, mRNA (cDNA clone MGC:38355 IMAGE:5344479)	Gamma-aminobutyric acid (GABA-A) receptor, pi, mRNA (cDNA clone MGC:38355 IMAGE:5344479)	Gabrp	Gabrp	2	chr11	33506978	33507130	0	-	chr11	33526492	33526584	0	-	19362	152	92	33507130	33526492	10368-1183L_10368-1184H	6	10368-1183L_10368-1184H	725	0
3433-02116L	3433-02118L	Mm.160130	AK019712	AK019712	3672	2923	NA	NA	Mm.136347	Mm.136347	RIKEN cDNA 4930529M08 gene, mRNA (cDNA clone IMAGE:6811505)	RIKEN cDNA 4930529M08 gene, mRNA (cDNA clone IMAGE:6811505)	4930529M08Rik	4930529M08Rik	5	chr2	145680697	145680848	0	+	chr2	145691915	145692041	0	+	11067	151	126	145680848	145691915	3433-02116L_3433-02118L	3	3433-02116L_3433-02118L	296	0
10368-0478H	10368-0479L	Mm.155573	AF274321	AF274321	3213	3225	NA	NA	Mm.155573	Mm.155573	WD repeat domain 31, mRNA (cDNA clone MGC:46809 IMAGE:5364307)	WD repeat domain 31, mRNA (cDNA clone MGC:46809 IMAGE:5364307)	Wdr31	Wdr31	4	chr4	61889507	61889669	0	-	chr4	61894018	61894118	0	-	4349	162	100	61889669	61894018	10368-0478H_10368-0479L	2	10368-0478H_10368-0479L	210	0
10368-16115L	10368-16116H	Mm.35253	BF584808	AF319951	2723	3256	NA	NA	Mm.35253	Mm.35253	Solute carrier family 12 (potassium/chloride transporters), member 8, mRNA (cDNA clone MGC:31673 IMAGE:4910321)	Solute carrier family 12 (potassium/chloride transporters), member 8, mRNA (cDNA clone MGC:31673 IMAGE:4910321)	Slc12a8	Slc12a8	5	chr16	33222271	33222335	0	+	chr16	33291632	33291778	0	+	69297	64	146	33222335	33291632	10368-16115L_10368-16116H	4	10368-16115L_10368-16116H	522	0
10368-05270H	10368-05527H	Mm.159924	BC019151	BY715336	3382	3291	NA	NA	Mm.358781	Mm.358781	RIKEN cDNA C030022K24 gene (C030022K24Rik), mRNA	RIKEN cDNA C030022K24 gene (C030022K24Rik), mRNA	C030022K24Rik	C030022K24Rik	4	chr5	120698785	120698848	0	+	chr5	120716319	120716423	0	+	17471	63	104	120698848	120716319	10368-05270H_10368-05527H	1	10368-05270H_10368-05527H	151	0
10368-03232L	10368-03233L	Mm.31056	AK018492	AK018492	3168	3507	NA	NA	Mm.31056	Mm.31056	RIKEN cDNA 9030408N13 gene (9030408N13Rik), mRNA	RIKEN cDNA 9030408N13 gene (9030408N13Rik), mRNA	9030408N13Rik	9030408N13Rik	2	chr3	129757940	129758100	0	-	chr3	129772937	129773107	0	-	14837	160	170	129758100	129772937	10368-03232L_10368-03233L	1	10368-03232L_10368-03233L	105	0
3433-10122L	3433-10123H	Mm.1499	BY225207	L02241	3702	3224	NA	NA	Mm.262135	Mm.262135	Protein kinase inhibitor beta, cAMP dependent, testis specific (Pkib), mRNA	Protein kinase inhibitor beta, cAMP dependent, testis specific (Pkib), mRNA	Pkib	Pkib	4	chr10	57517492	57517603	0	+	chr10	57525943	57526050	0	+	8340	111	107	57517603	57525943	3433-10122L_3433-10123H	0	3433-10122L_3433-10123H	0	0
10368-04136L	10368-04137H	Mm.835	BC034130	BC028975	3182	3667	NA	NA	Mm.374877	Mm.374877	WD repeat domain 78 (Wdr78), mRNA	WD repeat domain 78 (Wdr78), mRNA	BC028975	BC028975	5	chr4	102436057	102436178	0	-	chr4	102440903	102440989	0	-	4725	121	86	102436178	102440903	10368-04136L_10368-04137H	2	10368-04136L_10368-04137H	310	0
10368-11203H	10368-11204L	Mm.4980	X55718	X55718	3047	3401	NA	NA	Mm.4980	Mm.4980	Cholinergic receptor, nicotinic, epsilon polypeptide (Chrne), mRNA	Cholinergic receptor, nicotinic, epsilon polypeptide (Chrne), mRNA	Chrne	Chrne	3	chr11	70696782	70696888	0	-	chr11	70699729	70699884	0	-	2841	106	155	70696888	70699729	10368-11203H_10368-11204L	5	10368-11203H_10368-11204L	719	0
10368-15376L	10368-1593L	Mm.32911	BC018505	AF079972	3125	2260	NA	NA	Mm.32911	Mm.32911	Pleckstrin homology, Sec7 and coiled/coil domains 4, mRNA (cDNA clone IMAGE:5253396)	Pleckstrin homology, Sec7 and coiled/coil domains 4, mRNA (cDNA clone IMAGE:5253396)	Pscd4	Pscd4	5	chr15	78685645	78685727	0	+	chr15	78689909	78690027	0	+	4182	82	118	78685727	78689909	10368-15376L_10368-1593L	2	10368-15376L_10368-1593L	132	0
10368-10240H	10368-10241L	Mm.248648	AK017897	BY753247	3413	3666	NA	NA	Mm.248648	Mm.248648	PREDICTED: syntaxin 11 [Mus musculus], mRNA sequence	PREDICTED: syntaxin 11 [Mus musculus], mRNA sequence	Stx11	Stx11	2	chr10	12644509	12644643	0	-	chr10	12648900	12648977	0	-	4257	134	77	12644643	12648900	10368-10240H_10368-10241L	0	10368-10240H_10368-10241L	0	0
10368-04657H	10368-04658H	Mm.44613	BY260428	AK032598	2388	3393	NA	NA	Mm.271936	Mm.271936	SH2 domain containing 5, mRNA (cDNA clone IMAGE:4505120)	SH2 domain containing 5, mRNA (cDNA clone IMAGE:4505120)	BC036961	BC036961	9	chr4	137632053	137632130	0	+	chr4	137632272	137632399	0	+	142	77	127	137632130	137632272	10368-04657H_10368-04658H	0	10368-04657H_10368-04658H	0	0
10368-0210H	10368-029H	Mm.27791	NM_026754	BY230308	3503	2151	NA	NA	Mm.27791	Mm.27791	RIKEN cDNA 1110017I16 gene (1110017I16Rik), mRNA	RIKEN cDNA 1110017I16 gene (1110017I16Rik), mRNA	1110017I16Rik	1110017I16Rik	7	chr2	4898511	4898609	0	+	chr2	4893928	4893993	0	+	4518	98	65	4893993	4898511	10368-0210H_10368-029H	1	10368-0210H_10368-029H	96	0
10368-10271L	10368-1062H	Mm.37596	AK012710	AK010530	3267	2818	NA	NA	Mm.338605	Mm.338605	RIKEN cDNA 2410017P07 gene (2410017P07Rik), mRNA	RIKEN cDNA 2410017P07 gene (2410017P07Rik), mRNA	2410017P07Rik	2410017P07Rik	3	chr10	41551501	41551574	0	-	chr10	41539289	41539375	0	-	12126	73	86	41539375	41551501	10368-10271L_10368-1062H	2	10368-10271L_10368-1062H	195	0
3433-1350H	3433-1351L	Mm.46510	AK010576	AK014517	1912	3624	NA	NA	Mm.212208	Mm.212208	Excision repaiross-complementing rodent repair deficiency, complementation group 8, mRNA (cDNA clone MGC:30748 IMAGE:3985548)	Excision repaiross-complementing rodent repair deficiency, complementation group 8, mRNA (cDNA clone MGC:30748 IMAGE:3985548)	Ercc8	Ercc8	8	chr13	105295689	105295790	0	+	chr13	105302001	105302082	0	+	6211	101	81	105295790	105302001	3433-1350H_3433-1351L	1	3433-1350H_3433-1351L	124	0
10368-15112H	10368-15113L	Mm.129682	AK042110	AI226802	2546	2374	NA	NA	Mm.296441	Mm.296441	RIKEN cDNA E430012M05 gene (E430012M05Rik), mRNA	RIKEN cDNA E430012M05 gene (E430012M05Rik), mRNA	E430012M05Rik	E430012M05Rik	9	chr15	81500328	81500475	0	+	chr15	81532800	81532977	0	+	32325	147	177	81500475	81532800	10368-15112H_10368-15113L	5	10368-15112H_10368-15113L	874	0
10368-08212L	10368-08213L	Mm.188067	AJ344253	AK029911	3403	2765	NA	NA	Mm.324592	Mm.324592	RIKEN cDNA 1700047E16 gene (1700047E16Rik), mRNA	RIKEN cDNA 1700047E16 gene (1700047E16Rik), mRNA	1700047E16Rik	1700047E16Rik	5	chr8	89878803	89878876	0	-	chr8	89892332	89892408	0	-	13456	73	76	89878876	89892332	10368-08212L_10368-08213L	3	10368-08212L_10368-08213L	397	0
3433-02117L	3433-02118L	Mm.160130	AK019712	AK019712	3437	2923	NA	NA	Mm.136347	Mm.136347	RIKEN cDNA 4930529M08 gene, mRNA (cDNA clone IMAGE:6811505)	RIKEN cDNA 4930529M08 gene, mRNA (cDNA clone IMAGE:6811505)	4930529M08Rik	4930529M08Rik	3	chr2	145690776	145690852	0	+	chr2	145691915	145692041	0	+	1063	76	126	145690852	145691915	3433-02117L_3433-02118L	1	3433-02117L_3433-02118L	68	0
10368-087L	10368-088L	Mm.175163	AK007656	AF422108	2836	3625	NA	NA	Mm.175163	Mm.175163	CD209b antigen (Cd209b), mRNA	CD209b antigen (Cd209b), mRNA	Cd209b	Cd209b	7	chr8	3885404	3885555	0	-	chr8	3890001	3890090	0	-	4446	151	89	3885555	3890001	10368-087L_10368-088L	4	10368-087L_10368-088L	342	0
10368-08263H	10368-08432H	Mm.248357	AK089244	AK089244	3010	3364	NA	NA	Mm.248357	Mm.248357	Dipeptidase 2 (Dpep2), mRNA	Dipeptidase 2 (Dpep2), mRNA	Dpep2	Dpep2	3	chr8	104588325	104588453	0	-	chr8	104589451	104589765	0	-	998	128	314	104588453	104589451	10368-08263H_10368-08432H	1	10368-08263H_10368-08432H	127	0
10368-181H	10368-18225H	Mm.5244	AI461618	BU583549	3440	2381	NA	NA	Mm.5244	Mm.5244	CAMP responsive element modulator, mRNA (cDNA clone MGC:41125 IMAGE:3373396)	CAMP responsive element modulator, mRNA (cDNA clone MGC:41125 IMAGE:3373396)	Crem	Crem	9	chr18	3493422	3493519	0	-	chr18	3465090	3465236	0	-	28186	97	146	3465236	3493422	10368-181H_10368-18225H	2	10368-181H_10368-18225H	226	0
3433-02286H	3433-02287L	Mm.2991	AF043276	AF043277	3443	2758	NA	NA	Mm.285075	Mm.285075	Kappa3-related opioid receptor isoform E (Kor3) mRNA, alternatively spliced	Kappa3-related opioid receptor isoform E (Kor3) mRNA, alternatively spliced	Oprl1	Oprl1	9	chr2	182217413	182217446	0	+	chr2	182218907	182219004	0	+	1461	33	97	182217446	182218907	3433-02286H_3433-02287L	1	3433-02286H_3433-02287L	42	0
3433-1350H	3433-1352H	Mm.46510	AK010576	BI734883	1912	1841	0	-0.0562404	Mm.212208	Mm.212208	Excision repaiross-complementing rodent repair deficiency, complementation group 8, mRNA (cDNA clone MGC:30748 IMAGE:3985548)	Excision repaiross-complementing rodent repair deficiency, complementation group 8, mRNA (cDNA clone MGC:30748 IMAGE:3985548)	Ercc8	Ercc8	20	chr13	105295689	105295790	0	+	chr13	105305104	105305205	0	+	9314	101	101	105295790	105305104	3433-1350H_3433-1352H	4	3433-1350H_3433-1352H	342	0
10368-14186H	10368-14187L	Mm.65969	AA241268	BC052062	2683	3641	NA	NA	Mm.352675	Mm.352675	RIKEN cDNA D230005D02 gene, mRNA (cDNA clone MGC:62454 IMAGE:5703279)	RIKEN cDNA D230005D02 gene, mRNA (cDNA clone MGC:62454 IMAGE:5703279)	D230005D02Rik	D230005D02Rik	5	chr14	72291639	72291745	0	+	chr14	72312915	72312971	0	+	21170	106	56	72291745	72312915	10368-14186H_10368-14187L	1	10368-14186H_10368-14187L	118	0
10368-08170L	10368-08396L	Mm.4392	AA863979	U14332	3085	3072	NA	NA	Mm.4392	Mm.4392	Interleukin 15, mRNA (cDNA clone MGC:36131 IMAGE:5345382)	Interleukin 15, mRNA (cDNA clone MGC:36131 IMAGE:5345382)	Il15	Il15	9	chr8	80901597	80901674	0	-	chr8	80937132	80937253	0	-	35458	77	121	80901674	80937132	10368-08170L_10368-08396L	2	10368-08170L_10368-08396L	197	0
3433-1241H	3433-1278H	Mm.218590	BE851562	CA880574	3545	2333	NA	NA	Mm.218590	Mm.218590	RIKEN cDNA 9030617O03 gene (9030617O03Rik), mRNA	RIKEN cDNA 9030617O03 gene (9030617O03Rik), mRNA	9030617O03Rik	9030617O03Rik	9	chr12	98330537	98330687	0	+	chr12	98282968	98283024	0	+	47513	150	56	98283024	98330537	3433-1241H_3433-1278H	1	3433-1241H_3433-1278H	127	0
3433-08149H	3433-08150H	Mm.22961	AJ300184	AW318377	2983	2676	NA	NA	Mm.210823	Mm.210823	Pre-B-cell leukemia transcription factor 4, mRNA (cDNA clone MGC:40990 IMAGE:1263363)	Pre-B-cell leukemia transcription factor 4, mRNA (cDNA clone MGC:40990 IMAGE:1263363)	Pbx4	Pbx4	9	chr8	68324700	68324853	0	+	chr8	68321139	68321274	0	+	3426	153	135	68321274	68324700	3433-08149H_3433-08150H	0	3433-08149H_3433-08150H	0	0
10368-01360L	10368-0154L	Mm.95700	AF406641	AF406641	3162	3230	NA	NA	Mm.95700	Mm.95700	Crumbs homolog 1 (Drosophila) (Crb1), mRNA	Crumbs homolog 1 (Drosophila) (Crb1), mRNA	Crb1	Crb1	2	chr1	139124128	139124293	0	-	chr1	139206232	139206371	0	-	81939	165	139	139124293	139206232	10368-01360L_10368-0154L	4	10368-01360L_10368-0154L	4400	0
10368-0540L	10368-0542L	Mm.87352	AK006379	AK006379	2725	3343	NA	NA	Mm.87352	Mm.87352	Ring finger protein 32 (Rnf32), mRNA	Ring finger protein 32 (Rnf32), mRNA	Rnf32	Rnf32	9	chr5	28235963	28236105	0	+	chr5	28257025	28257192	0	+	20920	142	167	28236105	28257025	10368-0540L_10368-0542L	4	10368-0540L_10368-0542L	654	0
3433-02116L	3433-02117L	Mm.160130	AK019712	AK019712	3672	3437	NA	NA	Mm.136347	Mm.136347	RIKEN cDNA 4930529M08 gene, mRNA (cDNA clone IMAGE:6811505)	RIKEN cDNA 4930529M08 gene, mRNA (cDNA clone IMAGE:6811505)	4930529M08Rik	4930529M08Rik	3	chr2	145680697	145680848	0	+	chr2	145690776	145690852	0	+	9928	151	76	145680848	145690776	3433-02116L_3433-02117L	1	3433-02116L_3433-02117L	151	0
10368-04235L	10368-04236H	Mm.29813	AK076962	BB613470	2610	3681	NA	NA	Mm.29813	Mm.381379	RIKEN cDNA 1700029G01 gene (1700029G01Rik), mRNA	MRNA similar to thyroid hormone receptor-associated protein, 150 kDa subunit (cDNA clone MGC:56927 IMAGE:6314114)	1700029G01Rik		9	chr4	125606170	125606270	0	-	chr4	125606823	125606913	0	-	553	100	90	125606270	125606823	10368-04235L_10368-04236H	2	10368-04235L_10368-04236H	102	0
3433-10117H	3433-10142H	Mm.4191	AF260307	AF062753	3602	3177	NA	NA	Mm.331674	Mm.331674	MOR mRNA for mu opioid receptor	MOR mRNA for mu opioid receptor	Oprm1	Oprm1	0	chr10	3557383	3557971	0	-	chr10	3366837	3366925	0	-	190458	588	88	3366925	3557383	3433-10117H_3433-10142H	21	3433-10117H_3433-10142H	5739	0
3433-1030L	3433-1090H	Mm.35300	BY745644	AF128118	3517	3324	NA	NA	Mm.35300	Mm.35300	Autoimmune regulator (Aire) mRNA, alternatively spliced product 3d	Autoimmune regulator (Aire) mRNA, alternatively spliced product 3d	Aire	Aire	0	chr10	77697821	77697873	0	-	chr10	77689190	77689311	0	-	8510	52	121	77689311	77697821	3433-1030L_3433-1090H	10	3433-1030L_3433-1090H	1201	0
10368-03229L	10368-03389H	Mm.246804	CA983956	U80010	3160	3299	NA	NA	Mm.246804	Mm.246804	Paired-like homeodomain transcription factor 2 (Pitx2), mRNA	Paired-like homeodomain transcription factor 2 (Pitx2), mRNA	Pitx2	Pitx2	9	chr3	129043435	129043580	0	+	chr3	129044160	129044297	0	+	580	145	137	129043580	129044160	10368-03229L_10368-03389H	1	10368-03229L_10368-03389H	56	0
10368-12305H	10368-1258H	Mm.147078	AK050030	BG078952	1990	3104	NA	NA	Mm.268180	Mm.268180	PREDICTED: mirror-image polydactyly gene 1 homolog [Mus musculus], mRNA sequence	PREDICTED: mirror-image polydactyly gene 1 homolog [Mus musculus], mRNA sequence	Mipol1	Mipol1	3	chr12	55238419	55238625	0	+	chr12	55241547	55241660	0	+	2922	206	113	55238625	55241547	10368-12305H_10368-1258H	1	10368-12305H_10368-1258H	127	0
10368-1824H	10368-1825H	Mm.87277	AK010717	AK010717	3559	3036	NA	NA	Mm.87277	Mm.87277	Proteasome (prosome, macropain) subunit, alpha type, 8, mRNA (cDNA clone IMAGE:4010865)	Proteasome (prosome, macropain) subunit, alpha type, 8, mRNA (cDNA clone IMAGE:4010865)	Psma8	Psma8	1	chr18	15070356	15070482	0	+	chr18	15106471	15106590	0	+	35989	126	119	15070482	15106471	10368-1824H_10368-1825H	2	10368-1824H_10368-1825H	248	0
