# Supplementary material for: Functional coordination of alternative splicing in the mammalian central nervous system
Source: Genome Biol. 2007 Jun 12;8(6):R108. doi: 10.1186/gb-2007-8-6-r108 (PMC2394768; doi:10.1186/gb-2007-8-6-r108)
Supplement: Additional data file 6 — Summarized are experimentally defined sequences/motifs associated with neural specific AS used for searches [file gb-2007-8-6-r108-S6.xls]

## Sheet: Sheet1
Additional Data File 6
Experimentally-defined sequences/motifs associated with neural-specific AS
Splicing factor	Experimentally-defined sequence/motif	Reference
nPTB/PTB	GCAAUUCUCUUUUCUGUCU	(Ashiya and Grabowski, 1997)
	CCUUUUCCUUCUUCUUAUU	(Ashiya and Grabowski, 1997)
	UGUUUCUCUUUCUCUCCUUU	(Ashiya and Grabowski, 1997)
	UUCUCU	(Ashiya and Grabowski, 1997)
	CUCUCU	(Chou et al., 2000)
Fox-1/-2	(U)GCAUG	(Minovitsky et al., 2005)
MHCB	(UGCAUGUCGUACUGCAUGU)	(Kawamoto, 1996)
Nova	YCAY	(Jensen et al., 2000)
CaMK RE	GAAGACUGGUAG	(Xie et al., 2005)
CaMK RE1	UGGUAG	(Xie et al., 2005)
CaMK RE2	CACAUUA	(Xie et al., 2005)
HnRNP H/F	GGGGGCUG/GGGGG	(Markovtsov et al., 2000)
hnRNP-A1	UAGG	(Burd and Dreyfuss, 1994)
SRp55	AAGAAAAGGGA	(Tran et al., 2003)
Tra2-beta	AAGAAGGAAGG	(Hofmann et al., 2000)
Multiple Factors	UGAGGCUGGGGGCUGCUCUCUGCAUGUGCUUCCU	(Chan and Black, 1997; Markovtsov et al., 2000)
Unknown1	UGYUUUC	(Sugnet et al., 2006)
Unknown2	AUGUUU	(Shibata et al., 1996)
Unknown3	ACAAAUCCA	(Zhang et al., 1996; Ashiya and Grabowski, 1997)
Unknown4	ACAAAGCGUUCUACCAGCAGCCAGAUGCUG	(Stamm et al., 1999)
