# Supplementary material for: Functional coordination of alternative splicing in the mammalian central nervous system
Source: Genome Biol. 2007 Jun 12;8(6):R108. doi: 10.1186/gb-2007-8-6-r108 (PMC2394768; doi:10.1186/gb-2007-8-6-r108)
Supplement: Additional data file 7 — Summarized are experimentally defined motifs/subsequences significantly enriched in exons and introns associated with CNS regulated AS events identified in the AS microarray data. [file gb-2007-8-6-r108-S7.xls]

## Sheet: KnownMotifs.scores.bestones
Additional Data File 7
Enrichment of experimentally-defined sequences/motifs
in exons and introns associated with CNS-regulated AS events
Motif/Subseq.	Description	Group	Location	hgPval
TTTCTCT	PTB/nPTBc_7_3/9	D	AI1AI2	1.6794e-06
TTTCTCT	PTB/nPTBc_7_3/9	D	AI1	9.2759e-06
TTTCTCT	PTB/nPTBc_7_3/9	C	AI1AI2	1.5614e-05
TTTCTCT	PTB/nPTBc_7_3/9	C	AI1	4.8727e-05
CTCTCCT	PTB/nPTBc_7_12	D	AI1AI2	6.9137e-05
TCTCTTT	PTB/nPTBc_7_5/a_7_6	D	AI1	0.00010389
CTCTCCT	PTB/nPTBc_7_12	D	C1I1_AI1	0.00010862
TTTCTCTC	PTB/nPTBc_8_9	C	AI1	0.00011298
CTCTCCT	PTB/nPTBc_7_12	C	AI1AI2	0.00017236
TTCTCT	PTB/nPTBd	D	AI1	0.00018659
CTCTCCT	PTB/nPTBc_7_12	C	AI2_C2I2	0.0002132
TTTCTCT	PTB/nPTBc_7_3/9	D	C1I1_AI1	0.00031035
TTTCTCTC	PTB/nPTBc_8_9	C	C1I1_AI1	0.00032404
TCTCTCC	PTB/nPTBc_7_11	D	C1I1_AI1	0.00036132
TCTCTTT	PTB/nPTBc_7_5/a_7_6	D	C1I1_AI1	0.00041292
CTTTTCT	PTB/nPTBa_7_9	D	AI1	0.00042175
CTCTCCT	PTB/nPTBc_7_12	D	AI2_C2I2	0.00049529
TTTCTCTT	PTB/nPTBc_8_3	D	AI1AI2	0.00050632
CTCTCT	PTB/nPTBe	D	AI1	0.00058884
TCTCTTT	PTB/nPTBc_7_5/a_7_6	D	AI1AI2	0.00066057
TTTCTCT	PTB/nPTBc_7_3/9	C	C1I1_AI1	0.00086062
TTCTCT	PTB/nPTBd	D	C1I1_AI1	0.00087718
TTTCTCTC	PTB/nPTBc_8_9	C	AI1AI2	0.00089161
TGCATG	Fox1-2	D	AI1AI2	0.00038773
TGCATG	Fox1-2	C	AI2	0.0006152
TGCATGT	MHCBb_7_1/MHCBb_7_13	D	AI1AI2	0.00060292
TGCATGT	MultipleFactors_7_21	D	AI1AI2	0.00060292
YCAYYCA	NOVAa_7_1	U	C1_A	6.881e-05
YCAYYCAYYC	NOVAa_10_1	C	AI2_C2I2	0.00058885
YCAYYCAYYC	NOVAa_10_1	C	AI2	0.00078132
ACTGGTA	CaMK_RE1a_7_5	U	C1	0.00038648
ACTGGTA	CaMK_RE1a_7_5	C	C1	0.00047359
CAGCCAGA	Unknown4_8_18	C	C1_C2	8.1855e-05
CAGCCAGA	Unknown4_8_18	D	C1_C2	0.00023155
CAGCCAGA	Unknown4_8_18	C	C1	0.00034478
