# Supplementary material for: Functional coordination of alternative splicing in the mammalian central nervous system
Source: Genome Biol. 2007 Jun 12;8(6):R108. doi: 10.1186/gb-2007-8-6-r108 (PMC2394768; doi:10.1186/gb-2007-8-6-r108)
Supplement: Additional data file 8 — Summarized are the number and statistical significance of ab initio motifs detected at each exonic and intronic location, and in each group. [file gb-2007-8-6-r108-S8.xls]

## Sheet: AllBrainSeeds_MatthewNList_FDR0
Table S6
Number of significant motifs per intron/exon location and group defintion
	A	AI2_C2I2	A_C2	C1	C1I1	C1I1_AI1	C1I1_C2I2	C1_A	C1_C2	C2	C2I2	I1	I1I2	I2	SUM
Group
C	0	0	0	1	0	2	0	0	1	0	0	3	3	0	10
D	0	1	0	0	1	4	2	0	1	0	1	6	7	1	24
U	0	0	1	1	0	0	0	0	2	0	0	4	1	0	9
SUM	0	1	1	2	1	6	2	0	4	0	1	13	11	1	43
Zscore of the counts of significant motifs per intron/exon location and group defintion
	A	AI2_C2I2	A_C2	C1	C1I1	C1I1_AI1	C1I1_C2I2	C1_A	C1_C2	C2	C2I2	I1	I1I2	I2	SUM
Group
C	-0.3462	-0.46	-0.381	1.3091	-0.537	2.85	-0.5	-0.4706	1.2222	-0.4222	-0.4808	5.3077	5.2264	-0.5	2.8248
D	-0.434	0.8025	-0.3922	-0.431	2.3158	6.7857	2.9661	-0.4082	1.3333	-0.3968	1.5686	11.2157	12.7358	1.4151	8.1937
U	-0.4167	-0.5593	1.2931	1.1803	-0.4717	-0.4545	-0.4375	-0.46	3.0893	-0.413	-0.5	6.5088	1.2281	-0.4412	2.2468
SUM	-0.6505	0.0763	0.413	1.1333	0.3864	4.9528	1.1091	-0.7128	2.7542	-0.6392	0.2688	12.567	10.5361	0.181	7.185
