# Supplementary material for: Functional coordination of alternative splicing in the mammalian central nervous system
Source: Genome Biol. 2007 Jun 12;8(6):R108. doi: 10.1186/gb-2007-8-6-r108 (PMC2394768; doi:10.1186/gb-2007-8-6-r108)
Supplement: Additional data file 10 — Shown are conservation levels of motifs associated with CNS specific AS events detected from ab initio searches. [file gb-2007-8-6-r108-S10.xls]

## Sheet: Conservation
Additional Data File 10
Conservation levels of motifs associated with CNS-specific AS events detected from ab initio searches
#Motif	Grp	Seq	Pos	PosC	PosNC	Neg	NegC	NegNC	RatioP	RatioN	RatioDiff	RatioRandPos	RatioRandNeg	RatioRandDiff	"-LOG10(pvalPC)"
UNUNUUUU	C	C1I1_AI1	58	48	10	1140	749	391	0.83	0.66	0.17	0.24	0.19	0.05	46.5019
UNUNNUNUCU	D	C1I1_AI1	40	28	12	890	390	500	0.7	0.44	0.26	0.21	0.17	0.04	23.9683
UNUNNUCUNU	D	C1I1_AI1	37	27	10	911	412	499	0.73	0.45	0.28	0.22	0.17	0.05	23.5928
UUUGNUU	C	I1I2	45	31	14	836	450	386	0.69	0.54	0.15	0.33	0.23	0.1	13.899
UNUCUNNNUU	D	I1I2	37	28	9	921	445	476	0.76	0.48	0.27	0.36	0.22	0.14	13.7977
UUNUCUNU	D	I1I2	38	27	11	990	520	470	0.71	0.53	0.19	0.37	0.2	0.17	10.7664
UUNUCUNU	D	I1	30	19	11	657	308	349	0.63	0.47	0.16	0.29	0.17	0.12	9.2266
UNUUCUNU	D	I1	29	19	10	684	324	360	0.66	0.47	0.18	0.31	0.18	0.13	8.9066
UNCUNUCU	D	I1	26	17	9	531	192	339	0.65	0.36	0.29	0.31	0.18	0.13	8.0521
UUNGUUU	C	I1I2	40	24	16	684	338	346	0.6	0.49	0.11	0.36	0.23	0.13	6.3759
UUNNCUNUNC	C	C1I1_AI1	37	17	20	590	179	411	0.46	0.3	0.16	0.23	0.18	0.05	6.3394
UNCNCUNUNC	D	C1I1_AI1	26	12	14	470	108	362	0.46	0.23	0.23	0.21	0.16	0.05	5.626
CUNUUUNNNU	D	I1I2	35	20	15	865	416	449	0.57	0.48	0.09	0.35	0.24	0.11	5.1055
UUNCUNUC	D	I1	24	14	10	417	141	276	0.58	0.34	0.25	0.32	0.17	0.15	4.9696
UUNCUNUC	D	I1I2	32	19	13	686	253	433	0.59	0.37	0.22	0.38	0.22	0.16	4.4656
UUNCUCU	C	I1	32	15	17	448	142	306	0.47	0.32	0.15	0.28	0.18	0.1	4.0356
UNUUNNCNUG	D	I1I2	25	13	12	465	140	325	0.52	0.3	0.22	0.32	0.22	0.1	3.5087
UUGUUU	C	I1	31	17	14	516	236	280	0.55	0.46	0.09	0.45	0.36	0.09	1.7232
GACNANCC	C	C1_C2	21	12	9	198	96	102	0.57	0.48	0.09	0.5	0.45	0.05	1.1032
UNUCNCUC	D	I1I2	26	10	16	478	154	324	0.38	0.32	0.06	0.36	0.22	0.14	0.7559
AACAG	C	C1	32	24	8	463	255	208	0.75	0.55	0.2	0.76	0.71	0.05	0.4392
CUUUG	C	I1	46	27	19	892	371	521	0.59	0.42	0.17	0.69	0.64	0.05	0.0516
UGGCU	D	AI2_C2I2	40	24	16	1297	573	724	0.6	0.44	0.16	0.78	0.75	0.03	0.003
UUGGC	D	C2I2	24	7	17	600	122	478	0.29	0.2	0.09	0.58	0.58	0	0.0011
CCUGU	C	I1I2	60	31	29	1360	655	705	0.52	0.48	0.04	0.82	0.78	0.04	0
UAGUU	D	C1I1_C2I2	30	9	21	889	276	613	0.3	0.31	-0.01	0.76	0.77	-0.01	0
