# Supplementary material for: Functional coordination of alternative splicing in the mammalian central nervous system
Source: Genome Biol. 2007 Jun 12;8(6):R108. doi: 10.1186/gb-2007-8-6-r108 (PMC2394768; doi:10.1186/gb-2007-8-6-r108)
Supplement: Additional data file 11 — Provided are GenASAP values and C1-A-C2 exon sequences for 3,707 AS events profiled in 27 mouse tissues. Additional microarray data has been deposited in GEO under accession GSE8081. [file gb-2007-8-6-r108-S11.xls]

## Sheet: GenASAP Values
Id	E12	E15	E9	ES	bladder	brain	cerebellum	cortex	eye	heart	hindbrain	intestine	kidney	liver	lung	mammary	midbrain	muscle	ovary	salivary	spinalcord	spleen	stomach	striatum	teeth	testis	tongue
10368-01102H	0.326845	0.346677	0.408489	0.479218	0.341716	0.35893	0.361558	0.370994	0.358352	0.345905	0.325009	0.362227	0.275395	0.36676	0.329021	0.406235	0.246206	0.346139	0.371773	0.329426	0.339295	0.430203	0.338569	0.29234	0.366892	0.198175	0.313573
10368-01103L	0.286989	0.30697	0.341265	0.299774	0.20102	0.236571	0.18751	0.246041	0.293236	0.366798	0.186007	0.218459	0.177125	0.328402	0.336878	0.277066	0.387735	0.322073	0.33431	0.178435	0.22003	0.416761	0.215693	0.223536	0.302968	0.366264	0.197008
10368-01104H	0.351801	0.320204	0.35853	0.286297	0.25464	0.57493	0.466921	0.679103	0.470444	0.205477	0.754807	0.342202	0.665747	0.307158	0.268021	0.453125	0.818022	0.32522	0.215866	0.220404	0.770961	0.666467	0.293372	0.585414	0.228363	0.452122	0.153005
10368-01105L	0.0921316	0.0679121	0.0648022	0.0632407	0.0173597	0.0907807	0.074591	0.110251	0.0702032	0.142599	0.0758943	0.0577274	0.0771541	0.00174833	0.0444007	0.0214612	0.119624	0.145434	0.0331599	0.0953561	0.0558289	0.0448326	0.119262	0.132302	0.0745626	0.20366	0.0553128
10368-01106H	0.288267	0.357947	0.300136	0.332532	0.61705	0.268179	0.28482	0.309983	0.29231	0.400618	0.285841	0.373811	0.39843	0.844916	0.495172	0.569018	0.213709	0.371262	0.420349	0.385938	0.242612	0.309874	0.312745	0.248596	0.547795	0.281719	0.413252
10368-01109L	0.387284	0.257066	0.181877	0.349455	0.224108	0.409849	0.377716	0.320027	0.391497	0.362298	0.537548	0.147995	0.160251	0.141205	0.30832	0.250488	0.324401	0.392123	0.387439	0.200677	0.419941	0.302112	0.214989	0.371135	0.259046	0.370394	0.617798
10368-0110H	0.218187	0.175102	0.200007	0.180465	0.152922	0.116683	0.175979	0.365023	0.133502	0.133277	0.171607	0.187757	0.201138	0.112124	0.202929	0.159381	0.198239	0.206276	0.152143	0.104771	0.191181	0.128608	0.17056	0.203894	0.17834	0.357998	0.129173
10368-01114L	0.237899	0.383973	0.177162	0.159108	0.121914	0.145187	0.120009	0.198424	0.110862	0.295375	0.0623886	0.0517876	0.13479	0.12819	0.120683	0.105638	0.0270063	0.130511	0.296443	0.0904396	0.145153	0.207975	0.0764284	0.102766	0.145899	0.143487	0.144595
10368-01115L	0.27763	0.290496	0.302182	0.27091	0.324091	0.37376	0.302335	0.24623	0.272841	0.322133	0.292739	0.330568	0.291761	0.306355	0.302276	0.213303	0.329162	0.352037	0.292266	0.272231	0.250948	0.250874	0.348283	0.302939	0.125017	0.416024	0.288476
10368-01117L	0.266439	0.235376	0.251863	0.261604	0.261509	0.315698	0.254799	0.247322	0.245963	0.251027	0.260027	0.252028	0.270415	0.255308	0.165244	0.133498	0.259408	0.210362	0.246729	0.229331	0.259978	0.141722	0.28133	0.319348	0.230035	0.210374	0.345699
10368-01118H	0.409881	0.353708	0.313165	0.31601	0.31483	0.425116	0.332072	0.304067	0.426131	0.369159	0.35134	0.209751	0.264058	0.319609	0.366193	0.239126	0.326692	0.318606	0.360676	0.324225	0.3557	0.260441	0.246326	0.436795	0.318638	0.182567	0.354278
10368-01119H	0.318986	0.224966	0.303434	0.283897	0.252944	0.371805	0.300223	0.288747	0.337935	0.21998	0.304729	0.26808	0.236034	0.152941	0.171796	0.0696401	0.276792	0.248143	0.217864	0.310611	0.30522	0.208069	0.267747	0.244134	0.215992	0.307519	0.240767
10368-01124L	0.785717	0.744161	0.627675	0.719809	0.825545	0.41217	0.717921	0.643525	0.685302	0.668154	0.688544	0.674523	0.828227	0.627733	0.861952	0.876448	0.471109	0.884296	0.802433	0.787097	0.724633	0.757601	0.76367	0.518903	0.721017	0.554419	0.573703
10368-01126H	0.244697	0.0702123	0.0785546	0.101326	0.126109	0.544421	0.788774	0.627902	0.325334	0.049577	0.532964	0.0437112	0.175821	0.0669035	0.0448676	0.053458	0.584297	0.0658653	0.0989226	0.0894834	0.503265	0.0950985	0.0860048	0.476222	0.115776	0.0312752	0.126347
10368-0112H	0.53175	0.434213	0.535276	0.476445	0.451614	0.441229	0.362133	0.341901	0.376615	0.437371	0.397809	0.249309	0.250257	0.289668	0.516322	0.447693	0.468105	0.710306	0.313834	0.574139	0.349186	0.544288	0.214979	0.306332	0.344487	0.316106	0.0586695
10368-01131L	0.276232	0.247586	0.289681	0.279028	0.309132	0.339316	0.289161	0.290388	0.31634	0.171999	0.307599	0.323951	0.223075	0.105753	0.205753	0.136301	0.218305	0.21533	0.199742	0.26586	0.257993	0.228753	0.216816	0.259054	0.313826	0.244864	0.151235
10368-01133L	0.164078	0.0991238	0.161744	0.200364	0.116202	0.0966235	0.144022	0.133109	0.114829	0.136979	0.115655	0.112282	0.107051	0.189237	0.120691	0.0256574	0.0911905	0.106818	0.107711	0.0954825	0.142246	0.137961	0.208692	0.145327	0.161459	0.122312	0.123432
10368-01134L	0.200398	0.266081	0.117327	0.228126	0.474272	0.57111	0.539469	0.535496	0.50141	0.476126	0.668382	0.443665	0.290462	0.481078	0.476127	0.42759	0.58454	0.403299	0.408914	0.490673	0.649087	0.431191	0.470367	0.569862	0.491608	0.280449	0.374541
10368-01136L	0.454554	0.513651	0.399855	0.419072	0.451931	0.553205	0.545972	0.669595	0.511049	0.529926	0.608519	0.435921	0.344686	0.426933	0.564498	0.546645	0.630354	0.603553	0.612854	0.398682	0.593338	0.530619	0.484043	0.632228	0.51176	0.795733	0.471334
10368-01137L	0.368092	0.335138	0.381825	0.438356	0.393202	0.407366	0.408913	0.407786	0.407688	0.37618	0.398413	0.381168	0.270981	0.395436	0.392666	0.366861	0.168011	0.217174	0.392956	0.381555	0.449784	0.43252	0.365418	0.373023	0.416663	0.41056	0.210743
10368-0113L	0.924207	0.792349	0.858929	0.814428	0.66519	0.615703	0.578473	0.72809	0.758785	0.467748	0.816167	0.221591	0.377535	0.476712	0.524129	0.611451	0.956144	0.821032	0.70445	0.573905	0.819642	0.579547	0.30531	0.648842	0.677533	0.785753	0.501112
10368-01140L	0.558809	0.784179	0.827454	0.676672	0.826136	0.548449	0.559803	0.550978	0.638059	0.656953	0.526098	0.745222	0.485301	0.833287	0.690529	0.836655	0.56288	0.817057	0.867795	0.706449	0.571046	0.772647	0.797148	0.709491	0.7683	0.965432	0.6552
10368-01142L	0.132473	0.158079	0.175686	0.149087	0.145294	0.214623	0.128371	0.107221	0.138	0.109114	0.132796	0.172505	0.199844	0.120818	0.0856104	0.213978	0.122317	0.0929186	0.125084	0.195409	0.116181	0.154809	0.404815	0.146144	0.117071	0.209856	0.426733
10368-01143H	0.267319	0.306474	0.323679	0.255437	0.27302	0.274231	0.294914	0.292514	0.303315	0.206502	0.317672	0.256958	0.157337	0.290041	0.275536	0.192854	0.308761	0.22722	0.287615	0.222111	0.269001	0.20458	0.219189	0.309954	0.286467	0.200675	0.279264
10368-01145L	0.154742	0.112023	0.211599	0.070165	0.170275	0.159573	0.143769	0.124514	0.143399	0.168353	0.0980456	0.0263914	0.0337532	0.0599113	0.21229	0.131746	0.205177	0.213309	0.0887434	0.186485	0.192329	0.230091	0.115013	0.09036	0.311707	0.208525	0.173588
10368-0114H	0.878579	0.738343	0.755621	0.7724	0.737135	0.460169	0.509259	0.481924	0.685288	0.846351	0.370137	0.564278	0.383938	0.482953	0.834189	0.675999	0.610722	0.781636	0.752929	0.609973	0.585079	0.638396	0.477781	0.53716	0.770182	0.700923	0.752328
10368-01150L	0.152014	0.121125	0.0804012	0.114182	0.0872297	0.0557342	0.165537	0.164128	0.0772034	0.0494276	0.201615	0.115772	0.145163	0.0493109	0.0612113	0.0905638	0.0975079	0.163295	0.0468878	0.164076	0.174939	0.0481897	0.0619674	0.103281	0.0803183	0.0887349	0.100066
10368-01155L	0.942385	0.950494	0.831954	0.953774	0.637345	0.572601	0.621888	0.649033	0.712331	0.735027	0.644665	0.738668	0.378778	0.669839	0.695271	0.719577	0.623512	0.619379	0.838882	0.641304	0.650308	0.782414	0.683046	0.608948	0.710152	0.868072	0.657524
10368-01157L	0.159901	0.222538	0.224088	0.235691	0.199936	0.176219	0.196513	0.203759	0.199883	0.214052	0.244556	0.261137	0.237231	0.15854	0.228064	0.21655	0.15922	0.101907	0.234883	0.297735	0.207511	0.227974	0.273357	0.196676	0.224332	0.161637	0.209129
10368-01160L	0.54128	0.615215	0.440206	0.483836	0.643095	0.504223	0.57307	0.533047	0.707022	0.776902	0.601189	0.489347	0.406537	0.489913	0.620678	0.541726	0.51009	0.861071	0.60172	0.513234	0.571812	0.45737	0.553239	0.472149	0.666738	0.946718	0.642534
10368-01163L	0.424578	0.319508	0.295682	0.255876	0.174572	0.205516	0.36409	0.464236	0.378459	0.291025	0.439525	0.273954	0.279212	0.277816	0.350123	0.474827	0.529805	0.189634	0.382455	0.321122	0.436274	0.280057	0.337339	0.467246	0.393848	0.5319	0.171621
10368-01171L	0.41359	0.448006	0.256871	0.814178	0.495657	0.299492	0.580367	0.47904	0.224275	0.358634	0.597705	0.35418	0.588796	0.270631	0.288936	0.3088	0.543877	0.556882	0.44775	0.197498	0.461643	0.174263	0.710798	0.419314	0.33317	0.464043	0.387317
10368-01172H	0.888095	0.908346	0.835052	0.904097	0.914773	0.911857	0.652443	0.92849	0.84376	0.955136	0.731269	0.913801	0.793116	0.953545	0.844081	0.929395	0.735933	0.375928	0.933053	0.788905	0.778925	0.844815	0.839122	0.65921	0.825215	0.728288	0.80165
10368-0117L	0.162103	0.168134	0.276888	0.2729	0.233944	0.303468	0.218982	0.213038	0.239041	0.219281	0.186538	0.300585	0.182019	0.231926	0.266033	0.231972	0.156077	0.153942	0.226673	0.248614	0.178634	0.242909	0.247093	0.305595	0.214104	0.227284	0.297404
10368-01180H	0.326178	0.383946	0.445785	0.206322	0.245622	0.521164	0.597686	0.543673	0.581382	0.0843386	0.693591	0.597718	0.102195	0.116992	0.259232	0.157529	0.711163	0.151129	0.296109	0.596027	0.549682	0.354757	0.328339	0.626546	0.220688	0.394382	0.161629
10368-01181L	0.335899	0.297171	0.302656	0.256804	0.322706	0.298016	0.335067	0.333642	0.231789	0.327473	0.332991	0.284111	0.241309	0.354766	0.273667	0.307515	0.230358	0.271831	0.360439	0.211978	0.318192	0.31566	0.288061	0.293578	0.343301	0.270901	0.297983
10368-01183L	0.0735199	0.110591	0.0961915	0.0916143	0.0759258	0.0315381	0.102041	0.0925498	0.0929643	0.108577	0.0646481	0.0824112	0.0567315	0.0545155	0.0498093	0.144537	0	0.0758042	0.0357347	0.20943	0.0803169	0.0573039	0.134846	0.0363062	0.0569347	0.307135	0.11612
10368-01184H	0.365587	0.410598	0.400478	0.563877	0.425359	0.205563	0.272439	0.286844	0.372583	0.373262	0.303078	0.483295	0.359077	0.460871	0.492357	0.573021	0.322221	0.27188	0.348237	0.407913	0.334487	0.785757	0.661796	0.263099	0.422002	0.358808	0.387063
10368-01185L	0.491633	0.5066	0.608873	0.627303	0.601491	0.12038	0.225621	0.170331	0.241472	0.190138	0.211152	0.697056	0.553583	0.667341	0.603374	0.521411	0.117461	0.22115	0.707711	0.478772	0.182853	0.289905	0.501475	0.167785	0.900445	0.59067	0.336559
10368-01188H	0.469544	0.433811	0.545048	0.556971	0.592733	0.453165	0.273728	0.369781	0.545978	0.638094	0.379892	0.556825	0.353972	0.683429	0.638568	0.594711	0.314342	0.274328	0.674047	0.723086	0.3839	0.532957	0.606709	0.290589	0.408696	0.459367	0.663566
10368-01193L	0.747623	0.678066	0.714407	0.720561	0.559199	0.526301	0.461903	0.509258	0.535393	0.611466	0.450843	0.496282	0.32235	0.397442	0.602728	0.607001	0.442559	0.839484	0.614155	0.434498	0.484779	0.549686	0.46586	0.544592	0.634513	0.626153	0.536341
10368-01194L	0.656993	0.47501	0.542487	0.584769	0.31551	0.366287	0.31199	0.166898	0.523015	0.673015	0.312489	0.476213	0.263481	0.296325	0.500451	0.60689	0.304827	0.207987	0.505831	0.203574	0.345774	0.669411	0.436786	0.278568	0.240403	0.299048	0.39102
10368-01195L	0.196256	0.128149	0.0920601	0.0664283	0.478079	0.2293	0.39156	0.438627	0.145442	0.366734	0.381807	0.0729685	0.0867081	0.0566042	0.403214	0.417899	0.12965	0.34481	0.507026	0.0483909	0.321135	0.0996368	0.0659124	0.315215	0.111605	0.480813	0.215627
10368-01197L	0.306614	0.278763	0.281065	0.219877	0.347889	0.402259	0.419319	0.468539	0.351643	0.338861	0.380724	0.335529	0.258108	0.250192	0.277507	0.26588	0.382687	0.416461	0.230743	0.282391	0.407034	0.234833	0.191462	0.332239	0.331341	0.28956	0.48384
10368-011L	0.19406	0.246162	0.242121	0.246689	0.262209	0.240364	0.276773	0.26118	0.306837	0.232849	0.278986	0.274705	0.180805	0.247609	0.125999	0.252203	0.173757	0.245007	0.244982	0.157481	0.268249	0.314503	0.224411	0.278133	0.263377	0.19724	0.286896
10368-01202L	0.218485	0.213763	0.213133	0.227486	0.234197	0.167539	0.190739	0.225346	0.233146	0.254288	0.226474	0.34613	0.323469	0.269651	0.281159	0.287876	0.16013	0.235224	0.24341	0.209108	0.231586	0.272721	0.361736	0.204446	0.267665	0.262111	0.262951
10368-01203L	0.489533	0.497081	0.511867	0.194636	0.394459	0.393184	0.407637	0.343253	0.466938	0.425864	0.37325	0.396926	0.304535	0.606382	0.418944	0.271434	0.378954	0.443427	0.458318	0.394627	0.171514	0.179907	0.629642	0.423242	0.383392	0.775303	0.579277
10368-01204H	0.128752	0.132388	0.135627	0.154596	0.167176	0.124447	0.154171	0.189928	0.215277	0.22095	0.116784	0.191288	0.145203	0.27874	0.19684	0.18165	0.276987	0.194552	0.114422	0.19541	0.184634	0.27313	0.219954	0.20863	0.192204	0.133698	0.304673
10368-01212H	0.110377	0.156273	0.118297	0.149904	0.242629	0.0734432	0.241555	0.0664651	0.194282	0.280678	0.154597	0.167212	0.166516	0.167739	0.170052	0.092629	0.0527345	0.0706646	0.204495	0.201119	0.160205	0.172373	0.0646112	0.106298	0.137829	0.1279	0.224092
10368-01213L	0.169572	0.221041	0.273531	0.220723	0.204683	0.320434	0.213698	0.24362	0.245163	0.19855	0.24631	0.205644	0.247328	0.253756	0.219692	0.117148	0.248856	0.321285	0.293664	0.280401	0.243583	0.213395	0.225519	0.25421	0.182042	0.277799	0.284087
10368-01214L	0.326702	0.23863	0.369477	0.284607	0.300867	0.367632	0.256865	0.410512	0.390006	0.317437	0.436029	0.238647	0.325937	0.391059	0.296993	0.11143	0.450396	0.492398	0.242048	0.138833	0.438041	0.151941	0.183365	0.370322	0.30592	0.174283	0.23773
10368-01220L	0.283113	0.203481	0.207829	0.214353	0.162161	0.128666	0.176132	0.130955	0.230126	0.226308	0.173623	0.0376308	0.216097	0.0684621	0.107092	0.194401	0.16024	0.230235	0.110822	0.175275	0.169859	0.211985	0.188117	0.13178	0.160594	0.168323	0.255682
10368-01221H	0.181213	0.17717	0.121895	0.220435	0.120388	0.16373	0.154014	0.135437	0.158426	0.15792	0.116845	0.149221	0.185268	0.144087	0.127405	0.132191	0.262811	0.208674	0.0853491	0.166011	0.197458	0.181005	0.0796965	0.148825	0.189032	0.193153	0.128056
10368-01222H	0.211397	0.194976	0.0918675	0.0730005	0.182008	0.191887	0.105129	0.150004	0.210319	0.175228	0.142511	0.181577	0.149737	0.258928	0.093516	0.271926	0.324569	0.322862	0.228907	0.415775	0.190582	0.0956868	0.223794	0.14534	0.179925	0.064642	0.266088
10368-01224L	0.137344	0.0999445	0.176931	0.112585	0.131662	0.129953	0.154097	0.161778	0.216281	0.122251	0.103846	0.0972556	0.182117	0.136832	0.14565	0.236208	0.118308	0.0843223	0.112871	0.176709	0.118796	0.19164	0.0783829	0.17679	0.177534	0.175095	0.111049
10368-01225L	0.295003	0.257204	0.344761	0.234598	0.289303	0.15805	0.273552	0.198253	0.250653	0.236847	0.20971	0.258109	0.241616	0.335614	0.334099	0.335494	0.272272	0.365504	0.312741	0.289847	0.208872	0.321728	0.274181	0.139114	0.265773	0.268331	0.304813
10368-01226H	0.166683	0.148455	0.126003	0.117006	0.0466144	0.107934	0.0381216	0.0823936	0.0524299	0.130894	0.0599424	0.195949	0.251232	0.115095	0.0829855	0.134985	0.0642223	0.151161	0.109805	0.0446663	0.0708224	0.300239	0.127727	0.0730048	0.0796452	0.138621	0.187595
10368-01227L	0.218989	0.123851	0.305982	0.234372	0.222187	0.343339	0.372963	0.365585	0.540029	0.194808	0.37311	0.158772	0.192871	0.131514	0.25007	0.171084	0.437573	0.323393	0.0903501	0.288967	0.372698	0.136789	0.231557	0.332368	0.307706	0.314308	0.170837
10368-01230L	0.285364	0.309628	0.331294	0.32	0.194465	0.365812	0.250455	0.280288	0.662627	0.310836	0.247965	0.157057	0.246241	0.263003	0.220812	0.097139	0.243218	0.34286	0.269401	0.302648	0.184275	0.292582	0.299536	0.157737	0.327664	0.420596	0.289046
10368-01231L	0.140307	0.055189	0.131734	0.0465581	0.0790984	0.0678419	0	0.0636435	0.0772188	0.0998521	0.0744064	0.0423512	0.178002	0.0339992	0.128502	0.112713	0.137085	0.153082	0.0789574	0.0993753	0.0793305	0.10224	0.154335	0.0944576	0.0850171	0.148236	0.154807
10368-01237L	0.925394	0.951075	0.939486	0.650082	0.877014	0.710621	0.710444	0.714472	0.869409	1	0.743394	0.830001	0.786868	0.813882	0.967024	0.706953	0.988266	1	0.659736	0.666443	0.756601	0.859118	0.88793	0.667709	0.871121	0.937128	0.901708
10368-01240H	0.180755	0.275651	0.318255	0.240564	0.318164	0.276255	0.340958	0.317965	0.320061	0.250389	0.346947	0.336383	0.439437	0.318648	0.313807	0.251962	0.295029	0.263985	0.228592	0.223151	0.292041	0.220126	0.343567	0.351761	0.31197	0.192152	0.346212
10368-01242H	0.781046	0.700473	0.496212	0.198555	0.267753	0.832846	0.582329	0.855932	0.683253	0.259518	0.788071	0.328662	0.228687	0.262618	0.0909422	0.116006	0.789676	0.273926	0.222799	0.165799	0.744702	0.291204	0.242489	0.796501	0.258549	0.3436	0.198802
10368-01243H	0.395447	0.476511	0.479504	0.609283	0.292216	0.497109	0.255196	0.213872	0.409904	0.686981	0.492606	0.534246	0.361722	0.481685	0.484298	0.515423	0.200189	0.23429	0.503295	0.45409	0.268672	0.532021	0.552651	0.226236	0.289851	0.653618	0.382422
10368-01244L	0.227077	0.190777	0.303182	0.174342	0.138304	0.204709	0.165119	0.171434	0.205565	0.279415	0.200888	0.261939	0.160711	0.226899	0.162722	0.12578	0.118236	0.200108	0.166629	0.230801	0.149969	0.326499	0.269917	0.109353	0.18297	0.243147	0.14198
10368-01245H	0.509763	0.46246	0.459515	0.328657	0.53462	0.468065	0.4512	0.465697	0.486848	0.58934	0.529746	0.488464	0.496865	0.470558	0.495888	0.612105	0.484143	0.695268	0.472184	0.305667	0.559544	0.489475	0.643648	0.48759	0.596773	0.43475	0.515329
10368-01249L	0.0491807	0.0641316	0.132054	0.0617621	0.080514	0.130036	0.0719421	0.122575	0.108312	0.102832	0.16121	0.152594	0.108609	0.0332459	0.04893	0.0486845	0.0179026	0.0317491	0.00481639	0.073288	0.122211	0.0924811	0.00791423	0.0146681	0.121135	0.101402	0.0476142
10368-01251L	0.817184	0.736751	0.841986	0.95576	0.832355	0.492254	0.58753	0.638299	0.62593	0.829823	0.714808	0.452509	0.855157	0.734409	0.854578	0.563935	0.615664	0.90939	0.674782	0.390229	0.840646	0.764024	0.732977	0.523733	0.715915	0.620683	0.534249
10368-01252L	0.320804	0.342257	0.290827	0.287666	0.282703	0.316314	0.294651	0.289527	0.274238	0.303603	0.283792	0.291936	0.291623	0.226244	0.308367	0.344914	0.301064	0.264163	0.285148	0.2989	0.276516	0.30693	0.199087	0.220153	0.291962	0.177549	0.29162
10368-01259H	0.217119	0.116211	0.264552	0.272728	0.0908961	0.130193	0.0640666	0.0754903	0.152006	0.237622	0.0797216	0.391487	0.233651	0.158618	0.169458	0.216603	0.0601075	0.0749684	0.180781	0.0746459	0.10121	0.275336	0.206697	0.0658922	0.110675	0.164011	0.177179
10368-01260L	0.249167	0.352489	0.371502	0.278569	0.384981	0.270036	0.36545	0.304874	0.448567	0.439017	0.236812	0.389021	0.207859	0.50287	0.380559	0.360462	0.215347	0.039907	0.48872	0.470073	0.236039	0.481189	0.386906	0.313421	0.368471	0.244982	0.327909
10368-01261L	0.207973	0.160838	0.186813	0.178117	0.0822842	0.159931	0.0603275	0.160585	0.177006	0.0512669	0.0396862	0.118305	0.0769605	0.00837741	0.129646	0.0878158	0.0452959	0.0155895	0.145375	0.115792	0.0773868	0.0743501	0.126369	0.144704	0.0806218	0.122314	0.047865
10368-01263L	0.20411	0.170886	0.341878	0.256346	0.153144	0.11017	0.149596	0.12375	0.108478	0.0876352	0.135918	0.128781	0.135079	0.116332	0.130984	0.0674415	0.0818081	0.130892	0.120058	0.1218	0.122765	0.113627	0.0546574	0.121019	0.127452	0.156353	0.0916171
10368-01272L	0.538171	0.422597	0.410777	0.56298	0.402169	0.598633	0.435224	0.446224	0.366966	0.593958	0.406025	0.4849	0.387836	0.378682	0.586436	0.49795	0.532174	0.5898	0.344182	0.442729	0.398782	0.575689	0.420972	0.472632	0.580915	0.558701	0.342459
10368-01275L	0.35993	0.283445	0.423243	0.451601	0.500683	0.280709	0.525384	0.381707	0.498815	0.360156	0.245866	0.55979	0.331532	0.480295	0.476869	0.502786	0.2907	0.545319	0.523172	0.469225	0.484471	0.55625	0.585011	0.380073	0.547756	0.342511	0.517011
10368-01278L	0	0	0.0194211	0.0278999	0.128592	0.0758879	0.0424337	0	0	0.0701215	0	0.308777	0.110039	0.27986	0	0.17222	0	0.0182034	0.0643241	0.189907	0	0.0899517	0.152581	0.0232559	0	0.305759	0.099198
10368-01279H	0.532397	0.579443	0.492812	0.489949	0.747897	0.322514	0.399398	0.373941	0.603677	0.862071	0.195322	0.734844	0.332967	0.775007	0.801838	0.847323	0.168457	0.431008	0.784689	0.564516	0.17131	0.721241	0.710026	0.350237	0.695964	0.54959	0.673785
10368-0127H	0.165121	0.234121	0.267528	0.250583	0.0679682	0.144429	0.197096	0.130331	0.208822	0.248508	0.21302	0.210837	0.126399	0.314353	0.20217	0.16199	0.161036	0.173146	0.104729	0.0761478	0.148333	0.266504	0.0627592	0.238108	0.260683	0.269812	0.156799
10368-01281L	0.109864	0.10662	0.163632	0.120472	0.0599157	0.292851	0.209453	0.223461	0.185629	0.24669	0.195779	0.163226	0.163325	0.117654	0.114777	0.0811792	0.186836	0.174773	0.140856	0.0680817	0.1213	0.24523	0.145968	0.165632	0.0204556	0.197338	0.193501
10368-01284L	0.0634244	0.131501	0.0988045	0.14931	0.114517	0.587908	0.551193	0.673823	0.209088	0.222607	0.436775	0.0810216	0.119761	0.192724	0.0666532	0.0872229	0.455185	0.108733	0.260146	0.118353	0.350673	0.140478	0.0711587	0.45438	0.207356	0.0812964	0.21964
10368-01285L	0.303209	0.169813	0.293475	0.238313	0.265962	0.307043	0.270647	0.206837	0.26008	0.334244	0.262687	0.336409	0.223942	0.229128	0.299334	0.34599	0.118338	0.236413	0.332128	0.309307	0.242534	0.325112	0.231029	0.153632	0.40827	0.547909	0.415566
10368-01287H	0.314857	0.313494	0.373512	0.53523	0.355001	0.441029	0.462933	0.35753	0.534075	0.391275	0.126607	0.349143	0.370315	0.387034	0.333141	0.571722	0.0152472	0.326749	0.365177	0.358345	0.0729827	0.342661	0.340434	0.311963	0.399777	0.655836	0.297062
10368-01288L	0.288988	0.421254	0.513989	0.430063	0.449337	0.253528	0.175661	0.230183	0.278163	0.282723	0.294212	0.512434	0.270709	0.581695	0.413197	0.412647	0.208241	0.351324	0.495248	0.322615	0.361614	0.524056	0.473759	0.414903	0.519668	0.473547	0.546188
10368-01292H	0.577897	0.553926	0.652089	0.504975	0.489403	0.484572	0.58196	0.670321	0.47672	0.276488	0.54328	0.432342	0.404323	0.386869	0.349195	0.318674	0.631574	0.51282	0.552968	0.40083	0.433497	0.432788	0.39656	0.46145	0.60879	0.48518	0.355116
10368-01293L	0.523184	0.530491	0.505312	0.492368	0.59059	0.432992	0.461104	0.502873	0.53143	0.624427	0.427879	0.658456	0.497826	0.478547	0.586944	0.468355	0.540889	0.514439	0.64967	0.408221	0.437082	0.569644	0.456586	0.427744	0.586544	0.407743	0.552692
10368-01295L	0.446643	0.428347	0.44447	0.351012	0.435569	0.431049	0.381893	0.44038	0.459422	0.267712	0.478054	0.315983	0.315333	0.396656	0.280361	0.288931	0.302518	0.346495	0.433021	0.343124	0.403178	0.323121	0.300249	0.439664	0.372908	0.336894	0.49167
10368-0129H	0.477578	0.404773	0.636132	0.514304	0.379437	0.310215	0.363626	0.293433	0.491677	0.386967	0.363672	0.913612	0.780239	0.566565	0.467233	0.478073	0.351546	0.30196	0.461699	0.365371	0.339236	0.737257	0.496541	0.282729	0.423111	0.378887	0.381021
10368-01302L	0.329179	0.425541	0.286838	0.163959	0.411343	0.190892	0.130809	0.177435	0.44847	0.394243	0.153544	0.156781	0.200044	0.390869	0.384774	0.343566	0.153171	0.301387	0.450146	0.269536	0.159765	0.374529	0.391204	0.195053	0.318082	0.431995	0.388225
10368-01305H	0.465232	0.327025	0.516759	0.346778	0.18349	0.790172	0.835036	0.919148	0.645717	0.111699	0.863276	0.833976	0.438036	0.874528	0.449246	0.911262	0.80404	0.122449	0.501034	0.858227	0.825108	0.926523	0.538687	0.80223	0.728226	0.613399	0.354508
10368-01309L	0.149861	0.347821	0.082321	0.127836	0.149266	0.230931	0.206328	0.237702	0.141546	0	0.177536	0.106388	0.0443302	0.0312639	0.0517442	0.0896344	0.246155	0.0926936	0.0972112	0.0882895	0.173658	0.124211	0.053446	0.209132	0.190071	0.110603	0.038882
10368-01314L	0.184691	0.277959	0.438586	0.566673	0.387523	0.431778	0.135291	0.385287	0.0810466	0.236898	0.00986565	0.224301	0.456954	0.620193	0.289715	0.259462	0.358516	0.245004	0.642863	0.0306201	0.137616	0.362603	0.355294	0.013765	0.290817	0.294282	0.552439
10368-01315L	0.737104	0.711741	0.854958	0.791743	0.799285	0.667465	0.587489	0.625042	0.690557	0.850767	0.706157	0.730306	0.899743	0.718999	0.807071	0.764263	0.691729	0.919479	0.804456	0.76229	0.738011	0.655968	0.814132	0.681872	0.771578	0.840094	0.819763
10368-01318H	0.119036	0.12498	0.0912322	0.099813	0.0393368	0.246819	0.243397	0.305622	0.0634617	0.137337	0.309213	0.064251	0.104223	0.236378	0.208745	0.103443	0.285793	0.122406	0.1214	0.0882288	0.227498	0.14899	0.305763	0.279523	0.11404	0.16212	0.255298
10368-01326L	0.251415	0.261537	0.214037	0.2718	0.313804	0.349985	0.336805	0.26376	0.31223	0.254462	0.273529	0.264701	0.264742	0.176643	0.201794	0.28882	0.229082	0.206461	0.337676	0.335964	0.26476	0.280106	0.338213	0.396301	0.243845	0.441468	0.279505
10368-0132L	0.0460151	0.145039	0.160337	0.20841	0.214071	0.21173	0.260762	0.241749	0.186609	0.16472	0.288143	0.3596	0.211405	0.17405	0.0915465	0.196221	0.264316	0.161829	0.150682	0.267619	0.340029	0.194498	0.202712	0.178422	0.206704	0.173809	0.0873446
10368-01332H	0.178644	0.0882819	0.13048	0.0660223	0.0969855	0.304032	0.501846	0.20944	0.297165	0.118715	0.351466	0.383166	0.32102	0.367519	0.202907	0.170184	0.375523	0.35518	0.205972	0.377002	0.295736	0.336811	0.368359	0.318768	0.0623484	0.463606	0.196404
10368-01333H	0.164234	0.135799	0.129904	0.142336	0.172724	0.213189	0.207645	0.21696	0.205511	0.241115	0.155753	0.133463	0.191695	0.149045	0.174871	0.168304	0.21385	0.259407	0.153586	0.164808	0.16135	0.22091	0.141198	0.157082	0.125388	0.210137	0.219362
10368-01334L	0.697565	0.620364	0.630989	0.598165	0.465199	0.597335	0.579909	0.454854	0.484851	0.817519	0.666983	0.383288	0.306384	0.39977	0.397332	0.482373	0.367474	0.377041	0.471946	0.358338	0.664323	0.461989	0.374156	0.595852	0.229885	0.572702	0.259802
10368-01335L	0.671292	0.650332	0.616141	0.66164	0.635103	0.70154	0.664687	0.577961	0.707184	0.994976	0.758912	0.708504	0.418079	0.680455	0.624861	0.785585	0.664517	0.555524	0.700355	0.49424	0.7754	0.635425	0.723147	0.560727	0.587653	0.741768	0.692523
10368-0133L	0.157661	0.368879	0.214915	0.0249044	0.233714	0.259817	0.201964	0.200443	0.296383	0.394164	0.154233	0.138903	0.308847	0.2029	0.409007	0.121601	0.279644	0.237677	0.22255	0.289222	0.164446	0.354167	0.161119	0.182066	0.267439	0.519747	0.161686
10368-01347L	0.24991	0.268357	0.300987	0.281579	0.28374	0.239345	0.199702	0.427385	0.271521	0.218132	0.429358	0.304235	0.238644	0.281689	0.306329	0.194108	0.21648	0.226162	0.237023	0.29833	0.178698	0.315131	0.260069	0.20784	0.296144	0.394801	0.207336
10368-01353H	0.424341	0.348993	0.458509	0.643061	0.0484327	0.402109	0.49178	0.463692	0.311845	0.281188	0.408464	0.515354	0.223151	0.301972	0	0.026987	0.365612	0.200215	0.404969	0.370225	0.315126	0.380659	0.380804	0.0884068	0.375704	0.177621	0.553549
10368-01357H	0.81028	0.724258	0.850676	0.826379	0.493291	0.458029	0.482556	0.499014	0.574956	0.62624	0.489669	0.336184	0.438491	0.611423	0.675233	0.705172	0.580961	0.783086	0.702376	0.590118	0.548219	0.716168	0.479646	0.462712	0.528692	0.483865	0.669263
10368-0135H	0.0907825	0.140752	0.146806	0.118582	0.0479539	0.110919	0.0830078	0.0836814	0.0950752	0.125456	0.0435162	0.0882289	0.0730721	0.0203634	0.0121886	0.0280608	0.0688749	0.0994045	0.0456513	0.0643066	0.0374463	0.0885744	0.0847463	0.106133	0.0701769	0.166819	0.0635519
10368-01360L	0.28621	0.273943	0.277887	0.300685	0.267566	0.261908	0.286794	0.258404	0.196138	0.278257	0.261315	0.247975	0.246563	0.206133	0.254499	0.240683	0.26873	0.294471	0.222423	0.284409	0.280279	0.310586	0.280143	0.277273	0.271813	0.236799	0.235941
10368-01361L	0.197073	0.254031	0.311341	0.300848	0.224131	0.238525	0.295452	0.175426	0.172594	0.272635	0.239404	0.292602	0.141756	0	0.169733	0.132302	0.149791	0.15779	0.034185	0.0985752	0.198627	0.243394	0.259931	0.21217	0.207488	0.255441	0.204833
10368-01366L	0.821499	0.768985	0.462521	0.308328	0.477508	0.963249	0.77427	0.983118	0.640259	0.349773	0.87743	0.32622	0.271173	0.338466	0.184091	0.362231	0.930283	0.299331	0.37009	0.34798	0.874679	0.348705	0.370841	0.925311	0.461766	0.341753	0.341312
10368-0136L	0.420055	0.347343	0.368314	0.319647	0.338151	0.378778	0.423884	0.420072	0.450092	0.375791	0.390987	0.123014	0.26938	0.238806	0.357481	0.461385	0.380478	0.34264	0.432649	0.431534	0.376304	0.369552	0.348192	0.425824	0.413034	0.345164	0.312232
10368-01378H	0.126818	0.137862	0.138725	0.145241	0.110303	0.0777707	0.0819902	0.172058	0.149281	0.0255179	0.152972	0.0341767	0.158106	0.0894121	0.0603025	0.0650725	0.238139	0.15783	0.0385595	0.0615665	0.198482	0.0705233	0.10301	0.11635	0.0698707	0.0285378	0.0427797
10368-01385L	0.267056	0.276786	0.27441	0.29402	0.297271	0.317839	0.346594	0.284881	0.204064	0.478643	0.280559	0.276267	0.237366	0.230608	0.398674	0.428001	0.248716	0.355752	0.243442	0.345165	0.338926	0.383876	0.348714	0.31773	0.314698	0.251974	0.291245
10368-01392L	0.26892	0.379192	0.268116	0.313613	0.397561	0.251227	0.34031	0.269388	0.569543	0.196344	0.408845	0.260644	0.295859	0.217434	0.795756	0.377595	0.288754	0.400676	0.827004	0.191291	0.344987	0.228453	0.706147	0.229176	0.347828	0.88961	0.181374
10368-01395L	0.632132	0.65028	0.589432	0.5762	0.618003	0.626314	0.565811	0.564218	0.464397	0.352839	0.506836	0.637226	0.512789	0.26872	0.364067	0.549163	0.49696	0.393276	0.367444	0.538079	0.43594	0.387941	0.438202	0.480139	0.519258	0.35484	0.466934
10368-01396H	0.603321	0.555823	0.622055	0.512681	0.474913	0.555295	0.557296	0.619612	0.3762	0.402033	0.611159	0.351375	0.388466	0.35314	0.377024	0.319868	0.494054	0.410123	0.394908	0.430213	0.501517	0.31157	0.376612	0.567207	0.509786	0.312529	0.428058
10368-01399L	0.358637	0.351129	0.458608	0.460517	0.513334	0.487459	0.414434	0.594768	0.399373	0.475934	0.56345	0.388625	0.421056	0.512086	0.200232	0.365488	0.531817	0.52254	0.548926	0.423527	0.468204	0.347744	0.47246	0.500493	0.131714	0.48463	0.313387
10368-0139L	0.92321	0.918927	0.923835	0.934154	0.941833	0.970705	0.865812	0.953834	0.89856	0.910199	0.937917	0.912494	0.616442	0.90512	0.961247	0.91852	0.771409	0.613461	0.939544	0.924425	0.961983	0.928027	0.976437	0.973863	0.967347	0.879072	0.951967
10368-013L	0.0730023	0.101264	0.116576	0.07894	0.0771562	0.0412391	0.0365089	0.0610588	0.119428	0.0587984	0.0435862	0.0514694	0.157704	0.120518	0.00758228	0.0132256	0.040194	0.0457266	0.0535772	0.0360616	0.0524873	0.0574677	0.441185	0.0725822	0.0602963	0.0798508	0.28657
10368-01401H	0.326153	0.279369	0.306912	0.351586	0.191521	0.365217	0.351079	0.338718	0.351052	0.212377	0.29269	0.188607	0.247464	0.289499	0.184802	0.205737	0.386099	0.259502	0.300932	0.213311	0.299551	0.20106	0.112708	0.274711	0.267783	0.477027	0.277324
10368-01403H	0.192334	0.235288	0.216707	0.241617	0.188212	0.144102	0.16939	0.169139	0.100004	0.121533	0.13871	0.139117	0.182425	0.112779	0.214948	0.197572	0.144668	0.194671	0.147228	0.168674	0.15124	0.118585	0.193519	0.154812	0.24836	0.117914	0.107073
10368-01407L	0.329374	0.362079	0.32166	0.25595	0.315839	0.365783	0.376281	0.374902	0.350217	0.369422	0.302149	0.317172	0.272558	0.326364	0.436312	0.470282	0.35021	0.419746	0.338077	0.420991	0.358906	0.399141	0.333019	0.343813	0.38926	0.340757	0.279429
10368-01409L	0.707238	0.742049	0.750353	0.751234	0.731105	0.694362	0.751529	0.698677	0.566414	0.711605	0.784396	0.772985	0.816826	0.639607	0.570769	0.615786	0.681216	0.850058	0.678225	0.643886	0.810632	0.633508	0.432408	0.678876	0.564781	0.343676	0.609861
10368-01417L	0.0784162	0.0918033	0.119629	0.0904952	0.082677	0.0595991	0.0932885	0.112087	0.0803131	0.0983608	0.0433497	0	0.143628	0.112304	0.103038	0.090053	0.059925	0.0562218	0.0993817	0.110545	0.0491397	0.115247	0.0620902	0.0868618	0.122019	0.0780214	0.0404057
10368-01423L	0.218996	0.161385	0.199508	0.184059	0.20088	0.0405312	0.165713	0.145892	0.241176	0.186731	0.165865	0.215464	0.265781	0.172754	0.245249	0.199348	0.387892	0.324268	0.188947	0.194561	0.18375	0.180266	0.3195	0.17695	0.227913	0.459182	0.177624
10368-01425H	0.300242	0.2558	0.258381	0.308262	0.222685	0.0836774	0.170447	0.163308	0.127405	0.128641	0.156428	0.397998	0.22281	0.114062	0.146127	0.129551	0.15595	0.270381	0.230362	0.160607	0.171499	0.0894718	0.110372	0.0902315	0.175266	0.104824	0.25806
10368-01427L	0.326213	0.346426	0.279813	0.204235	0.52666	0.473552	0.500992	0.513024	0.536252	0.527665	0.467733	0.478847	0.359815	0.454036	0.504431	0.332923	0.479091	0.50561	0.442151	0.300811	0.554096	0.505937	0.29428	0.47051	0.525672	0.334696	0.234395
10368-01429H	0.167524	0.185988	0.130326	0.124532	0.148283	0.137586	0.139978	0.102183	0.0167631	0.0644978	0.133124	0.0691824	0.00711916	0.12656	0.201633	0.197989	0.160754	0.166662	0.0958947	0.0486484	0.0844555	0.0718449	0.0981593	0.232433	0.0243289	0.250895	0.212499
10368-0142L	0.792146	0.635746	0.812202	0.823658	0.388997	0.396768	0.537832	0.57514	0.114951	0.712261	0.46253	0.711873	0.823138	0.684159	0.567393	0.49296	0.584257	0.0304131	0.38864	0.682882	0.406599	0.317128	0.731805	0.394504	0.626111	0.352959	0.347602
10368-01431H	0.0880915	0.0952535	0.103824	0.0842418	0.116362	0.0776632	0.118984	0.175174	0.0525989	0.0914568	0.154705	0.121411	0.14182	0.150797	0.213247	0.12835	0.0698876	0.0673286	0.0872878	0.210335	0.0262737	0.157865	0.155067	0.185253	0.0849209	0.053487	0.121865
10368-01434H	0.216532	0.194108	0.231753	0.0926568	0.0925874	0.374692	0.318074	0.335221	0.316976	0.214457	0.256288	0.317706	0.195861	0.230206	0.288088	0.238602	0.237859	0.156668	0.159359	0.269468	0.256104	0.432592	0.0727839	0.287005	0.345205	0.292711	0.0452325
10368-01440H	0.327079	0.340814	0.228693	0.360957	0.176849	0.348096	0.204091	0.266847	0.210896	0.352481	0.237033	0.473427	0.286272	0.26533	0.385899	0.418746	0.317497	0.488244	0.196868	0.283558	0.261151	0.419392	0.320091	0.154078	0.206306	0.305584	0.259405
10368-01451L	0.499621	0.547739	0.480206	0.239946	0.3687	0.392007	0.468966	0.465413	0.647515	0.252266	0.505683	0.52812	0.552617	0.215599	0.677775	0.230517	0.593503	0.460279	0.781896	0.679716	0.250531	0.230548	0.585932	0.449514	0.721253	0.714363	0.388543
10368-01453H	0.0747954	0.0835001	0.0673845	0.260541	0.325208	0.116697	0.162039	0.11556	0.101431	0.258158	0.186342	0.284447	0.214463	0.330563	0.28463	0.245992	0.0875073	0.0824611	0.136377	0.260392	0.205718	0.264182	0.200755	0.0716262	0.192106	0.226541	0.301383
10368-01459L	0.155713	0.119127	0.153721	0.126747	0.0879558	0.193293	0.1745	0.195817	0.0841048	0.0614336	0.173992	0.0309205	0.0611219	0.0400809	0.0801506	0.0686853	0.197432	0.102836	0.0288231	0.0277679	0.144798	0.0561835	0.0922526	0.240108	0.105791	0.221046	0.0637021
10368-0145L	0.959665	0.874671	0.883815	0.83925	0.711319	0.931677	0.876881	0.870182	0.83009	0.632155	0.900473	0.308601	0.399761	0.691102	0.770242	0.812278	0.784592	0.79975	0.808051	0.637079	0.942202	0.663647	0.433917	0.826547	0.817978	0.619434	0.604818
10368-01472H	0.0869656	0.287431	0.0972931	0.0851495	0.103808	0.0862715	0.0793003	0.0559202	0.253558	0.0764272	0.0969003	0.0953818	0.22037	0.233648	0.0774233	0.270183	0.0697916	0.0556208	0.109466	0.0722746	0.0593321	0.0877225	0.075249	0.0489301	0.100366	0.517995	0.0168891
10368-01479L	0.0345244	0.111078	0.130437	0.0307086	0.111275	0.0398859	0.0938314	0.0996177	0.0678598	0.109263	0.0854688	0.164005	0.125624	0.00527009	0.0172782	0	0.0165839	0.0572045	0.0364325	0.116273	0.117016	0.0850593	0	0.125403	0.00676067	0.0577246	0.0100457
10368-01483L	0.116282	0.390946	0.226176	0.225878	0.260342	0.307549	0.323698	0.201939	0.263212	0.390637	0.234159	0.210214	0.404299	0.222599	0.208709	0.239503	0.285308	0.191402	0.291273	0.0665947	0.233949	0.252185	0.654195	0.323548	0.284011	0.333694	0.684343
10368-01488L	0.202922	0.268446	0.245636	0.467643	0.360682	0.284775	0.235627	0.215317	0.35389	0.149505	0.346713	0.549319	0.304531	0.320531	0.274346	0.465139	0.250647	0.0632107	0.468748	0.503993	0.139084	0.678193	0.445774	0.166608	0.43313	0.36326	0.137175
10368-0148H	0.0944139	0.0951356	0.135339	0.0846991	0.103841	0.25797	0.339594	0.236825	0.272483	0.264287	0.114144	0.357225	0.235213	0.308097	0.228296	0.192778	0.177232	0.236878	0.157687	0.329326	0.12289	0.226926	0.347928	0.174172	0.1209	0.540766	0.281365
10368-01495L	0.560538	0.575279	0.444704	0.419407	0.55407	0.487907	0.535292	0.499294	0.565868	0.593517	0.687109	0.403508	0.81308	0.628436	0.768743	0.669273	0.502668	0.542726	0.761527	0.499091	0.672956	0.446007	0.295808	0.545892	0.706844	0.830787	0.473926
10368-0149H	0.032641	0.0290803	0.124516	0.18581	0.321806	0.12177	0.220188	0.0704235	0.074473	0.154731	0.119024	0.133385	0.252237	0.310693	0.187265	0.0775093	0.12669	0.322355	0.260945	0.211919	0.103311	0.0643563	0.372056	0.149636	0.263912	0.179119	0.313215
10368-014L	0.514231	0.398922	0.415894	0.385097	0.405309	0.615216	0.714469	0.477554	0.480848	0.335678	0.599482	0.411936	0.264595	0.353832	0.327451	0.367516	0.515939	0.341369	0.324961	0.455505	0.613323	0.328585	0.358853	0.462359	0.44393	0.322747	0.337506
10368-01500H	0.507248	0.505073	0.483929	0.554704	0.440841	0.45886	0.419763	0.411231	0.387072	0.364747	0.404394	0.442316	0.352989	0.519376	0.502359	0.526057	0.511957	0.529185	0.476974	0.504629	0.426569	0.301942	0.49655	0.453637	0.4962	0.397643	0.402211
10368-01502L	0.391183	0.460136	0.401707	0.19393	0.163263	0.368289	0.215031	0.274769	0.340961	0.285541	0.24316	0.219583	0.260099	0.437748	0.554673	0.517437	0.205217	0.173716	0.192359	0.316075	0.234	0.163452	0.492447	0.261065	0.374625	0.200209	0.569296
10368-01504L	0.581845	0.555885	0.457464	0.506325	0.543287	0.621879	0.427712	0.514714	0.426319	0.467931	0.572496	0.525885	0.696937	0.875143	0.545321	0.662269	0.537071	0.484476	0.406124	0.458222	0.578672	0.599934	0.307939	0.381754	0.326916	0.59672	0.497627
10368-01508L	0.152458	0.141782	0.274527	0.255898	0.116729	0.311895	0.258993	0.252976	0.211658	0.354274	0.281683	0.216675	0.222243	0.248179	0.226848	0.150443	0.196169	0.28319	0.282555	0.244198	0.245441	0.276024	0.1076	0.24758	0.113762	0.3072	0.204682
10368-01509L	0.547462	0.485591	0.564511	0.581255	0.740199	0.623478	0.563475	0.46819	0.529734	0.668297	0.635956	0.582393	0.333035	0.579496	0.649885	0.598643	0.562674	0.59413	0.660841	0.553906	0.637755	0.626755	0.650265	0.57603	0.56969	0.454449	0.608946
10368-0150H	0.632993	0.569874	0.636517	0.504689	0.36008	0.236308	0.304089	0.226209	0.279244	0.589061	0.237281	0.69043	0.25083	0.370613	0.735715	0.793278	0.183539	0.386924	0.38038	0.381822	0.261605	0.832252	0.248247	0.302563	0.439543	0.357446	0.360888
10368-01513L	0.223812	0.24074	0.214253	0.222813	0.244145	0.20605	0.141296	0.208588	0.205485	0.328199	0.239358	0.0295456	0.145851	0.201822	0.299925	0.0908777	0.131498	0.194953	0.269445	0.215937	0.210971	0.313474	0.137598	0.168456	0.2596	0.203341	0.236931
10368-01526H	0.138183	0.0832387	0.257689	0.113866	0.0797187	0.130026	0.0638586	0.326135	0.229695	0.0900966	0.0223821	0.0607211	0.149349	0.106841	0.144138	0.220616	0.29585	0.407317	0.0780302	0.0373439	0.159654	0.137452	0.0203318	0.112252	0.231127	0.162192	0.0414517
10368-01528H	0.163751	0.270429	0.289229	0.220247	0.295713	0.21992	0.29495	0.192625	0.250928	0.180557	0.240944	0.198235	0.163008	0.131587	0.0248468	0.144204	0.183935	0.196011	0.225865	0.272529	0.323064	0.139383	0.170046	0.223008	0.229977	0	0.233781
10368-01531L	0.26405	0.261974	0.19381	0.27324	0.275994	0.512765	0.211285	0.234559	0.180302	0.158932	0.235056	0.243284	0.224291	0.191053	0.218024	0.280009	0.243269	0.204889	0.244992	0.262596	0.296962	0.242759	0.317823	0.185587	0.301105	0.28442	0.226925
10368-01533H	0.0549962	0.141925	0.0676608	0.0342158	0.271487	0.0327916	0.000857177	0.0165121	0.104109	0.284361	0.0734786	0.109561	0.113102	0.00914363	0.267988	0.265213	0.0396633	0.243601	0.101584	0.125758	0.0943464	0.150491	0.100671	0.00928739	0.0534949	0.0735423	0.117148
10368-0153L	0.428499	0.50984	0.419175	0.51975	0.798652	0.466046	0.483676	0.622276	0.570641	0.656407	0.565279	0.411747	0.735523	0.7339	0.782696	0.66547	0.704316	0.938204	0.731887	0.648699	0.611158	0.719028	0.768291	0.563409	0.769888	0.340071	0.791837
10368-01540L	0.359328	0.3483	0.253132	0.288575	0.253879	0.206002	0.453458	0.423193	0.200095	0.154898	0.279496	0.141395	0.199799	0.23749	0.328274	0.230659	0.211077	0.472853	0.206437	0.036813	0.258902	0.183638	0.210257	0.289352	0.235869	0.125114	0.104356
10368-01545L	0.210098	0.227657	0.275298	0.1372	0.237692	0.308306	0.308883	0.398817	0.302861	0.305905	0.304181	0.328366	0.242776	0.298295	0.303719	0.234731	0.445722	0.385741	0.2181	0.214541	0.281104	0.273462	0.219323	0.3404	0.419851	0.198353	0.420952
10368-01546L	0.902219	0.944033	0.937967	0.761367	0.812629	0.91481	0.736919	0.790751	0.881956	0.776756	0.912141	0.819323	0.452608	0.796749	0.906801	0.805015	0.837249	0.844	0.86052	0.852024	0.877403	0.851867	0.743999	0.786406	0.83496	0.870547	0.821056
10368-0154L	0.217904	0.357413	0.32425	0.165442	0.258675	0.474362	0.367323	0.352204	0.215621	0.327632	0.360216	0.374063	0.275705	0.421916	0.355511	0.333988	0.378167	0.351706	0.411192	0.361737	0.327461	0.347504	0.468499	0.42574	0.248349	0.461058	0.315625
10368-01567H	0.411691	0.250455	0.426454	0.31624	0.304122	0.252238	0.198007	0.261522	0.295675	0.296527	0.181458	0.495947	0.397781	0.315513	0.432288	0.463524	0.187749	0.193452	0.448435	0.380489	0.097159	0.572543	0.266867	0.272154	0.207886	0.251423	0.119623
10368-0156L	0.568538	0.865273	0.315812	0.280313	0.913779	0.749587	0.705312	0.783739	0.902309	0.784897	0.697808	0.513425	0.65967	1	0.803764	0.784323	0.689554	0.610394	0.935628	0.759054	0.76594	0.706214	0.625687	0.729202	0.861389	0.476543	0.606915
10368-01572L	0.517854	0.527598	0.468513	0.425491	0.558115	0.640484	0.565008	0.568869	0.557656	0.555746	0.581345	0.42815	0.317792	0.482465	0.448061	0.363256	0.442073	0.245141	0.468674	0.437135	0.554638	0.402824	0.173937	0.539639	0.507728	0.529144	0.749815
10368-0157H	0.316327	0.373862	0.363023	0.259836	0.333943	0.300987	0.115671	0.142239	0.140295	0.375245	0.220537	0.331057	0.283058	0.29377	0.348396	0.285821	0.0766343	0.342853	0.350651	0.348411	0.133394	0.113629	0.359388	0.106505	0.371927	0.31547	0.378582
10368-01584H	0.197236	0.227063	0.148079	0.265617	0.251747	0.0761952	0.226077	0.148493	0.135162	0.109726	0.249017	0.150737	0.158033	0.215897	0.187232	0.0745614	0.148302	0.207597	0.245408	0.126454	0.159119	0.106357	0.235135	0.203266	0.190464	0.115378	0.222715
10368-01611L	0.254024	0.19387	0.225942	0.210033	0.201943	0.164033	0.203651	0.227598	0.227718	0.196952	0.23107	0.267262	0.239207	0.145322	0.243078	0.261762	0.328049	0.347356	0.142927	0.234669	0.24875	0.202244	0.250705	0.203267	0.307909	0.216457	0.257807
10368-01626H	0.35975	0.191557	0.230071	0.400652	0.246054	0.143236	0.341929	0.280814	0.249043	0.193393	0.289712	0.258827	0.204727	0.393281	0.379225	0.355358	0.317056	0.271468	0.211969	0.514429	0.280016	0.256995	0.218909	0.237061	0.297059	0.391791	0.402287
10368-01646H	0.699577	0.674556	0.442622	0.503993	0.564607	0.430273	0.396305	0.451729	0.347143	0.546972	0.422178	0.26407	0.466805	0.629438	0.488821	0.563224	0.37071	0.299904	0.672441	0.59354	0.412049	0.580706	0.16962	0.455336	0.490533	0.895123	0.131349
10368-0167L	0.636435	0.655613	0.71595	0.805618	0.774315	0.647133	0.6598	0.827331	0.703434	0.582424	0.73026	0.544033	0.547852	0.646028	0.672486	0.734007	0.542431	0.351562	0.654893	0.786449	0.743503	0.481744	0.410149	0.699049	0.706556	0.631808	0.380325
10368-0171L	0.358506	0.260234	0.339355	0.122156	0.453939	0.436972	0.578789	0.45425	0.507359	0.397934	0.433206	0.538283	0.227645	0.656326	0.314753	0.187391	0.436831	0.41075	0.0695294	0.292052	0.421264	0.400502	0.228797	0.459209	0.468022	0.315254	0.242061
10368-0172H	0.24291	0.333435	0.276069	0.277645	0.286749	0.232135	0.334089	0.268197	0.205575	0.629334	0.368529	0.199631	0.183976	0.248767	0.118099	0.178166	0.251491	0.497046	0.279443	0.227848	0.280448	0.270385	0.273116	0.354727	0.264958	0.0706444	0.481737
10368-0173H	0.271672	0.296805	0.248331	0.267351	0.195694	0.168592	0.167736	0.215967	0.198772	0.11827	0.213661	0.10804	0.173071	0.21779	0.210945	0.137448	0.224082	0.17648	0.177485	0.180648	0.177144	0.239106	0.113479	0.206151	0.259493	0.0957427	0.17356
10368-0177L	0.400519	0.353056	0.416211	0.338084	0.406028	0.075911	0.226998	0.197914	0.221501	0.477424	0.157737	0.34334	0.255721	0.391819	0.373466	0.555188	0.289745	0.383451	0.411089	0.406401	0.187262	0.424684	0.492615	0.0897588	0.19016	0.394643	0.427124
10368-017L	0.248394	0.39431	0.345675	0.232111	0.279779	0.144336	0.177126	0.0697519	0.370563	0.307747	0.14603	0.275694	0.222932	0.483963	0.274333	0.200192	0.0910582	0.310178	0.289646	0.291094	0.0907659	0.291374	0.275931	0.13229	0.33728	0.333553	0.288482
10368-0187L	0.151666	0.0833813	0.054675	0.143731	0.0351257	0.0391823	0.0596943	0.093551	0.0636028	0.0418916	0.0858154	0.0888587	0.133706	0.136888	0.116324	0.139022	0.0685718	0.104178	0.0738853	0.103907	0.0393269	0.0452809	0.0531795	0.140811	0.0775706	0.0771774	0.0555743
10368-0188H	0.554813	0.585971	0.525575	0.488159	0.49159	0.680787	0.552324	0.540858	0.627627	0.668432	0.668928	0.558964	0.301153	0.516933	0.550025	0.53497	0.419214	0.527156	0.649387	0.447922	0.653382	0.560787	0.422198	0.458343	0.470449	0.511125	0.43105
10368-0189L	0.114287	0.0601973	0.0859788	0.0367515	0.0392974	0.0300944	0.0413297	0.0274588	0.0560162	0.0489074	0.0882059	0.0268293	0.166027	0.0229977	0.0768503	0.0256513	0.0456334	0.0293063	0.0795651	0.0819979	0.0543774	0.0282771	0.0860698	0.0505329	0.0224969	0.108821	0.125122
10368-018H	0.03442	0.133197	0.160652	0.160286	0.0879611	0.0908246	0.109322	0.0727383	0.174866	0.283495	0.206328	0.208826	0.164379	0.213175	0.192193	0.0680829	0.168737	0.177039	0.108563	0.110966	0.272818	0.127877	0.295136	0.126084	0.410589	0.0873279	0.272925
10368-0197H	0.36338	0.466578	0.519	0.517906	0.547621	0.537769	0.472543	0.439464	0.52408	0.529955	0.482395	0.612681	0.27445	0.6105	0.489043	0.515616	0.373337	0.397627	0.500942	0.543967	0.428857	0.526988	0.408647	0.513909	0.437362	0.485393	0.372983
10368-02100L	0.149106	0.0935028	0.206146	0.0838777	0.172974	0.110112	0.141055	0.0955118	0.0286227	0.0538151	0.120079	0.166633	0.236507	0.070734	0.168739	0.183057	0.0404459	0.111418	0.0882588	0.128472	0.134359	0.0961284	0.0753606	0.0280916	0.101482	0.0780257	0.0353187
10368-02103H	0.317948	0.272924	0.241718	0.217075	0.332394	0.175786	0.17766	0.179019	0.283555	0.59807	0.302631	0.457602	0.653177	0.573946	0.256538	0.329365	0.223165	0.329555	0.202128	0.348036	0.210236	0.353593	0.319731	0.177748	0.209223	0.311374	0.421001
10368-02106L	0.0148896	0.0546385	0.0806714	0.00440062	0.057171	0.0202724	0.0605859	0.0689775	0.0360745	0.102974	0.0425293	0.0440061	0.157857	0.026457	0.0630089	0.0284695	0.0347278	0.0378677	0.0490362	0.00515657	0.0485104	0.0817616	0.0343093	0.0670328	0.0374044	0.0624775	0.023445
10368-0210H	0.192583	0.275744	0.195802	0.24835	0.127695	0.178676	0.185845	0.1731	0.211458	0.166498	0.173546	0.218459	0.223802	0.175096	0.307648	0.339129	0.201319	0.18322	0.239045	0.217168	0.17182	0.2401	0.299868	0.196319	0.226664	0.158392	0.371503
10368-02113L	0.0847359	0.052849	0.112385	0.225974	0.0843402	0.175707	0.128581	0.382869	0.198	0.185032	0.376138	0.0999747	0.190538	0.115916	0.102472	0.336357	0.369175	0.218919	0.0825306	0.307941	0.331752	0.1349	0.16383	0.339518	0.338343	0.210595	0.152581
10368-02114L	0.6041	0.567624	0.47589	0.948405	0.476216	0.192283	0.148102	0.220524	0.177061	0.272178	0.181341	0.228437	0.269198	0.193262	0.266596	0.119061	0.221984	0.150693	0.230831	0.24194	0.194213	0.178888	0.418299	0.170775	0.312601	0.0769778	0.407885
10368-02117L	0.318786	0.303113	0.299935	0.28907	0.281839	0.212678	0.288015	0.237862	0.299023	0.352119	0.296854	0.300691	0.236281	0.233352	0.325943	0.266429	0.359972	0.471609	0.29932	0.291493	0.323956	0.300673	0.277252	0.234521	0.278786	0.293053	0.388757
10368-02118L	0.0592162	0.0888902	0.0610024	0.0395882	0.0509102	0	0	0.0204548	0.0949299	0.20718	0.0537992	0.07771	0.115387	0.227948	0.237952	0.179482	0.030227	0.226187	0.0935674	0.100418	0.0515197	0.139691	0.168152	0.0203366	0.16219	0.0275614	0.160381
10368-0211L	0.317222	0.429049	0.308173	0.410809	0.633266	0.526176	0.474551	0.46719	0.820077	0.908784	0.644166	0.924476	0.361576	0.698851	0.585221	0.522535	0.647305	0.590324	0.387536	0.643374	0.593251	0.65667	0.526418	0.535636	0.635547	0.805422	0.378097
10368-02120H	0.450656	0.430294	0.372357	0.801279	0.312317	0.272567	0.228442	0.267069	0.143868	0.325051	0.251179	0.224284	0.2756	0.189968	0.372997	0.448907	0.243347	0.284359	0.210421	0.337551	0.24277	0.361904	0.181626	0.213197	0.399023	0.141993	0.254476
10368-02121L	0.0591144	0.065113	0.0605976	0.0201476	0.11634	0.0556615	0.16478	0.128924	0.104641	0.0968525	0.133141	0.0841245	0.0744251	0.0117367	0.123656	0.0315908	0.116728	0.0993064	0.023569	0.163818	0.121873	0.03831	0.15646	0.201292	0.015356	0.0363376	0.0625037
10368-02122L	0.354695	0.41663	0.47014	0.375515	0.48888	0.371402	0.435489	0.476181	0.510281	0.545365	0.447056	0.537943	0.387817	0.684397	0.532404	0.639664	0.341799	0.487539	0.395554	0.463156	0.459639	0.528361	0.508354	0.471505	0.528046	0.729619	0.44826
10368-02123H	0	0	0.00574167	0.0371563	0.0214776	0.010605	0.0262557	0	0.02039	0.0552781	0.0265224	0.0157763	0.0774011	0	0.0481569	0.00233404	0	0.0764082	0	0.0067797	0	0.034517	0.0147052	0	0.0185282	0.0738072	0.0151723
10368-02124H	0.1334	0.173238	0.240136	0.180196	0.0471495	0.115448	0.205898	0.188979	0.135821	0.185014	0.105043	0.0493981	0.121133	0.0471347	0.189912	0.133594	0.122209	0.10835	0.0711989	0.0386694	0.127417	0.352144	0.0449797	0.184616	0.158654	0.0284366	0.0421828
10368-02125L	0.375919	0.389249	0.259719	0.402453	0.374985	0.486333	0.397277	0.3802	0.290468	0.41676	0.390752	0.414776	0.297486	0.415971	0.403566	0.340762	0.346556	0.400685	0.385624	0.360695	0.387566	0.363903	0.444066	0.334334	0.352438	0.469917	0.430416
10368-02128L	0.00398671	0	0.00346231	0.180152	0	0.0109561	0.0243976	0.0305422	0.0203833	0.00845212	0.00800609	0.0158572	0.0100439	0.0555846	0.144632	0.0204586	0.115552	0.0548714	0	0.125618	0.0160153	0	0.242533	0.0403296	0	0.000727088	0.00497641
10368-02129L	0.211695	0.226681	0.172382	0.226561	0.230778	0.170393	0.166755	0.135561	0.210491	0.347175	0.159296	0.222333	0.191432	0.192578	0.349656	0.306507	0.167539	0.315989	0.217023	0.208796	0.158002	0.240486	0.19602	0.164878	0.187845	0.160466	0.236411
10368-02130H	0.780094	0.835085	0.568936	0.561615	0.533193	0.538101	0.433498	0.775773	0.790074	0.565329	0.21239	0.522509	0.324023	0.37364	0.611886	0.580253	0.134763	0.410106	0.598665	0.609704	0.174377	0.478924	0.409638	0.591991	0.590295	0.431887	0.42882
10368-02132L	0.110443	0.115148	0.229321	0.132044	0.283466	0.0381326	0.0393975	0.168039	0.272312	0.324699	0.116108	0.34485	0.256286	0.385689	0.119791	0.240274	0.124185	0.373984	0.190118	0.323065	0.10065	0.291506	0.30332	0.168311	0.230463	0.0759357	0.443659
10368-02133H	0.370433	0.377551	0.407468	0.326674	0.316675	0.414569	0.360651	0.195974	0.320548	0.246415	0.226797	0.297758	0.25942	0.345914	0.227362	0.34492	0.196893	0.141323	0.303668	0.194291	0.242818	0.343315	0.407435	0.365681	0.398798	0.280776	0.480353
10368-02138L	0.905596	0.940091	0.853056	0.80963	0.748007	0.761024	0.79782	0.776759	0.77265	0.676586	0.729207	0.617901	0.438462	0.720547	0.709623	0.798366	0.816613	0.722739	0.809997	0.760662	0.715117	0.753359	0.442343	0.753908	0.780847	0.471289	0.608119
10368-02139L	0.239732	0.286856	0.233866	0.217443	0.302773	0.119167	0.238008	0.138956	0.340178	0.337352	0.175062	0.245318	0.231738	0.319276	0.193026	0.191425	0.132631	0.142081	0.222372	0.535267	0.197871	0.333834	0.286615	0.30127	0.303771	0.156582	0.318292
10368-02141L	0.0863665	0.00313817	0.0119026	0.0246702	0.0299493	0.018752	0.0679775	0.0418164	0.0187286	0.266926	0.0923716	0.0650519	0.0700923	0.111129	0.0510024	0.0787124	0.0306659	0.139773	0.0264126	0.0545711	0.0123989	0.0975833	0.0352952	0.0300541	0.0562729	0.0616816	0.0759753
10368-02142H	0.209436	0.311273	0.304686	0.322616	0.304801	0.242625	0.302268	0.293113	0.259942	0.309894	0.324216	0.310522	0.256003	0.209718	0.322034	0.24328	0.361628	0.296882	0.318127	0.278687	0.309363	0.297907	0.320546	0.312225	0.29071	0.253943	0.308071
10368-02144L	0.334229	0.332109	0.502403	0.369001	0.289672	0.464302	0.396542	0.412909	0.399379	0.333629	0.47989	0.412867	0.339898	0.482234	0.482189	0.478776	0.585052	0.46392	0.361666	0.46645	0.552516	0.551492	0.508024	0.489761	0.298725	0.530589	0.467927
10368-02146L	0.0800074	0.109765	0.166424	0.233926	0.239721	0.0446679	0.19521	0.149571	0.0878844	0.239819	0.217819	0.165566	0.245884	0.170735	0.225676	0.222049	0.0897632	0.184185	0.130371	0.104385	0.172477	0.201725	0.106469	0.078609	0.302029	0.134385	0.110985
10368-02149H	0.471176	0.389444	0.767473	0.276046	0.476446	0.439729	0.209781	0.409132	0.60077	0.279501	0.575766	0.515895	0.760232	0.525595	0.529133	0.619091	0.639367	0.295821	0.810004	0.814369	0.151161	0.539878	0.743833	0.46743	0.663705	0.421157	0.629809
10368-02150L	0.487402	0.464878	0.40142	0.377258	0.398629	0.278649	0.38703	0.351284	0.304837	0.233084	0.414347	0.210734	0.287374	0.37325	0.252427	0.298756	0.439733	0.478343	0.262481	0.441771	0.399614	0.241895	0.399859	0.361446	0.1198	0.354202	0.290387
10368-02153L	0.415459	0.413298	0.403616	0.388077	0.406988	0.434945	0.42254	0.371446	0.361699	0.452121	0.367981	0.355812	0.361132	0.51253	0.503628	0.4783	0.44094	0.459565	0.518667	0.410911	0.399933	0.374233	0.52551	0.43695	0.376383	0.432695	0.513421
10368-02156H	0.0607742	0.0754628	0.102912	0.211162	0.12616	0.151455	0.0896368	0.0994158	0.046177	0.1303	0.131544	0.16341	0.173343	0.138551	0.101196	0.060927	0.0557889	0.0586159	0.0783137	0.0158706	0.136035	0.126135	0.104915	0.0496604	0.0980978	0.110769	0.141284
10368-02157L	0.114249	0.0917837	0.154898	0.182387	0.089928	0.219472	0.12896	0.217151	0.14764	0.112497	0.129558	0.105375	0.147079	0.136853	0.0968451	0.0807194	0.169207	0.101087	0.101194	0.169402	0.165046	0.118132	0.173485	0.235792	0.132047	0.203238	0.151564
10368-02158H	0.506607	0.518007	0.401482	0.451317	0.434137	0.644754	0.546559	0.668415	0.481064	0.411882	0.544085	0.367454	0.279288	0.330719	0.335436	0.464032	0.515272	0.34887	0.46056	0.367927	0.456281	0.449282	0.390488	0.585806	0.490615	0.288656	0.368587
10368-02166L	0.752416	0.744744	0.765542	0.748717	0.995534	0.911193	0.952366	0.906549	0.875315	0.947248	0.914486	0.798642	0.957952	0.828974	0.733235	0.958284	0.888872	0.994683	0.802691	0.960255	0.956512	0.971975	0.906958	0.859228	0.975487	0.887454	0.904841
10368-02169H	0.180355	0.122268	0.178414	0.0917826	0.229062	0.133847	0.0347675	0.137646	0.111634	0.226695	0.0808498	0.228609	0.228113	0.273213	0.271022	0.29608	0.125231	0.137019	0.209165	0.0967729	0.0869073	0.268329	0.227187	0.13396	0.226942	0.524099	0.150678
10368-0216H	0.911707	0.880179	0.872253	0.862914	0.744583	0.83367	0.689353	0.674134	0.624251	0.771351	0.746637	0.366454	0.530425	0.838236	0.840344	0.71702	0.718071	0.480867	0.893808	0.82363	0.782439	0.807938	0.825663	0.778713	0.7501	0.546826	0.631454
10368-02171L	0.276289	0.37274	0.319019	0.309024	0.332094	0.44523	0.398736	0.556871	0.33313	0.336215	0.325814	0.337319	0.260856	0.374103	0.352664	0.34505	0.279232	0.275373	0.380352	0.330576	0.301112	0.33758	0.308678	0.487053	0.353071	0.32065	0.385329
10368-02173L	0.146031	0.129156	0.193856	0.0827456	0.276368	0.162291	0.087076	0.201095	0.127195	0.128597	0.100793	0.147204	0.0596613	0.127621	0.133752	0.139138	0.103286	0.14278	0.104574	0.143693	0.0633303	0.47556	0.14079	0.124903	0.452285	0.254637	0.158766
10368-02174L	0.679778	0.685722	0.634772	0.616332	0.769725	0.674504	0.550191	0.58789	0.695121	0.826814	0.60444	0.626391	0.452506	0.672012	0.760952	0.791687	0.61469	0.715433	0.73931	0.735061	0.647816	0.733504	0.78343	0.590403	0.829752	0.705859	0.64949
10368-02175L	0.371331	0.332572	0.491073	0.482219	0.360253	0.517474	0.486237	0.602013	0.511757	0.540053	0.475248	0.387568	0.287084	0.657159	0.325091	0.402716	0.472572	0.250433	0.454028	0.422081	0.439931	0.546973	0.295858	0.394761	0.333063	0.557856	0.605747
10368-02177L	0.390424	0.348522	0.353109	0.3547	0.334874	0.358465	0.325703	0.299125	0.391477	0.323977	0.33957	0.337505	0.235302	0.330902	0.352637	0.342844	0.335421	0.2766	0.313049	0.417084	0.355718	0.312505	0.330472	0.28464	0.339633	0.342979	0.305217
10368-0217L	0.143138	0.121857	0.170099	0.243731	0.19179	0.28769	0.170919	0.150732	0.110169	0.248618	0.169557	0.22202	0.147492	0.180392	0.0918583	0.129098	0.0706178	0.0860566	0.152633	0.190336	0.188987	0.222249	0.245087	0.14583	0.107084	0.271083	0.102661
10368-02183H	0.61033	0.594901	0.56692	0.528547	0.606557	0.604451	0.602269	0.576498	0.62825	0.568974	0.562574	0.508112	0.499483	0.892856	0.711938	0.65046	0.60917	0.595172	0.671994	0.710806	0.588742	0.588095	0.617002	0.571434	0.567104	0.49961	0.643969
10368-02184L	0.203036	0.0992158	0.296878	0.240724	0.176792	0.384674	0.365877	0.222103	0.286797	0.303764	0.38337	0.146626	0.203129	0.375712	0.274648	0.23283	0.290532	0.271634	0.30503	0.335142	0.358825	0.242929	0.428132	0.397933	0.245263	0.337493	0.240235
10368-02185L	0.0995385	0.153907	0.198132	0.152329	0.207885	0.451612	0.287094	0.337077	0.355446	0.171709	0.278845	0.363654	0.160527	0.25254	0.143166	0.182005	0.295226	0.132897	0.228712	0.252456	0.242912	0.143209	0.262915	0.291044	0.217191	0.179197	0.254482
10368-02187L	0.893355	0.882216	0.713129	0.766349	0.886607	0.797302	0.824824	0.825903	0.783492	0.830005	0.826482	0.913651	0.540211	0.851667	0.890644	0.826734	0.760255	0.963183	0.941064	0.963994	0.77343	0.918236	0.854449	0.872254	0.974625	0.637873	0.874912
10368-02188H	0.467934	0.52887	0.554412	0.397123	0.567714	0.567273	0.50104	0.446177	0.521366	0.583486	0.579421	0.781343	0.268501	0.446182	0.487932	0.403253	0.337626	0.298006	0.465435	0.483582	0.501741	0.544007	0.579333	0.459217	0.585208	0.525495	0.433912
10368-02189L	0.0760367	0.0459453	0.0871216	0.0642749	0.0415068	0.017925	0.0265425	0.0305719	0.0146815	0.0785105	0.0926332	0.0999162	0.156477	0.0654221	0.101883	0.189819	0.0278437	0.133886	0.152285	0.125242	0.0316403	0.0678883	0.0875584	0.0558804	0.100164	0.0116484	0.0380808
10368-02195H	0.194343	0.225691	0.213154	0.183225	0.198116	0.27472	0.189108	0.214745	0.178284	0.260635	0.180296	0.237765	0.216512	0.194152	0.187605	0.189387	0.159278	0.190537	0.202102	0.0780014	0.180025	0.273049	0.176492	0.175891	0.231948	0.3509	0.20836
10368-02196L	0.145182	0.0915548	0.183113	0.188421	0.133454	0.182971	0.124284	0.184289	0.160817	0.223561	0.138091	0.0866185	0.509165	0.181517	0.084696	0.168522	0.0957855	0.0810349	0.122097	0.171016	0.111209	0.278937	0.162043	0.18128	0.178083	0.407874	0.591341
10368-021L	0.214101	0.383349	0.360283	0.334552	0.214985	0.310169	0.341594	0.218423	0.49807	0.235958	0.24212	0.410083	0.220727	0.522243	0.236123	0.145393	0.267739	0.145507	0.164565	0.382533	0.227984	0.455972	0.50633	0.247913	0.23191	0.518474	0.247054
10368-02200L	0.422439	0.467657	0.479645	0.592127	0.404137	0.314613	0.359309	0.37281	0.394252	0.24828	0.44816	0.423776	0.361708	0.44353	0.333654	0.4382	0.419623	0.31002	0.467711	0.430172	0.382881	0.386755	0.167597	0.389044	0.359697	0.237457	0.355471
10368-02201H	0.516187	0.468872	0.337611	0.476863	0.371869	0.50044	0.49893	0.531342	0.408927	0.551558	0.533983	0.41745	0.363972	0.619508	0.463923	0.290349	0.371141	0.590002	0.358861	0.410609	0.513265	0.301943	0.198764	0.476875	0.343594	0.20217	0.343892
10368-02203H	0.638511	0.52926	0.738981	0.828878	0.51589	0.4885	0.485578	0.548306	0.471558	0.525905	0.526113	0.715622	0.615456	0.461928	0.49587	0.505667	0.514697	0.365206	0.566202	0.598509	0.551907	0.514701	0.718481	0.449109	0.509187	0.529393	0.513874
10368-02205L	0.44184	0.243564	0.204276	0.171002	0.197659	0.364277	0.25035	0.231331	0.227173	0.286401	0.262462	0.267966	0.192721	0.26358	0.385506	0.306027	0.158325	0.0502779	0.313118	0.232223	0.226204	0.475448	0.484005	0.238916	0.196642	0.31774	0.373981
10368-02206L	0.0890752	0.0837509	0.0995364	0.123523	0.0862529	0.138961	0.0699504	0.116844	0.0701186	0.111009	0.0643931	0.069009	0.142475	0.0612111	0.051651	0.0908915	0.0860164	0.140473	0.0476697	0.123072	0.109306	0.107654	0.0779704	0.0543318	0.0916077	0.162965	0.121523
10368-02207H	0.361454	0.256643	0.256968	0.260808	0.135837	0.347011	0.209074	0.248665	0.232767	0.25323	0.433372	0.503114	0.268699	0.496003	0.470765	0.245266	0.397072	0.415652	0.168286	0.744021	0.472646	0.257279	0.468733	0.7347	0.731871	0.204512	0.337794
10368-02208L	0.115516	0.0197345	0.0431001	0.0642295	0.0204347	0.00922798	0.00995224	0.0256945	0.0491966	0.122971	0.0348424	0.115745	0.120808	0.0851292	0.0777102	0.132003	0.0464487	0.0526617	0.0272418	0.0481384	0.0123389	0.0890995	0.142633	0.0578368	0.0537269	0.0361152	0.103841
10368-02210H	0.217231	0.398034	0.411066	0.453295	0.412695	0.366665	0.351903	0.34044	0.376955	0.461343	0.323006	0.4099	0.333427	0.40812	0.454739	0.439706	0.323401	0.549866	0.422928	0.371171	0.322912	0.403586	0.419638	0.424171	0.434255	0.432737	0.460286
10368-02211L	0	0.0205638	0.120692	0.0210497	0.111123	0.119766	0.100793	0.0643534	0.141775	0.101474	0.0641787	0.18125	0.146684	0.106621	0.0466542	0.150958	0.00879099	0.0552674	0.0892232	0.0990179	0.0665939	0.0730897	0.132684	0	0.19052	0.116317	0.148119
10368-02214L	0.338529	0.167501	0.162715	0.40185	0.0757364	0.0542481	0.080482	0.0332847	0.0200291	0.046274	0.0370334	0.0165706	0.171343	0.0239079	0.134544	0.24096	0.0506721	0.0234454	0.114169	0.0884911	0.0595635	0.0320512	0.0341246	0.058419	0.0571155	0.0633481	0.0581312
10368-02215L	0.549239	0.514138	0.458364	0.51532	0.563102	0.691694	0.801051	0.801088	0.727273	0.740275	0.841324	0.869225	0.747652	0.53436	0.84216	0.363075	0.765141	0.873366	0.513844	0.663391	0.841642	0.575598	0.512044	0.75464	0.621818	0.474062	0.568146
10368-02216H	0.297634	0.305516	0.210609	0.218695	0.299319	0.338821	0.295539	0.328545	0.315799	0.0327479	0.303076	0.272828	0.240099	0.251759	0.341259	0.299131	0.289705	0.631498	0.295202	0.306892	0.37849	0.325781	0.243758	0.294642	0.304924	0.237262	0.082738
10368-02218H	0.16921	0.178977	0.19439	0.219499	0.229469	0.226515	0.210139	0.163011	0.183954	0.151413	0.224304	0.316985	0.205495	0.209259	0.113972	0.226102	0.138488	0.217843	0.188804	0.168471	0.226935	0.200774	0.226869	0.208253	0.222832	0.201035	0.351431
10368-02219L	0.416147	0.355551	0.486407	0.366471	0.369365	0.304972	0.389113	0.368362	0.34101	0.294895	0.375319	0.347316	0.251073	0.292772	0.252975	0.321939	0.333172	0.300523	0.353384	0.239439	0.379385	0.380464	0.271025	0.297928	0.484229	0.439562	0.395627
10368-02223L	0.208172	0.185732	0.213574	0.25684	0.239541	0.30871	0.298398	0.174807	0.24456	0.215611	0.291605	0.304194	0.234809	0.181698	0.182252	0.235184	0.179989	0.177906	0.139905	0.310313	0.276978	0.0918127	0.163667	0.185319	0.207157	0.227252	0.16361
10368-02226L	0.929466	0.893913	0.784819	0.76946	0.688406	0.637518	0.457254	0.533557	0.530492	0.648579	0.599084	0.153591	0.514217	0.632366	0.797217	0.677093	0.552678	0.60523	0.77589	0.234267	0.642601	0.609044	0.284649	0.574934	0.859786	0.639134	0.609691
10368-02227H	0.475754	0.513968	0.348559	0.204145	0.34312	0.583435	0.440507	0.443335	0.367732	0.512423	0.470787	0.303764	0.302651	0.299863	0.361459	0.383523	0.469803	0.448277	0.395557	0.525971	0.443227	0.26249	0.311327	0.542155	0.331711	0.484011	0.310048
10368-0222L	0.161468	0.044169	0.2386	0.264318	0.0611814	0.148723	0.167302	0.155077	0.228557	0.210276	0.110577	0.276813	0.192856	0.212532	0.184812	0.0427368	0.219411	0.386566	0.0110367	0.163864	0.123982	0.171328	0.307865	0.141598	0.2555	0.259292	0.258658
10368-02231H	0.285612	0.112014	0.324152	0.409587	0.474565	0.722537	0.612745	0.628936	0.764248	0.60384	0.695126	0.476823	0.331055	0.585385	0.700321	0.600169	0.660944	0.611382	0.723926	0.563201	0.702024	0.526318	0.843802	0.710352	0.609048	0.305494	0.69805
10368-02233L	0.303497	0.290133	0.291243	0.370342	0.289894	0.403396	0.307633	0.310126	0.383719	0.35232	0.315603	0.294404	0.20731	0.263306	0.308144	0.336318	0.247211	0.24319	0.305971	0.30636	0.260648	0.347579	0.370404	0.288393	0.318008	0.351757	0.453829
10368-02234L	0.329626	0.362707	0.343871	0.332377	0.335322	0.319645	0.312946	0.368513	0.338548	0.35599	0.346383	0.37524	0.242364	0.321389	0.208957	0.345164	0.293807	0.263004	0.32382	0.363713	0.332928	0.367374	0.262308	0.263769	0.402316	0.121449	0.292302
10368-02236L	0.0895744	0.0524328	0.0700495	0.0505589	0.0222958	0.0642046	0.0665955	0.0753423	0.0725612	0.0544288	0.0667908	0.0236074	0.105283	0	0.0416013	0.061868	0.123625	0.208766	0.0354102	0.0729929	0.0628952	0.0801316	0.00692062	0.0812862	0.0791676	0.104218	0.0305927
10368-02245L	0.911828	0.891436	0.963996	0.861884	0.849018	0.937076	0.890319	0.83527	0.853844	0.77345	0.934827	0.8564	0.736526	0.984046	0.851481	0.858908	0.913212	0.430062	0.877759	0.869445	0.934726	0.808216	0.921587	0.958288	0.797459	0.937816	0.469271
10368-02246L	0.896345	0.851239	0.795459	0.529252	0.586926	0.973093	0.905687	0.986937	0.90526	0.50053	0.898385	0.383608	0.427002	0.436986	0.712148	0.488496	0.86996	0.751184	0.75292	0.349778	0.893642	0.434228	0.584192	0.950423	0.749229	0.912083	0.575382
10368-02247L	0.930026	0.904639	0.90884	0.943854	0.762321	0.882734	0.882958	0.857692	0.835694	0.858281	0.839567	0.67072	0.397695	0.667914	0.828521	0.757637	0.797187	0.86976	0.923315	0.767713	0.857441	0.809994	0.669123	0.868503	0.850359	0.833211	0.738776
10368-02248H	0.0549553	0.0394378	0.00663294	0.0348247	0.0269195	0.0388867	0.00786166	0.00654686	0	0.00694293	0.00931921	0.021936	0.0466474	0.0422812	0.00384192	0.0163134	0.00694814	0.0346239	0.0357953	0.00228765	0.0205151	0.0065601	0.0079834	0.0127946	0.0149063	0.00728854	0.0156191
10368-0224H	0.0803248	0.155117	0.123432	0.0819548	0.155672	0.0702454	0.135487	0.155434	0.137131	0.0947451	0.145318	0.162001	0.168009	0.130606	0.125004	0.104539	0.120932	0.0795263	0.147384	0.164346	0.120664	0.123513	0.167243	0.118465	0.130033	0.213758	0.182297
10368-02250L	0.136528	0.0953768	0.103429	0.107685	0.195873	0.232833	0.158075	0.150136	0.172348	0.104388	0.187565	0.139986	0.107542	0.18214	0.194948	0.213951	0.134105	0.105923	0.146552	0.207505	0.189032	0.063013	0.0709634	0.128798	0.133894	0.125765	0.127362
10368-02253L	0.16662	0.18461	0.157227	0.137903	0.264045	0.29925	0.294467	0.289517	0.258757	0.250864	0.250717	0.234153	0.181088	0.216542	0.222421	0.134082	0.254779	0.28909	0.110876	0.150018	0.213743	0.201098	0.228285	0.246856	0.517016	0.271129	0.164612
10368-02255L	0.211286	0.21484	0.229155	0.302986	0.178758	0.239898	0.431212	0.223992	0.166435	0.182341	0.456885	0.248359	0.147305	0.161669	0.211898	0.0668437	0.363554	0.152204	0.175308	0.153264	0.19946	0.184324	0.350928	0.50238	0.213929	0.167254	0.261646
10368-02259H	0.414555	0.350432	0.422343	0.140026	0.272115	0.236298	0.218598	0.32098	0.158064	0.214741	0.302026	0.212021	0.215351	0.309978	0.141849	0.373315	0.272017	0.0984672	0.328976	0.265338	0.289843	0.18121	0.292316	0.290713	0.334276	0.186217	0.287722
10368-02263L	0.445298	0.502047	0.459725	0.345961	0.27163	0.198658	0.236793	0.159624	0.151295	0.209989	0.279411	0.175099	0.516995	0.21066	0.279837	0.134344	0.43107	0.126265	0.289262	0.295962	0.260189	0.146316	0.377259	0.195458	0.406079	0.18136	0.433157
10368-02264L	0.0519643	0	0.0216945	0.00815058	0.03225	0.0452824	0.0129935	0.0336801	0.0313513	0.0176528	0.0124831	0.110203	0.0826765	0.0231125	0.0772035	0.0139712	0.0752474	0.0604226	0.00407136	0.0121072	0.00459811	0	0.0196144	0.0592287	0.0372742	0.115717	0
10368-02268H	0.569375	0.43671	0.835634	0.53856	0.254454	0.477055	0.676957	0.304849	0.756245	0.227387	0.378102	0.225013	0.267935	0.26326	0.283359	0.17672	0.424642	0.321602	0.264721	0.248285	0.330906	0.21693	0.293661	0.351546	0.230571	0.260841	0.220829
10368-02269L	0.254723	0.252404	0.237984	0.26668	0.242892	0.290131	0.298339	0.176515	0.289115	0.207657	0.157801	0.232157	0.197813	0.254083	0.236367	0.126587	0.176753	0.19478	0.260745	0.199021	0.167271	0.212732	0.233964	0.159796	0.170212	0.249028	0.188063
10368-02272L	0.161227	0.0902882	0.208985	0.310739	0.313676	0.258717	0.288963	0.391679	0.195352	0.247484	0.287695	0.228172	0.280533	0.208948	0.480528	0.520548	0.368827	0.367354	0.175325	0.231567	0.268424	0.183953	0.233889	0.235714	0.224902	0.242521	0.176548
10368-02273L	0.425676	0.47277	0.377929	0.361387	0.31907	0.305608	0.266056	0.370168	0.450224	0.533423	0.38876	0.50188	0.328317	0.371891	0.336622	0.439855	0.217252	0.315557	0.487369	0.510575	0.332426	0.302659	0.535921	0.287264	0.495101	0.429471	0.51185
10368-02274L	0.119711	0.196531	0.0702183	0.14035	0.123379	0.110886	0.107118	0.223709	0.0609954	0.0798533	0.217677	0.0803519	0.170672	0.072917	0.164102	0.0189513	0.0574771	0.169822	0.189819	0.085515	0.238959	0.0887959	0.0945359	0.171398	0.0994695	0.0752383	0.0563172
10368-02276H	0.132625	0.161528	0.157791	0.169664	0.184219	0.192713	0.22507	0.186052	0.174945	0.201129	0.236298	0.220826	0.174246	0.214409	0.0660584	0.222944	0.127608	0.0864922	0.122509	0.199751	0.196332	0.206408	0.145386	0.177498	0.171647	0.186374	0.230896
10368-02277L	0.0330003	0.0467178	0.0597576	0.0682548	0.0727515	0.0871282	0.172403	0.117311	0.0950665	0.0564062	0.127847	0.163971	0.174996	0.0941118	0.062373	0.0789202	0.0854527	0.151467	0.0111431	0.118135	0.140539	0.0526418	0.0933071	0.0803363	0.0737271	0.0508455	0.0605367
10368-02278H	0.187005	0.159237	0.295608	0.284708	0.257029	0.146082	0.318628	0.125632	0.253521	0.420793	0.160426	0.303892	0.256959	0.37782	0.31345	0.331039	0.147488	0.310449	0.221376	0.471503	0.124425	0.35254	0.263558	0.0766585	0.337113	0.382419	0.307785
10368-02279H	0.164095	0.282875	0.24246	0.299039	0.297114	0.261005	0.300191	0.251126	0.121075	0.226302	0.304043	0.256988	0.260882	0.272775	0.217449	0.0737399	0.226372	0.33895	0.278977	0.2648	0.277109	0.218218	0.284132	0.288545	0.166982	0.137128	0.187548
10368-0227L	0.178952	0.138633	0.17124	0.152581	0.107786	0.156843	0.105687	0.139679	0.139987	0.0813004	0.111595	0.123438	0.125611	0.144756	0.130155	0.109561	0.170736	0.286101	0.144342	0.158113	0.0896423	0.149087	0.128961	0.152584	0.131366	0.179719	0.115992
10368-02280L	0.50086	0.463635	0.498552	0.370061	0.324732	0.26834	0.276401	0.290981	0.347293	0.271968	0.318001	0.269437	0.291597	0.35511	0.353549	0.480874	0.286631	0.329234	0.382003	0.363359	0.225044	0.328691	0.271727	0.255036	0.410081	0.277515	0.248955
10368-02284L	0.0808201	0.0528311	0.0353276	0.0440966	0.187867	0.298709	0.21377	0.179463	0.205247	0.208423	0.160461	0.155642	0.200452	0.254822	0.264675	0.120577	0.216581	0.229434	0.103745	0.191811	0.141586	0.167372	0.0805928	0.178111	0.21445	0.0496787	0.22457
10368-02286L	0.833418	0.871028	0.983459	0.946384	0.489254	0.640949	0.578949	0.591269	0.633971	0.632844	0.659104	0.714058	0.295439	0.548817	0.533971	0.557493	0.614172	0.500314	0.672823	0.530756	0.68301	0.659321	0.59526	0.63136	0.602671	0.74048	0.474683
10368-02288L	0.60041	0.587275	0.618939	0.499084	0.604194	0.506574	0.514023	0.496283	0.53552	0.583249	0.577436	0.717447	0.50191	0.737808	0.565535	0.730807	0.47639	0.613239	0.648899	0.563125	0.556649	0.5418	0.709702	0.514751	0.54846	0.720258	0.503648
10368-0228H	0.77881	0.530703	0.830613	0.705541	0.747151	0.652521	0.714008	0.685288	0.643801	0.270924	0.777455	0.735444	0.529253	0.692082	0.711	0.659243	0.769281	0.0290878	0.692928	0.593843	0.689154	0.691899	0.899381	0.781256	0.831646	0.916041	0.176897
10368-02290L	0.685021	0.799825	0.721252	0.734947	0.746629	0.669636	0.717393	0.822562	0.667352	0.79392	0.756429	0.637142	0.416538	0.704414	0.618695	0.723771	0.586044	0.610367	0.775522	0.608655	0.723492	0.70097	0.785487	0.720169	0.719715	0.640588	0.769381
10368-02292L	0	0.0161523	0.0291153	0.000849386	0.080381	0.143191	0.0637908	0.0695075	0.0704276	0.109481	0.0405785	0.0667907	0.148582	0.0292047	0.078473	0.0276303	0.0656576	0.359846	0.0259947	0.126679	0.0268814	0.114032	0.0747138	0.0508672	0.0895907	0.145081	0.0512218
10368-02294L	0.349212	0.357648	0.475138	0.457248	0.273539	0.422173	0.157754	0.326177	0.444824	0.523867	0.421534	0.456666	0.277019	0.273316	0.0548335	0.254518	0.313927	0.0218383	0.354976	0.620954	0.423459	0.432281	0.301145	0.371725	0.338817	0.408569	0.0713937
10368-02298L	0.279877	0.449971	0.466226	0.288034	0.308334	0.278083	0.559239	0.327611	0.366337	0.336831	0.428917	0.483999	0.199685	0.290057	0.278067	0.352862	0.507904	0.157026	0.308644	0.307869	0.529864	0.267033	0.326145	0.238997	0.27967	0.152064	0.459386
10368-02299H	0.105421	0.122447	0.145796	0.149319	0.117694	0.147625	0.0978633	0.137536	0.0279897	0.211935	0.0888541	0.173732	0.139623	0.013915	0.170313	0.0727221	0.0922749	0.0724038	0.0172672	0.0975291	0.102828	0.12771	0.0665567	0.131215	0.156015	0.201997	0.111668
10368-022H	0.482722	0.449579	0.584242	0.258616	0.612523	0.574118	0.5963	0.742371	0.834972	0.713088	0.626808	0.555056	0.493517	0.539599	0.725713	0.505568	0.86554	0.55907	0.344434	0.736448	0.594138	0.544197	0.770203	0.582817	0.597682	0.660357	0.663534
10368-02300L	0.841168	0.763271	0.751443	0.632514	0.649398	0.842951	0.781545	0.594752	0.771444	0.555466	0.756826	0.535328	0.567934	0.792994	0.708023	0.568422	0.671709	0.845074	0.839989	0.749922	0.764986	0.692007	0.718346	0.513731	0.636448	0.624011	0.559901
10368-02307H	0.541897	0.373609	0.5098	0.453797	0.311445	0.523005	0.508546	0.505586	0.521133	0.516267	0.567517	0.56441	0.304654	0.499896	0.578748	0.488562	0.492612	0.330198	0.55678	0.508188	0.522665	0.545149	0.451015	0.473856	0.451209	0.532838	0.407118
10368-0230L	0.34876	0.308584	0.0678252	0.133747	0.149588	0.155042	0.149931	0.272662	0.0679815	0.0584752	0.204895	0.0361631	0.11521	0.0146734	0.176321	0.119875	0.261906	0.187616	0.158533	0.0888065	0.0860992	0.0664275	0.100663	0.279892	0.0856717	0.0517595	0.0565152
10368-02310L	0.238558	0.227058	0.350058	0.290777	0.24431	0.221783	0.217198	0.220571	0.230553	0.313462	0.206553	0.23925	0.241549	0.322268	0.266906	0.318151	0.3441	0.26249	0.315607	0.219536	0.286415	0.248612	0.481814	0.252459	0.247875	0.209386	0.283118
10368-02314H	0.421201	0.500396	0.557427	0.632852	0.603035	0.310631	0.474654	0.445244	0.429766	0.585343	0.509803	0.658078	0.429945	0.670991	0.565572	0.527201	0.424194	0.536629	0.50581	0.572032	0.488588	0.520409	0.622321	0.443496	0.520895	0.266063	0.707024
10368-02315L	0.425117	0.135446	0.293203	0.205704	0.577854	0.529375	0.579901	0.527374	0.747486	0.527689	0.586525	0.601014	0.369781	0.36227	0.643296	0.617304	0.505213	0.351233	0.497766	0.636325	0.527182	0.418046	0.665395	0.491788	0.456488	0.644752	0.555698
10368-02318L	0.864098	0.963549	0.895782	1	0.910702	0.78184	0.856244	0.961239	0.980572	0.854	0.968572	0.939848	0.77366	0.912319	0.840332	0.850279	0.979385	0.972132	0.963491	0.848394	0.881738	0.90005	0.78785	0.870827	0.985669	0.916269	0.870177
10368-0231L	0.171178	0.157025	0.184677	0.17812	0.179979	0.260286	0.207371	0.110676	0.236879	0.204419	0.204072	0.21638	0.249925	0.146781	0.153417	0.141584	0.412201	0.153999	0.139641	0.179723	0.225852	0.206177	0.193333	0.161934	0.193991	0.100659	0.155134
10368-02322H	0.0459415	0.0579953	0.0572868	0.056984	0.0167289	0	0.0146924	0.022573	0.0103799	0.0209759	0	0	0.0166166	0.0316618	0.0272912	0.0267215	0.00343278	0.0588561	0.0315137	0.124261	0.00597923	0.0255321	0.0227382	0.01609	0.00431501	0.0190312	0.0501645
10368-02323L	0.150378	0.168816	0.260749	0.264662	0.250949	0.300554	0.234191	0.229589	0.288465	0.192266	0.220706	0.262973	0.193108	0.281778	0.108705	0.110455	0.269079	0.170633	0.162553	0.178075	0.215573	0.234573	0.18335	0.189693	0.208436	0.280642	0.23449
10368-02331H	0.438962	0.496141	0.461049	0.471249	0.503562	0.588811	0.604211	0.514463	0.505253	0.268037	0.672359	0.490904	0.335013	0.182061	0.345602	0.229439	0.406301	0.469304	0.290854	0.480681	0.447019	0.320399	0.452484	0.419707	0.516427	0.29093	0.478908
10368-02332L	0.393857	0.410874	0.495916	0.228849	0.343997	0.398566	0.392329	0.420646	0.22041	0.33724	0.430254	0.376886	0.205043	0.427764	0.257472	0.128791	0.376634	0.336759	0.327348	0.440478	0.34928	0.455392	0.357041	0.450089	0.403534	0.180536	0.236089
10368-0233H	0.462854	0.478255	0.421058	0.429985	0.349732	0.367491	0.317907	0.407085	0.377054	0.434916	0.293743	0.393428	0.317452	0.393493	0.464138	0.457653	0.57033	0.621722	0.417695	0.432023	0.35373	0.464013	0.3955	0.342999	0.427856	0.439473	0.392103
10368-02340H	0.768267	0.796763	0.958907	0.922937	0.740916	0.661004	0.665175	0.635644	0.94185	0.914489	0.725919	0.874951	0.908181	0.929734	1	1	0.746545	0.813594	1	0.931145	0.79882	0.923603	0.96255	0.888771	0.947314	0.816574	0.913488
10368-02341L	0.905491	0.888288	0.810445	0.871569	0.859825	0.887307	0.908755	0.663275	0.853647	0.848098	0.934038	0.785848	0.767675	0.782661	0.659607	0.809928	0.662514	0.870412	0.947918	0.803834	0.657616	0.779669	0.786798	0.917659	0.829623	0.648399	0.720844
10368-02346L	0.330126	0.164194	0.295526	0.354963	0.277387	0.37698	0.339283	0.365454	0.373124	0.163191	0.35266	0.364834	0.3078	0.385209	0.349689	0.232477	0.349148	0.171027	0.330844	0.258801	0.349711	0.339048	0.315399	0.299995	0.352043	0.374997	0.259067
10368-02347L	0.503451	0.110476	0.688345	0.69271	0.547913	0.102497	0.635903	0.675426	0.210422	0.134211	0.483818	0.454531	0.315195	0.625799	0.593623	0.509371	0.461665	0.672335	0.281438	0.120126	0.737834	0.215277	0.619982	0.473498	0.148114	0.670447	0.153918
10368-02348H	0.327066	0.485355	0.320271	0.313264	0.709572	0.23728	0.415231	0.445592	0.38319	0.287532	0.272746	0.268194	0.230235	0.349007	0.317298	0.194892	0.224093	0.432733	0.372661	0.266761	0.2623	0.227175	0.457522	0.391396	0.412605	0.447498	0.341435
10368-0234L	0.0898988	0.0810813	0.103687	0.141406	0.0709947	0.0527211	0.0677849	0.03339	0.051029	0.0523809	0.0534733	0.0901753	0.106399	0.0646204	0.0144396	0.0486909	0	0	0.00756734	0.0335727	0.0307232	0.0757912	0.0349884	0.0201891	0.064445	0.0217473	0.0296707
10368-02354H	0.0786759	0.139515	0.226973	0.131215	0.139908	0.0976287	0.120302	0.10647	0.0758108	0.13569	0.0568429	0.098716	0.18449	0.0457668	0.041173	0.121427	0.0464278	0.014235	0.114094	0.0959316	0.0176417	0.20932	0.208391	0.0548582	0.124476	0.16688	0.0416902
10368-02355L	0.0277257	0.0238276	0.0755489	0.0819936	0.0623995	0.04152	0.0187263	0.0376623	0.0189577	0.0714033	0.0325765	0	0.150333	0.0731455	0.127711	0.017361	0.0395107	0.00655772	0.0155462	0.0553921	0	0.0323291	0.0657468	0.0560759	0.0170496	0.0933948	0.00552902
10368-02358H	0.342628	0.582512	0.507751	0.416888	0.527544	0.712548	0.516372	0.614341	0.538183	0.245182	0.582581	0.484924	0.399535	0.648741	0.538637	0.47934	0.482065	0.470402	0.604808	0.52159	0.510573	0.422214	0.539914	0.623682	0.50348	0.719091	0.712656
10368-02360H	0.52585	0.502708	0.442047	0.412167	0.268964	0.752753	0.644759	0.917995	0.337237	0.422766	0.724128	0.246897	0.307668	0.615914	0.460558	0.518307	0.865038	0.683109	0.420151	0.0696644	0.719688	0.421285	0.460904	0.755599	0.550392	0.469769	0.522786
10368-02361H	0.397853	0.787573	0.359225	0.403908	0.343841	0.443175	0.38278	0.440457	0.378947	0.358617	0.395108	0.393981	0.294329	0.383398	0.339104	0.26811	0.406198	0.251111	0.239305	0.609983	0.390384	0.360223	0.314779	0.383487	0.361745	0.355854	0.353365
10368-02365L	0.0389661	0.0315794	0.0445691	0.0119422	0.161546	0.106697	0.0225919	0.100859	0.0221592	0.10955	0.0297186	0.0434098	0.103315	0.0144011	0.0745486	0.179109	0.106266	0.0659336	0.0155131	0.102448	0.108699	0.0425043	0.064547	0.0535785	0.0380659	0.0994852	0.0377404
10368-02367L	0.710353	0.865111	0.870767	0.846141	0.701549	0.815728	0.711743	0.772025	0.822064	0.714813	0.78768	0.810631	0.668863	0.818892	0.716753	0.674399	0.792244	0.519635	0.86216	0.973183	0.799585	0.813674	0.856769	0.724804	0.766123	0.617747	0.713806
10368-0236L	0.158798	0.24334	0.234659	0.156242	0.240669	0.305827	0.246696	0.257712	0.24077	0.21001	0.25347	0.19502	0.238117	0.257868	0.145575	0.16943	0.245268	0.191635	0.258282	0.229374	0.24271	0.214628	0.273263	0.266726	0.246044	0.299252	0.146066
10368-02377L	0.779823	0.540343	0.75271	0.772181	0.79139	0.878097	0.760075	0.753907	0.751383	0.729421	0.760239	0.788955	0.410696	0.699144	0.686758	0.672713	0.758899	0.911215	0.707374	0.659047	0.773247	0.756126	0.757081	0.734552	0.675581	0.829125	0.692282
10368-02378L	0.250922	0.271069	0.262387	0.228517	0.24255	0.272	0.3159	0.328905	0.317253	0.289371	0.243056	0.32061	0.288556	0.308568	0.348695	0.240152	0.268739	0.347903	0.345319	0.301885	0.240986	0.242028	0.32293	0.314202	0.42539	0.172873	0.430793
10368-0237L	0.680988	0.765879	0.585604	0.716457	0.823416	0.543314	0.554685	0.561888	0.542045	0.838268	0.635516	0.962712	0.754922	0.825976	0.872442	0.898536	0.723592	0.910884	0.87839	0.965642	0.72878	0.826871	0.908509	0.609124	0.8974	0.809449	0.814677
10368-02380H	0.0538217	0.0478853	0.0664399	0.0738879	0.0862651	0.30019	0.0877799	0.22948	0.131177	0.19792	0.0670934	0.0791825	0.113613	0.110547	0.0255807	0.0910163	0.0379821	0.0530726	0.13944	0.0481956	0.120427	0.192463	0.141699	0.158282	0.0394925	0.101077	0.0388381
10368-02383L	0.0493092	0.149832	0.156373	0.111073	0.123203	0.0806904	0.111728	0.0511342	0.146927	0.0791776	0.102636	0.0633679	0.0945736	0.201935	0.149362	0.170809	0.047848	0.0569983	0.184442	0.031785	0.109899	0.185662	0.155034	0.0954842	0.074235	0.141934	0.179077
10368-02384L	0.104373	0.00573327	0.0996187	0.0286887	0.0452614	0.0195305	0.0902925	0.00487197	0.0699846	0.00421854	0.128718	0	0.026372	0.00976561	0.0233439	0.0209252	0.119139	0.0939737	0.0548881	0.0262797	0.076255	0	0.0294547	0.0406694	0.00969532	0.145701	0.00476423
10368-02386H	0.984422	0.907555	0.908904	0.988173	0.952085	0.719499	0.649532	0.652111	0.689612	0.816808	0.604892	0.871794	0.765459	0.908406	0.925322	0.845509	0.54996	0.430764	0.858101	0.965715	0.688258	0.919737	0.938479	0.666061	0.789849	0.626516	0.936661
10368-02389L	0.64516	0.434991	0.605399	0.686483	0.459898	0.497315	0.446501	0.511283	0.432283	0.474481	0.512894	0.473516	0.378938	0.632064	0.494399	0.602825	0.522663	0.323146	0.46689	0.346806	0.520549	0.441743	0.299155	0.477553	0.485312	0.381705	0.749157
10368-0238L	0.381948	0.40362	0.219552	0.293812	0.22574	0.228953	0.310745	0.294025	0.325577	0.145534	0.288485	0.160016	0.228867	0.0913602	0.319757	0.310256	0.286404	0.328959	0.309238	0.265386	0.392093	0.187677	0.0810223	0.206271	0.216632	0.203916	0.0968053
10368-02390H	0.600191	0.549845	0.547622	0.382136	0.44265	0.596763	0.408773	0.484694	0.432121	0.443968	0.422686	0.42543	0.318927	0.363814	0.456659	0.348342	0.362972	0.408514	0.407446	0.480947	0.456249	0.584475	0.428833	0.468725	0.472901	0.400217	0.366703
10368-02391L	0.320086	0.333888	0.327577	0.324158	0.295794	0.338086	0.310084	0.338447	0.359106	0.334604	0.297286	0.307978	0.171582	0.453353	0.349441	0.376	0.225106	0.369047	0.489605	0.317144	0.301084	0.403738	0.312136	0.360318	0.306029	0.342039	0.167277
10368-02394L	0.0404935	0.0560374	0.0150232	0	0.0169178	0.00467117	0.0105847	0	0.0719377	0.0345955	0.0272908	0.0668472	0.12325	0.0653512	0.0393954	0.0474913	0.0298122	0.0466826	0.0170105	0.0467382	0.016208	0.0138872	0.0615551	0.0310817	0.00752751	0.0414887	0.182884
10368-0239L	0.324213	0.244445	0.350299	0.324564	0.313183	0.346109	0.375692	0.3751	0.336157	0.349107	0.354357	0.351245	0.252179	0.24407	0.244491	0.337621	0.285258	0.352349	0.380433	0.329918	0.34762	0.276821	0.289801	0.361269	0.201657	0.306153	0.170529
10368-02400L	0.224254	0.206145	0.351291	0.182664	0.220571	0.469554	0.33083	0.370143	0.27801	0.306168	0.31848	0.181717	0.108996	0.21208	0.0191698	0.259555	0.223201	0.207466	0.184031	0.265849	0.262698	0.227943	0.133688	0.250394	0.195515	0.513879	0.245953
10368-02411L	0	0	0	0	0.0150523	0.221352	0.141383	0.44707	0.0227148	0.0410473	0.0286356	0.0239185	0.0503534	0.109516	0.0941664	0.0112178	0	0.0550812	0.0235235	0.0110779	0.00530151	0.0201404	0	0.359667	0.0156686	0.0925372	0.0209001
10368-02413L	0.139027	0.153089	0.131459	0.190391	0.189359	0.186425	0.211814	0.205531	0.227393	0.19588	0.225499	0.189415	0.169986	0.109702	0.0666501	0.103111	0.126852	0.103089	0.128526	0.257085	0.194152	0.194986	0.121446	0.197461	0.215153	0.259349	0.103822
10368-02417H	0.311381	0.386664	0.327924	0.302618	0.296531	0.3466	0.325795	0.294507	0.29394	0.351945	0.290537	0.381044	0.221755	0.286769	0.342463	0.315055	0.431307	0.329816	0.315609	0.408813	0.267452	0.375305	0.453412	0.404959	0.315983	0.552731	0.338906
10368-02418L	0.667978	0.555141	0.408471	0.446712	0.262293	0.426977	0.233374	0.143141	0.607283	0.183709	0.262654	0.238019	0.274268	0.224577	0.297994	0.236188	0.226249	0.430132	0.313022	0.244379	0.219327	0.225451	0.191946	0.323112	0.19965	0.15181	0.419804
10368-02419H	0.735931	0.893531	0.443786	0.548061	0.58069	0.777613	0.986397	0.813388	0.830866	0.357696	0.91744	0.610145	0.374519	0.224197	0.548058	0.479305	0.855686	0.444079	0.749319	0.740889	0.847145	0.359819	0.23346	0.782206	0.562863	0.621376	0.264174
10368-02423H	0.178409	0.1416	0.140568	0.171906	0.168294	0.128101	0.173624	0.144228	0.160747	0.136011	0.152577	0.0291875	0.0458701	0.00980557	0.197966	0.205709	0.152772	0.135408	0.189683	0.182702	0.148787	0.169383	0.0155611	0.196522	0.178543	0.158635	0.176073
10368-02425L	0.368552	0.363163	0.379324	0.411588	0.335741	0.456409	0.423682	0.486741	0.407887	0.662014	0.453219	0.401721	0.337644	0.379441	0.448055	0.621285	0.449363	0.510225	0.492531	0.390601	0.493247	0.500683	0.420949	0.36438	0.517279	0.443	0.642726
10368-02427L	0.0726328	0.0562317	0.0694928	0.0658941	0.0215691	0.177166	0.0461394	0.186949	0.0352224	0.0294244	0.0531429	0.126141	0.0853013	0.0762414	0.0173221	0.0425523	0.115764	0.0246506	0.0898423	0.0186345	0.0913996	0.0388699	0.0819498	0.212864	0.0574592	0.0142408	0.0737015
10368-0242H	0.0726179	0.149363	0.109915	0.195745	0.134388	0.130702	0.16084	0.0911504	0.162077	0.0889342	0.0823323	0.149308	0.164488	0.0254884	0.16789	0.165353	0.123131	0.142886	0.0824241	0.164063	0.105172	0.211825	0.107867	0.107501	0.170588	0.134119	0.0906401
10368-02433L	0.228471	0.251117	0.260255	0.272719	0.251653	0.185165	0.0691803	0.282794	0.0702617	0	0.0959736	0.266441	0.0919656	0.100783	0.00456809	0.164718	0.0716884	0.202942	0.0705301	0.146645	0.0935275	0.113616	0.0761208	0.338407	0.0858624	0.00334045	0.16227
10368-02435L	0.200036	0.290858	0.305681	0.117781	0.172782	0.169132	0.0713956	0.0416088	0.216488	0.101609	0.100062	0.209558	0.189109	0.00030069	0.153063	0.166278	0.2333	0.373377	0.162529	0.191872	0.105167	0.20549	0.172096	0.133506	0.261263	0.191779	0.211716
10368-02437L	0.919921	0.624615	0.835867	0.866193	0.649446	0.196133	0.694423	0.797058	0.885924	0.787623	0.600319	0.905779	0.793347	0.957808	0.913061	0.952228	0.520478	0.873298	0.903427	0.84904	0.841161	0.8121	0.96664	0.61248	0.928951	0.758221	0.730799
10368-02439H	0.348965	0.413268	0.435713	0.479419	0.504728	0.176183	0.255688	0.156516	0.354104	0.46409	0.230479	0.319864	0.246829	0.49841	0.338031	0.285058	0.165176	0.50415	0.383983	0.485623	0.219636	0.531914	0.398693	0.407931	0.706949	0.355066	0.306405
10368-02442L	0.291618	0.323263	0.260756	0.290851	0.575992	0.175522	0.365815	0.309049	0.168147	0.521991	0.169842	0.279251	0.0440233	0.0777036	0.280027	0.144759	0.113543	0.221529	0.200776	0.258242	0.166242	0.171469	0.432268	0.240589	0.401584	0.251617	0.569721
10368-02447L	0.769291	0.674976	0.690933	0.766147	0.604679	0.412878	0.475904	0.534838	0.524275	0.741146	0.453265	0.532378	0.544794	0.69065	0.644931	0.772461	0.484452	0.754608	0.67707	0.638454	0.507358	0.76073	0.509073	0.484796	0.721372	0.437053	0.516511
10368-0244L	0.308643	0.440267	0.421874	0.454796	0.448372	0.361983	0.399272	0.370238	0.36121	0.513489	0.0976667	0.456236	0.497659	0.912877	0.472758	0.737668	0.647782	0.601406	0.482301	0.522558	0.410063	0.45112	0.378609	0.335432	0.472767	0.727796	0.447383
10368-02451L	0.0041386	0.00586281	0.0291933	0.0353199	0.030147	0	0.0696998	0.0430558	0.0251104	0	0.0484194	0.13669	0.090786	0.00209995	0.0043638	0.00470988	0.0489364	0.0609694	0	0.0664773	0.0678248	0.00117323	0.0607481	0.00920474	0.0343749	0.0405535	0.0707777
10368-02456H	0.26675	0.260829	0.26524	0.324078	0.255189	0.357234	0.262629	0.301372	0.24914	0.317693	0.274453	0.246212	0.249141	0.317536	0.295406	0.356361	0.229142	0.284983	0.281204	0.227637	0.258433	0.295565	0.280502	0.236949	0.256716	0.437803	0.286302
10368-02460H	0.482827	0.42201	0.315501	0.314735	0.545203	0.272646	0.22828	0.238582	0.361094	0.267776	0.299513	0.727884	0.234397	0.205179	0.383806	0.334602	0.199906	0.29476	0.408616	0.198927	0.0494239	0.285468	0.952719	0.261641	0.261059	0.23937	0.273779
10368-02461L	0.258801	0.339508	0.236754	0.290663	0.377801	0.352166	0.387622	0.324669	0.380824	0.346641	0.358663	0.306706	0.207492	0.339247	0.306143	0.302095	0.286286	0.238621	0.379949	0.364443	0.322897	0.354531	0.327456	0.365995	0.337745	0.31811	0.349861
10368-02469L	0.0466856	0.0432464	0.0824537	0.0184937	0.0536617	0.0675044	0.0558371	0.0737537	0.072921	0.0753502	0.0350019	0.0579325	0.108162	0.0390974	0.0966901	0.0934262	0.0878063	0.104854	0.0544527	0.0714668	0.0386556	0.0822037	0.0780197	0.0752731	0.0578547	0.0542028	0.269544
10368-02471H	0.450398	0.292118	0.406113	0.31954	0.484119	0.181833	0.478487	0.445208	0.239187	0.157951	0.196298	0.50602	0.431883	0.173254	0.298599	0.141471	0.528615	0.15335	0.496348	0.552532	0.514118	0.285156	0.0983473	0.192849	0.460384	0.133147	0.0798604
10368-02475L	0.172708	0.223252	0.296279	0.442049	0.270421	0.147941	0.160083	0.138661	0.0936077	0.17339	0.219357	0.186011	0.418269	0.482345	0.396732	0.258399	0.29144	0.16654	0.411153	0.37351	0.213009	0.207096	0.523845	0.161423	0.119613	0.366989	0.170374
10368-02476H	0.306477	0.275233	0.266328	0.239995	0.236437	0.239221	0.281025	0.271558	0.299939	0.295688	0.267628	0.225244	0.210247	0.253639	0.284293	0.258462	0.289441	0.293268	0.246214	0.262153	0.260048	0.231842	0.209502	0.339055	0.214111	0.225541	0.223377
10368-02481L	0.246945	0.175148	0.216827	0.130948	0.188059	0.227067	0.229425	0.202014	0.142011	0.201744	0.242104	0.168643	0.227652	0.105179	0.123347	0.0482502	0.195416	0.20089	0.170698	0.0709551	0.246595	0.105548	0.138583	0.181184	0.103801	0.12555	0.194404
10368-02482L	0.752916	0.693186	0.728564	0.528095	0.531118	0.587591	0.524161	0.603951	0.548266	0.553107	0.547758	0.375498	0.377983	0.643097	0.610088	0.413743	0.540341	0.756181	0.565562	0.578766	0.604809	0.629961	0.34346	0.478092	0.723206	0.442985	0.215575
10368-02483L	0.434012	0.410638	0.175054	0.461843	0.148282	0.279394	0.162469	0.265034	0.54073	0.192588	0.180755	0.346905	0.248982	0.440186	0.220447	0.40432	0.09673	0.336258	0.446397	0.50171	0.152379	0.495275	0.189729	0.155372	0.485255	0.388855	0.346208
10368-02485H	0.145377	0.417711	0.120439	0.152285	0.39609	0.23629	0.245478	0.235113	0.349122	0.571174	0.267422	0.424827	0.343333	0.261002	0.123985	0.243338	0.336502	0.189113	0.379144	0.242815	0.339778	0.669046	0.560391	0.250335	0.425653	0.557307	0.293911
10368-02486H	0.141113	0.158502	0.155818	0.113555	0.192538	0.10492	0.149629	0.124505	0.172329	0.146538	0.138368	0.276222	0.186662	0.114579	0.168513	0.214007	0.199368	0.201698	0.192454	0.287139	0.125897	0.166142	0.28938	0.206884	0.126927	0.13126	0.22164
10368-02487L	0.525093	0.578769	0.45362	0.335107	0.0318158	0.23105	0.0308689	0.0389925	0.273268	0.355261	0.0528505	0.278816	0.394137	0.574521	0.427222	0.334416	0.067309	0.290689	0.666025	0.496683	0.0668759	0.395678	0.448917	0.082433	0.0714894	0.357712	0.410626
10368-02488H	0.159971	0.232851	0.212323	0.204619	0.202299	0.55324	0.669508	0.655305	0.433608	0.211211	0.496294	0.215841	0.314316	0.170342	0.0927306	0.163271	0.50922	0.17823	0.205184	0.274128	0.409754	0.186933	0.153185	0.523149	0.235839	0.194412	0.237528
10368-02490H	0.358255	0.456374	0.398975	0.395813	0.521385	0.366028	0.503954	0.52057	0.352886	0.407787	0.509143	0.517862	0.311312	0.360565	0.36353	0.320675	0.541613	0.438921	0.393314	0.357693	0.481612	0.32894	0.314709	0.535494	0.52912	0.229213	0.369635
10368-02494L	0.121651	0.0491902	0.15963	0.136015	0.222126	0.0647443	0.0335368	0.14983	0.0154571	0.017364	0.0244819	0.0520056	0.0106311	0.0785685	0.0547629	0.0329027	0.0513113	0.0389677	0.03274	0.113889	0.0501491	0.0252835	0.03328	0.420659	0.136042	0.0258249	0
10368-02495H	0.0513314	0.0549017	0.0727383	0.0757692	0.0532288	0.0726515	0.0565809	0.0581667	0.040846	0.103008	0.0736049	0.0850739	0.11156	0.0587888	0.0335597	0.0236819	0.0436163	0.0634034	0.0320042	0.0136744	0.076388	0.0216143	0.0282083	0.0330686	0.0743773	0.0740912	0.0168917
10368-02498H	0.830644	0.831199	0.71208	0.644383	0.748695	0.572302	0.620755	0.671563	0.57218	0.686825	0.705803	0.680895	0.566865	0.671686	0.698739	0.746832	0.634076	0.777901	0.731789	0.706361	0.62666	0.665365	0.577679	0.593227	0.728407	0.545268	0.744209
10368-0249L	0.300206	0.307822	0.401433	0.338121	0.262661	0.250896	0.295618	0.254737	0.223592	0.3604	0.226751	0.279759	0.255219	0.332599	0.251285	0.20857	0.246508	0.227344	0.309392	0.248249	0.237328	0.311997	0.282569	0.25023	0.278334	0.264921	0.273147
10368-02500L	0.451955	0.315846	0.321011	0.341018	0.285235	0.296361	0.280853	0.310606	0.269587	0.319657	0.333063	0.261257	0.230357	0.273176	0.287072	0.213023	0.195654	0.219116	0.34484	0.345336	0.307731	0.324686	0.124734	0.297013	0.30364	0.268242	0.278304
10368-02502H	0.352402	0.294628	0.562954	0.327276	0.416589	0.247055	0.411348	0.293912	0.423616	0.253417	0.21579	0.218312	0.401646	0.48211	0.278989	0.442884	0.585025	0.426076	0.480457	0.535917	0.428127	0.284523	0.444157	0.408135	0.552426	0.496557	0.232362
10368-02508L	0.0919705	0.11605	0.200369	0.203536	0.167952	0.148825	0.106588	0.124454	0.175437	0.188397	0.122198	0.203637	0.227326	0.291116	0.278339	0.22375	0.213385	0.216914	0.0870786	0.253209	0.111963	0.235118	0.176603	0.128938	0.181889	0.158261	0.163705
10368-02513L	0.29335	0.328044	0.310885	0.197601	0.225671	0.350181	0.256886	0.275686	0.29532	0.361971	0.260884	0.173452	0.177377	0.11217	0.324307	0.191275	0.210973	0.253077	0.205543	0.193614	0.257596	0.304713	0.302789	0.349941	0.241526	0.373906	0.211116
10368-02516L	0.145843	0.188412	0.247886	0.204595	0.226892	0.241814	0.158116	0.197387	0.224124	0.244341	0.195775	0.221892	0.265241	0.226306	0.204375	0.261717	0.209408	0.25058	0.215789	0.249419	0.184184	0.2272	0.236167	0.172118	0.167699	0.23461	0.258991
10368-02517L	0.097842	0.11337	0.0718083	0.168326	0.0750814	0.0551906	0.064052	0.0863573	0.0562846	0.0497626	0.106853	0.0432376	0.196873	0.0887605	0.129869	0.115041	0.0570762	0.133796	0.101764	0.110694	0.0804107	0.222505	0.0973959	0.13778	0.0748543	0.09091	0.0506881
10368-0251L	0.145426	0.0967756	0.0955498	0.114155	0.0611608	0.118122	0.128034	0.12627	0.0665423	0.0493781	0.119876	0.137118	0.0479495	0.129349	0.0254979	0.0393954	0.0695922	0.0762081	0.0263262	0.110341	0.0779046	0.0524889	0.15294	0.113795	0.0472836	0.16847	0.0328405
10368-02529H	0.27235	0.170823	0.154921	0.20381	0.114445	0.0392955	0.0931237	0.167116	0.0441806	0.0931265	0.165602	0.217059	0.221891	0.13224	0.188985	0.154976	0.382422	0.281316	0.0920088	0.104658	0.206671	0.196663	0.228427	0.164874	0.344983	0.138365	0.142299
10368-0252H	0.100772	0.05024	0.0582887	0.110692	0.0618562	0.0419771	0.0399033	0.0886434	0.0559901	0.017128	0.0435851	0.0553816	0.18313	0.0360756	0.0322679	0.0599037	0.0559602	0.151066	0.107365	0.0381744	0.052285	0.0828423	0.066832	0.0569952	0.0299136	0.0597984	0.104686
10368-02530H	0.264853	0.256197	0.207407	0.373561	0.435857	0.191214	0.315008	0.314849	0.267091	0.450539	0.342948	0.484976	0.345611	0.519203	0.267875	0.334667	0.334378	0.492115	0.3269	0.260212	0.345097	0.352767	0.543318	0.398033	0.597698	0.368512	0.500286
10368-02535L	0.359267	0.408253	0.316885	0.396629	0.529185	0.353118	0.282205	0.370619	0.375855	0.494667	0.303017	0.310059	0.291571	0.421686	0.427008	0.418952	0.197922	0.253112	0.440302	0.407834	0.318246	0.428353	0.297804	0.267546	0.365798	0.50836	0.370854
10368-02539L	0.144714	0.156225	0.272569	0.244478	0.205702	0.261606	0.164176	0.218972	0.219964	0.233968	0.169599	0.188291	0.152491	0.184614	0.109506	0.0889002	0.137082	0.215121	0.165916	0.204241	0.142728	0.261955	0.316264	0.223011	0.144679	0.224676	0.407892
10368-02544H	0.517778	0.351336	0.52797	0.68668	0.434085	0.0993882	0.015823	0.037012	0.0904502	0.154716	0.0729864	0.201408	0.462588	0.45766	0.372327	0.567834	0.0496059	0.109217	0.309529	0.366431	0.0793419	0.331901	0.252661	0.0600926	0.512866	0.221516	0.125886
10368-02550L	0.354164	0.42539	0.362484	0.562938	0.257223	0.292673	0.307758	0.258363	0.332876	0.325526	0.244274	0.347156	0.219012	0.378975	0.345744	0.428939	0.294156	0.313538	0.471685	0.362445	0.260886	0.33981	0.515797	0.293041	0.25299	0.256295	0.601174
10368-02551L	0.338259	0.315866	0.338082	0.333702	0.381425	0.13995	0.144758	0.101202	0.288807	0.263813	0.355876	0.447603	0.18825	0.428845	0.268838	0.288831	0.348876	0.122034	0.174776	0.427768	0.307262	0.374469	0.276313	0.159232	0.424384	0.091509	0.243564
10368-02562L	0.529687	0.511391	0.620044	0.712838	0.55863	0.501086	0.478115	0.417682	0.415689	0.400755	0.811883	0.368093	0.33023	0.503608	0.62405	0.628799	0.687826	0.632053	0.710113	0.563039	0.804429	0.545568	0.527116	0.627958	0.444899	0.463201	0.492293
10368-02566H	0.21774	0.161564	0.199944	0.219145	0.16342	0.170875	0.156079	0.180507	0.0842861	0.24704	0.177437	0.167003	0.206761	0.222867	0.158381	0.183825	0.240775	0.257067	0.14831	0.105315	0.171664	0.169387	0.325674	0.270629	0.098055	0.243433	0.312496
10368-02575L	0.284256	0.253162	0.286191	0.0844273	0.243274	0.323115	0.494718	0.288506	0.327955	0.139575	0.175324	0.327925	0.21995	0.110265	0.323819	0.164168	0.322053	0.0639228	0.286846	0.256533	0.442954	0.225874	0.241047	0.366946	0.367654	0.414275	0.227682
10368-02576H	0	0.0303863	0.0269924	0.089761	0.177284	0.0142623	0.444446	0.0729713	0.248785	0.144474	0.0435579	0.311022	0.226866	0.40741	0.14414	0.452513	0.236189	0.292903	0.186611	0.336873	0.0442705	0.371144	0.281392	0	0.418964	0.0361789	0.432473
10368-02580L	0.457785	0.586585	0.444037	0.317158	0.374888	0.436105	0.386477	0.423616	0.462034	0.815535	0.453041	0.336804	0.294887	0.618476	0.556992	0.412804	0.42428	0.336002	0.508537	0.756537	0.456357	0.349513	0.560059	0.373998	0.269173	0.301538	0.430703
10368-02585L	0.0763579	0.0497504	0.103842	0.0622307	0.0995773	0.0238468	0.219701	0.106565	0.133834	0.17932	0.251802	0.0850593	0.12625	0.336625	0.0637639	0.130761	0.245891	0.184053	0.0990281	0.0710724	0.237941	0.0999226	0.107837	0.0708156	0.126694	0.267486	0.183839
10368-02586L	0.239155	0.245252	0.288836	0.240817	0.252494	0.252245	0.324036	0.281831	0.26217	0.209772	0.283847	0.285032	0.250659	0.246072	0.199781	0.214322	0.195008	0.262456	0.195184	0.230165	0.27428	0.173296	0.206254	0.213601	0.198365	0.0534356	0.234764
10368-02589H	0.658397	0.708092	0.673495	0.654997	0.784338	0.675404	0.713465	0.673934	0.662459	0.707641	0.759386	0.554194	0.550694	0.722133	0.758498	0.666599	0.665952	0.659557	0.752481	0.684153	0.745335	0.597789	0.676125	0.672664	0.726541	0.386758	0.479154
10368-02590H	0.484882	0.573768	0.414386	0.5062	0.586275	0.403748	0.443151	0.33693	0.465459	0.306334	0.526153	0.42498	0.341585	0.337895	0.464529	0.420166	0.305218	0.193518	0.493429	0.370015	0.477163	0.249476	0.242127	0.39581	0.575881	0.255932	0.336959
10368-02592L	0.333934	0.28384	0.30927	0.176977	0.242122	0.387531	0.254238	0.243668	0.333721	0.281196	0.221083	0.285082	0.212186	0.16928	0.330139	0.349462	0.172897	0.19738	0.270835	0.2791	0.16423	0.315269	0.293555	0.281006	0.237034	0.373957	0.286721
10368-02596L	0.334502	0.292022	0.443474	0.491059	0.452939	0.453708	0.433975	0.410878	0.451689	0.52999	0.521487	0.194073	0.412621	0.186686	0.46835	0.441542	0.627993	0.557431	0.486493	0.659096	0.472401	0.539903	0.493692	0.433327	0.472891	0.560418	0.660106
10368-02598H	0.398779	0.550975	0.556988	0.353704	0.449848	0.386912	0.326845	0.326295	0.487424	0.555892	0.316177	0.558978	0.258365	0.423585	0.543838	0.527369	0.269387	0.353325	0.482485	0.405028	0.289927	0.664355	0.59548	0.413315	0.543526	0.514338	0.42261
10368-02599H	0.360849	0.406878	0.43396	0.384297	0.314899	0.364984	0.327254	0.325716	0.396755	0.398326	0.350869	0.391088	0.252321	0.441173	0.408668	0.357166	0.286012	0.314141	0.375877	0.324645	0.329795	0.373794	0.365909	0.361667	0.313171	0.323547	0.253105
10368-02600L	0.236163	0.060272	0.315435	0.175152	0.0190965	0.05112	0.484263	0.0187855	0.525506	0.00600314	0.0738875	0.0612321	0.0962951	0.0409859	0.0772528	0.0426297	0.0538363	0.0629987	0.0869748	0.0478142	0.0713798	0.0760399	0.0282177	0.0740938	0.0111544	0.0681536	0.0224076
10368-02604L	0.2911	0.619167	0.294113	0.305581	0.326024	0.296785	0.322429	0.333979	0.591932	0.282952	0.321314	0.308814	0.238205	0.284279	0.313652	0.845003	0.266327	0.308077	0.330926	0.326485	0.307211	0.300534	0.322178	0.304534	0.322879	0.260462	0.478461
10368-02606L	0.639366	0.742748	0.641089	0.390402	0.428287	0.894762	0.897273	0.904865	0.918755	0.370442	0.9331	0.536078	0.486529	0.358493	0.429118	0.482526	0.85886	0.415674	0.452793	0.456661	0.874764	0.389317	0.707975	0.894591	0.48134	0.305583	0.436019
10368-0260H	0.471613	0.742122	0.661639	0.516197	0.49512	0.69953	0.443683	0.59399	0.506251	0.604914	0.505957	0.436998	0.392074	0.542035	0.510067	0.546124	0.518703	0.441732	0.465561	0.527361	0.461026	0.521429	0.729058	0.612489	0.463876	0.556883	0.508834
10368-02621L	0.0517291	0.150683	0.137925	0.160813	0.133309	0.148477	0.10768	0.115419	0.133067	0.197535	0.136843	0.140007	0.162789	0.13391	0.136667	0.0651684	0.118188	0.210134	0.117114	0.0754807	0.104313	0.191896	0.146907	0.196258	0.135949	0.156975	0.139026
10368-0262L	0.167642	0.426521	0.528682	0.197977	0.30212	0.196164	0.374974	0.451355	0.290882	0.439479	0.243494	0.445344	0.381971	0.482709	0.435138	0.405037	0.459224	0.462651	0.495191	0.352156	0.181222	0.454511	0.257017	0.431447	0.534508	0.41072	0.10087
10368-02630L	0.210443	0.0586586	0.239822	0.109564	0.125301	0.231961	0.19339	0.19086	0.245215	0.448457	0.208769	0.394602	0.204898	0.432973	0.290098	0.330242	0.228947	0.381789	0.104053	0.368643	0.246407	0.423678	0.375905	0.260583	0.165249	0.309871	0.285528
10368-0263L	0.242525	0.265274	0.317485	0.391362	0.189226	0.184497	0.18283	0.165112	0.196497	0.221377	0.173242	0.144343	0.2417	0.270472	0.250547	0.215624	0.14639	0.214693	0.262153	0.263951	0.166794	0.244967	0.185599	0.156159	0.222796	0.252577	0.230067
10368-02646L	0.175908	0.0469407	0.0871964	0.0241812	0.0686162	0.12002	0.0607377	0.115724	0.054497	0.0613245	0.0555054	0.0639151	0.134659	0.0398418	0.0892076	0.102361	0.214972	0.103143	0.0333333	0.0813735	0.0155223	0.0614188	0.0920532	0.0998909	0.0738077	0.103448	0.0804008
10368-02652H	0.165441	0.195364	0.170283	0.218524	0.155809	0.204902	0.161803	0.225464	0.135172	0.274632	0.178422	0.174697	0.222735	0.213854	0.177399	0.15491	0.193171	0.2656	0.238288	0.171463	0.173412	0.210489	0.18453	0.0841759	0.158729	0.207917	0.212986
10368-02654H	0.145457	0.166836	0.298285	0.213941	0.227322	0.108679	0.114264	0.193319	0.151487	0.117177	0.106562	0.161799	0.252409	0.066399	0.217447	0.237648	0.276115	0.205186	0.0910774	0.362265	0.181834	0.0826786	0.109545	0.125223	0.209998	0.171273	0.082267
10368-02656L	0.043646	0.123473	0.207567	0.148089	0.08565	0.0309428	0.111438	0.114647	0.130311	0.0873826	0.0872998	0.111165	0.100634	0.132355	0.076331	0.043421	0.00768732	0.0382683	0.155515	0.0404911	0.0968068	0.0879721	0.068081	0.0578038	0.0799143	0.0962025	0.0706146
10368-02658L	0.0357769	0.0393618	0.0251889	0.0945711	0.123466	0.0705326	0.143712	0.217573	0.0531244	0.0375679	0.165714	0.111544	0.208559	0.0590972	0.164034	0.10108	0.289943	0.27289	0.0557878	0.0523253	0.166506	0.00705361	0.0666092	0.147501	0.104599	0.0693804	0.196922
10368-02659H	0.421201	0.527307	0.427411	0.391269	0.478642	0.44437	0.482483	0.41732	0.516257	0.470946	0.654922	0.471424	0.281451	0.369009	0.364679	0.34985	0.468579	0.401262	0.468191	0.514595	0.537136	0.432077	0.378813	0.684487	0.520569	0.447504	0.406987
10368-02664L	0.0391386	0.0635809	0.0853183	0.154617	0.098046	0.112151	0.177647	0.10766	0.0855567	0.0451497	0.194476	0.080191	0.10899	0.0619269	0.123212	0.184536	0.154846	0.144335	0.128858	0.0480271	0.201	0.0744055	0.15141	0.1689	0.135882	0.175066	0.0766911
10368-02670L	0.323625	0.484984	0.397615	0.524267	0.426122	0.259029	0.500935	0.459719	0.429497	0.403002	0.476095	0.399599	0.381794	0.373414	0.425793	0.339847	0.448539	0.56078	0.429541	0.389344	0.450494	0.366562	0.342694	0.43824	0.402608	0.18791	0.354186
10368-02674L	0.288262	0.296633	0.304722	0.314538	0.137685	0.249845	0.289891	0.290024	0.274627	0.174618	0.328685	0.434559	0.209876	0.333439	0.350172	0.350072	0.213764	0.34696	0.290588	0.287023	0.376943	0.334862	0.387927	0.275379	0.283151	0.316379	0.413905
10368-02682L	0.247941	0.272325	0.2787	0.265205	0.282255	0.239483	0.270863	0.267782	0.293741	0.246737	0.27466	0.272347	0.237939	0.26094	0.26924	0.22751	0.237451	0.268407	0.26945	0.26195	0.245402	0.300563	0.296045	0.257679	0.373725	0.15811	0.314159
10368-02687L	0.411352	0.411423	0.366561	0.384578	0.358231	0.404776	0.354903	0.375788	0.341197	0.386908	0.357145	0.280874	0.288831	0.316446	0.477055	0.424336	0.413649	0.509789	0.390048	0.332642	0.400848	0.32471	0.456387	0.33435	0.285656	0.598202	0.41472
10368-02694L	0.107256	0.134758	0.227718	0.113663	0.124302	0.45765	0.475417	0.480748	0.441354	0.165667	0.505793	0.299566	0.260398	0.443422	0.165819	0.139894	0.341196	0.13898	0.130189	0.298825	0.363653	0.193458	0.104557	0.518992	0.36886	0.358769	0.17292
10368-02699L	0.194703	0.169503	0.178142	0.279482	0.0546743	0.122578	0.0326284	0.0809589	0.0582575	0.184596	0.0953742	0.101832	0.143269	0.258378	0.207948	0.233483	0.10365	0.269909	0.173293	0.0558355	0.176584	0.100455	0.161955	0.0526261	0.119147	0.130566	0.178586
10368-0269L	0.0695315	0.0777675	0.117453	0.0966132	0.0756114	0.119603	0.0459926	0.0867941	0.110104	0.0942315	0.0655041	0.173717	0.14114	0.236277	0.0974268	0.123075	0.06979	0.0542223	0.0732543	0.308648	0.0445394	0.130643	0.158886	0.0822918	0.0801186	0.0811346	0.147127
10368-026H	0.804209	0.899768	0.797585	0.784907	0.822757	0.480636	0.499671	0.489153	0.820324	0.847801	0.606541	0.798595	0.545786	0.938185	0.870698	0.715859	0.632323	0.495053	0.907979	0.824328	0.643639	0.82925	0.779088	0.511074	0.829801	0.73752	0.579785
10368-02701L	0.0382601	0.00905592	0.0580855	0.204815	0.0783145	0.225086	0.127988	0.123366	0.277163	0.0807465	0.116144	0.0161246	0.26018	0.139537	0.0845287	0.0329762	0.0672614	0.0338823	0.085069	0.118909	0.134501	0.111126	0.198747	0.115204	0.100196	0.156154	0.138574
10368-02713L	0.0705188	0.173661	0.00485556	0.0772267	0.119115	0.0144052	0.326118	0.337915	0.0749248	0.00154104	0.0450862	0.0196816	0.129787	0.0731598	0.172474	0.0681351	0.322768	0.0340337	0.0983371	0.282754	0.294039	0.0278653	0.186137	0.25565	0.113653	0.0373031	0.138605
10368-02720H	0.308775	0.190437	0.327897	0.413094	0.445351	0.336641	0.454519	0.485713	0.370491	0.454474	0.421254	0.403501	0.319343	0.331598	0.450751	0.335509	0.38794	0.433885	0.394167	0.18041	0.409334	0.393477	0.232361	0.408364	0.459255	0.230639	0.537441
10368-02722L	0.232202	0.396684	0.455934	0.541314	0.222287	0.36997	0.565133	0.604164	0.253743	0.176921	0.591218	0.263046	0.32821	0.285423	0.212818	0.472976	0.54765	0.157139	0.212981	0.1884	0.573135	0.272019	0.185502	0.220388	0.48224	0.293406	0.299412
10368-02723H	0.597086	0.515644	0.595023	0.560374	0.172726	0.182602	0.183014	0.129382	0.240972	0.412786	0.274914	0.399958	0.422557	0.291379	0.364454	0.363755	0.129446	0.137627	0.360405	0.348376	0.227407	0.563929	0.298386	0.120089	0.380144	0.224651	0.308474
10368-02724H	0.0146784	0.0770222	0.0160256	0.0649993	0.0360397	0.0153966	0.0118254	0.0193932	0.0311018	0.0291918	0.0104569	0	0.149216	0	0	0	0	0.0107842	0.0157977	0.0164099	0	0.00166076	0.0271057	0.00463835	0.0197287	0.134682	0.0999742
10368-02732L	0.230614	0.0686662	0.129578	0.0520076	0.04163	0.375259	0.057108	0.139946	0.0889393	0.107603	0.170297	0.19323	0.127786	0.125467	0.15227	0.0984495	0.222813	0.0614334	0.0817815	0.136485	0.233357	0.0867077	0.144741	0.100316	0.0626053	0.298004	0.305844
10368-02738L	0.0939191	0.146144	0.0726868	0.14625	0.122334	0.0685153	0.0652417	0.0780001	0.124262	0.066762	0.126193	0.214769	0.122085	0.12428	0.0997633	0.0879308	0.0379621	0.0414792	0.109888	0.0438806	0.138377	0.0812659	0.149844	0.0695642	0.175529	0.0307413	0.114014
10368-02742L	0.031939	0.0428812	0.0980505	0.103106	0.0502274	0.0610576	0.0986861	0.0894615	0.125128	0.0370593	0.103863	0.106478	0.132302	0.0857677	0.0452318	0.0898706	0.100485	0.0723006	0	0.267757	0.119413	0.0219017	0.14752	0.0695121	0.109053	0.0645893	0.321465
10368-02743L	0.120927	0.137989	0.161043	0.181743	0.216361	0.246198	0.207118	0.255457	0.172045	0.163465	0.2295	0.232955	0.194291	0.0461281	0.19407	0.187328	0.22546	0.105213	0.110562	0.184461	0.255289	0.161019	0.133474	0.188322	0.175407	0.250634	0.139697
10368-02744H	0.152159	0.16642	0.15785	0.2041	0.168054	0.581328	0.481266	0.435287	0.220046	0.155986	0.570324	0.160109	0.21013	0.0777652	0.173371	0.185256	0.604221	0.18816	0.119774	0.122697	0.523087	0.106352	0.16883	0.46553	0.113511	0.0369139	0.185658
10368-02748H	0.567699	0.533093	0.549104	0.539417	0.474219	0.441764	0.542296	0.552916	0.488754	0.529737	0.608365	0.574813	0.32704	0.299951	0.452707	0.561998	0.702405	0.639469	0.469415	0.552101	0.583336	0.47446	0.456674	0.599484	0.566937	0.430136	0.524154
10368-0274L	0.121141	0.145463	0.162953	0.0879433	0.160999	0.151575	0.154795	0.116711	0.178271	0.205456	0.119986	0.175973	0.154002	0.195527	0.188586	0.10258	0.170741	0.135844	0.163899	0.0985131	0.122817	0.224018	0.290652	0.169276	0.150035	0.187612	0.126858
10368-02756H	0.0490456	0.0284966	0.0142644	0.0067786	0.0655487	0.145651	0.0124322	0.050522	0.0544538	0.0057638	0.0545342	0.0452386	0.0445864	0.0175829	0.0114128	0.0223021	0.00370432	0.102845	0.0370101	0.0182569	0.0381792	0.0469245	0.0561885	0.0568368	0.0396228	0.0261741	0.127691
10368-02767H	0.086515	0.0926665	0.131002	0.157077	0.155664	0.208856	0.0894852	0.0860301	0.130463	0.121989	0.114844	0.19516	0.196884	0.165755	0.120428	0.192828	0.0302766	0.0900585	0.111259	0.116705	0.11132	0.119555	0.117554	0.0315596	0.164705	0.164851	0.11622
10368-02768L	0.516917	0.698251	0.585789	0.647645	0.929935	0.682552	0.627988	0.74011	0.741136	0.830157	0.780769	0.841168	0.785081	0.89024	0.881587	0.863645	0.762563	0.896679	0.89457	0.872868	0.759113	0.810221	0.934721	0.751263	0.836668	0.626601	0.750275
10368-0276L	0.231739	0.408896	0.226925	0.183827	0.166159	0.142424	0.0763369	0.122507	0.147061	0.189349	0.196019	0.0915293	0.249217	0.258521	0.210619	0.163654	0.0952192	0.186936	0.222934	0.129905	0.175607	0.156037	0.0116243	0.123335	0.171109	0.180723	0.178037
10368-02773H	0.762649	0.886691	0.860861	0.939519	0.837044	0.685023	0.779283	0.75013	0.750568	0.865175	0.84158	0.870046	0.701052	0.73337	0.891851	0.870875	0.78093	0.910977	0.820069	0.846127	0.875851	0.929396	0.936408	0.745817	0.736996	0.550393	0.754608
10368-0278H	0.553454	0.581237	0.740765	0.635675	0.770326	0.403363	0.401343	0.386154	0.438628	0.507745	0.287931	0.879196	0.453421	0.852612	0.705397	0.705309	0.298643	0.354557	0.602164	0.689995	0.381016	0.888401	0.533541	0.392915	0.835379	0.496239	0.468297
10368-02795L	0.096855	0.130984	0.24829	0.104774	0.197941	0.327371	0.15626	0.195988	0.389917	0.293967	0.111161	0.220712	0.307881	0.12784	0.25964	0.131198	0.132745	0.0478919	0.118048	0.241352	0.109468	0.306794	0.183546	0.1901	0.244587	0.243111	0.225437
10368-02808L	0.25455	0.281185	0.317347	0.301643	0.330005	0.186094	0.331403	0.31322	0.256806	0.261886	0.330283	0.332946	0.248352	0.364413	0.160291	0.327433	0.320158	0.284304	0.143346	0.359997	0.297839	0.316313	0.385979	0.272155	0.335872	0	0.353453
10368-0280L	0.0860581	0.165852	0.333865	0.205679	0.217216	0.523866	0.561729	0.441832	0.522354	0.416561	0.289479	0.161752	0.231023	0.083788	0.151299	0.106523	0.475215	0.477469	0.165993	0.25451	0.256149	0.125274	0.486149	0.590733	0.259488	0.476275	0.461703
10368-02811H	0.288869	0.360211	0.335567	0.309905	0.436482	0.285553	0.295996	0.280363	0.313389	0.33626	0.315091	0.242386	0.246093	0.344885	0.357872	0.30816	0.248641	0.368866	0.353225	0.325609	0.300221	0.561508	0.343249	0.306193	0.44435	0.259691	0.277176
10368-02826L	0.749036	0.90336	0.65172	0.578306	0.808001	0.641604	0.737096	0.6237	0.694653	0.725337	0.620872	0.579778	0.330632	0.712107	0.694964	0.776397	0.754336	0.541422	0.728981	0.538662	0.778957	0.810861	0.765433	0.704262	0.6378	0.580573	0.72523
10368-02851H	0.321971	0.508348	0.362219	0.400434	0.327702	0.224148	0.246734	0.273158	0.321646	0.0303053	0.577168	0.344148	0.263124	0.449674	0.168286	0.352553	0.295241	0.208516	0.387309	0.580751	0.530615	0.498483	0.926202	0.377918	0.484137	0.203985	0.671851
10368-0286L	0.181211	0.20159	0.30076	0.213953	0.28472	0.27172	0.264725	0.34198	0.236687	0.2423	0.216712	0.351737	0.24899	0.308875	0.351866	0.39984	0.237705	0.224196	0.23972	0.294954	0.22638	0.352707	0.29371	0.173679	0.319113	0.282765	0.414077
10368-0287L	0.357189	0.404796	0.603625	0.502021	0.477175	0.438112	0.559621	0.470979	0.513163	0.45463	0.574317	0.521942	0.299431	0.458775	0.29754	0.399547	0.416931	0.464851	0.273699	0.522315	0.496402	0.404833	0.44524	0.432269	0.419416	0.26621	0.301956
10368-0289L	0.683814	0.71574	0.709481	0.818231	0.568176	0.568714	0.575056	0.553025	0.585719	0.555893	0.54873	0.492933	0.333623	0.657466	0.458272	0.483372	0.424309	0.5145	0.679877	0.461333	0.559403	0.545733	0.346272	0.548965	0.670968	0.526994	0.46006
10368-0291H	0.244879	0.184506	0.249492	0.306394	0.108155	0.0931863	0.230439	0.215081	0.0855233	0.21445	0.223597	0.0735119	0.208562	0.260565	0.133396	0.192844	0.0844641	0.450859	0.114706	0.0950877	0.26811	0.219062	0.0065437	0.211777	0.0124282	0.168216	0.0901112
10368-0293H	0.121127	0.199397	0.28484	0.191837	0.122182	0.178597	0.141753	0.138222	0.0663496	0.165376	0.161377	0.123859	0.180651	0.0997552	0.0981547	0.101145	0.130415	0.256022	0.218059	0.38906	0.113499	0.173992	0.15219	0.0841825	0.126076	0.114426	0.204097
10368-0294H	0.507049	0.474648	0.504024	0.613532	0.590396	0.593542	0.627786	0.709811	0.665329	0.62747	0.746177	0.646483	0.55494	0.551385	0.713451	0.707942	0.728249	0.706153	0.526481	0.643968	0.76152	0.433964	0.327562	0.590431	0.566864	0.602055	0.321573
10368-0295H	0.0340597	0.118504	0.0360973	0.0929378	0.156695	0.0228546	0.00456189	0.0308815	0.00889344	0.0552564	0.0283042	0.235981	0.10057	0.0295384	0.00756799	0.0118475	0.069145	0	0.0195574	0.0314656	0.0383358	0.0155508	0.157604	0.00770852	0.0272596	0.852047	0.0866733
10368-0296H	0.360797	0.416875	0.459101	0.577088	0.25945	0.133004	0.0842533	0.0591823	0.136867	0.227265	0.113244	0.0924441	0.203504	0.205346	0.339838	0.234604	0.12493	0.400843	0.357536	0.153214	0.100634	0.139977	0.18594	0.0631759	0.405297	0.894176	0.21318
10368-029H	0.0373115	0.0856118	0.265781	0.346606	0.0342011	0.271652	0.242471	0.0363873	0.0270058	0.355001	0.0992415	0.0522719	0.232685	0.0894762	0.0553402	0.0428948	0.101518	0.607017	0.0537117	0.140766	0.270383	0.182944	0.110128	0.102445	0.144416	0.0061371	0.266831
10368-03105H	0.665253	0.6913	0.487971	0.574838	0.602198	0.560936	0.475809	0.634606	0.479156	0.419265	0.584815	0.656121	0.553506	0.664986	0.716714	0.695819	0.633412	0.672473	0.689409	0.551014	0.599432	0.670461	0.789128	0.614732	0.838373	0.366574	0.67682
10368-03111L	0.189766	0.247711	0.252903	0.132019	0.257628	0.205295	0.345337	0.305123	0.21755	0.180706	0.168263	0.229825	0.105647	0.147051	0.131157	0.0477711	0.25866	0.155214	0.216504	0.283063	0.0796078	0.2535	0.0730747	0.324278	0.270117	0.0176187	0.09497
10368-03112L	0	0.0180453	0.0258989	0.031807	0.0217393	0.0122615	0.0145341	0.00467899	0.0792645	0.00902463	0.00165906	0.105629	0.168523	0.134339	0.0103686	0.00287397	0.00795274	0.0370454	0.00318151	0.0796262	0	0.0102159	0.126023	0.00697992	0.0135617	0.0303721	0.075923
10368-03113L	0.297513	0.373241	0.415589	0.323675	0.405859	0.381684	0.446502	0.398598	0.508847	0.466725	0.359781	0.397285	0.317787	0.355333	0.274793	0.24496	0.306248	0.273083	0.373563	0.396545	0.327591	0.393573	0.366154	0.385878	0.387717	0.354305	0.283468
10368-03118H	0.10533	0.162033	0.0827807	0.059443	0.1095	0.104719	0.0974561	0.147079	0.087639	0.193784	0.10507	0.11621	0.2264	0.123066	0.227852	0.122081	0.276474	0.344721	0.129183	0.111473	0.114248	0.125997	0.148613	0.159962	0.12741	0.12915	0.183014
10368-03121L	0.0347663	0.0648236	0.0631553	0.178226	0.147226	0.190576	0.201292	0.192177	0.112601	0.203564	0.186931	0.268844	0.184977	0.173404	0.0686255	0.127737	0.131443	0.133929	0.0399438	0.346445	0.177632	0.209664	0.143562	0.167377	0.119137	0.187307	0.140773
10368-03123H	0.0205779	0.00665508	0.0620938	0.163228	0.0389586	0.143426	0.0739513	0.0781017	0.078795	0.0530046	0.0631712	0.123067	0.110264	0.152835	0.0468193	0.0471799	0.0189907	0.0723859	0.164588	0.0450143	0.0535377	0.109437	0.121243	0.043469	0.0667865	0.144591	0.176497
10368-03125L	0.276864	0.191862	0.276429	0.158587	0.10201	0.216642	0.155434	0.179295	0.11126	0.185935	0.14437	0.113529	0.234088	0.310462	0.104045	0.275076	0.248634	0.377503	0.236102	0.208211	0.134275	0.222717	0.0908176	0.199729	0.108556	0.187883	0.128512
10368-03128H	0.406721	0.319716	0.398993	0.314608	0.387144	0.332483	0.378214	0.333	0.414498	0.371056	0.389564	0.668319	0.303164	0.409443	0.293652	0.591808	0.377561	0.23292	0.35972	0.381098	0.345234	0.35997	0.435558	0.30938	0.320497	0.29435	0.345603
10368-03132H	0.370837	0.353851	0.325087	0.431238	0.523562	0.398301	0.492598	0.513444	0.530409	0.35135	0.54945	0.438715	0.384107	0.516574	0.378988	0.530246	0.670462	0.573609	0.529913	0.584871	0.561794	0.55764	0.302031	0.475869	0.576261	0.283811	0.695065
10368-03136L	0.200191	0.0901234	0.17427	0.126743	0.150276	0.145745	0.145528	0.147596	0.197924	0.213637	0.145701	0.162498	0.181431	0.193361	0.147951	0.124555	0.147663	0.0598352	0.145594	0.160552	0.167179	0.166463	0.118467	0.169742	0.133949	0.16017	0.208772
10368-03137L	0.916437	0.838258	0.904581	0.952589	0.789077	0.846253	0.764611	0.800094	0.725255	0.907098	0.870735	0.788234	0.71426	0.912672	0.838979	0.816246	0.841193	0.97246	0.85597	0.735892	0.894051	0.778925	0.874526	0.807783	0.717535	0.920355	0.826441
10368-03138L	0.280084	0.193334	0.338956	0.229259	0.446047	0.361057	0.37426	0.380885	0.422049	0.438876	0.306008	0.473697	0.285946	0.427442	0.431715	0.383544	0.459691	0.323422	0.370492	0.555275	0.268771	0.561424	0.461153	0.539118	0.337837	0.398278	0.191264
10368-03139H	0.46277	0.457472	0.199034	0.244266	0.0457269	0.410739	0.387837	0.333182	0.0974804	0.0735771	0.244181	0.381107	0.296428	0.19048	0.0721865	0.0928578	0.0808878	0.361998	0.0946938	0.269704	0.445367	0.0847793	0.102833	0.338651	0.100835	0.435425	0.301591
10368-0313H	0.146798	0.118706	0.127068	0.188237	0.168624	0.109438	0.198041	0.167903	0.123776	0.0808728	0.154373	0.161843	0.222013	0.195793	0.0931186	0.0480826	0.198246	0.1154	0.0778881	0.252596	0.205629	0.0162708	0.161269	0.16922	0.161646	0.099872	0.0426079
10368-03141H	0.171731	0.120373	0.13907	0.243769	0.0852263	0.192514	0.17643	0.175484	0.30292	0.142281	0.162693	0.143225	0.17797	0.110666	0.112459	0.163727	0.129153	0.270703	0.111138	0.0542517	0.179245	0.259258	0.146108	0.142727	0.138916	0.364617	0.0862112
10368-03143H	0.426352	0.362248	0.385704	0.380284	0.394896	0.343104	0.294635	0.349203	0.331302	0.359251	0.346149	0.418196	0.344786	0.420391	0.332268	0.330901	0.368485	0.35955	0.354643	0.482275	0.333626	0.42088	0.20719	0.283807	0.432584	0.375609	0.321065
10368-03144L	0.346561	0.384239	0.318626	0.31355	0.393238	0.49581	0.443109	0.428972	0.462175	0.467232	0.451375	0.507689	0.330574	0.478513	0.345672	0.38925	0.271422	0.239209	0.377872	0.559789	0.412795	0.453773	0.470915	0.421561	0.392868	0.473057	0.422177
10368-03146L	0.222854	0.20614	0.375498	0.30452	0.192067	0.25369	0.256045	0.13976	0.147264	0.163064	0.110405	0.0980107	0.207293	0.10246	0.0744685	0.157869	0.185871	0.256908	0.150823	0.16044	0.20338	0.148781	0.100992	0.0840521	0.180457	0.289487	0.240449
10368-03148H	0.232223	0.183774	0.212844	0.141998	0.317521	0.338507	0.38934	0.265982	0.251211	0.303311	0.242622	0.18362	0.225745	0.317711	0.216985	0.259094	0.323641	0.242096	0.222932	0.251034	0.224335	0.295677	0.237594	0.314528	0.211203	0.206986	0.319447
10368-03149L	0.153179	0.0996613	0.119394	0.189424	0.0822084	0.114898	0.101904	0.125754	0.133766	0.136019	0.140963	0.0941439	0.170382	0.206501	0.123425	0.132426	0.106911	0.103506	0.115724	0.113146	0.177742	0.0847587	0.12173	0.135694	0.0755493	0.126291	0.114535
10368-0314L	0.850245	0.944378	0.911056	0.81944	0.985497	0.484038	0.658297	0.473434	0.863376	0.872483	0.75394	0.842561	0.66123	0.564201	0.876549	0.877094	0.693781	0.909042	0.989177	0.68356	0.90463	0.934263	0.898935	0.600162	0.920406	0.444367	0.840025
10368-03153H	0.131565	0.0255637	0.109457	0.204706	0.0588116	0.0835992	0.0558265	0.0706711	0.091553	0.0383162	0.0810374	0.107997	0.185494	0.22246	0.288892	0.234008	0.195534	0.22932	0.11365	0.086098	0.103787	0.112639	0.208299	0.125434	0.0813272	0.43584	0.194098
10368-03154L	0.184755	0.284188	0.292305	0.25391	0.257074	0.179494	0.204903	0.218698	0.241955	0.23711	0.270863	0.268572	0.251104	0.20518	0.276644	0.231663	0.308855	0.27464	0.274645	0.256597	0.319666	0.157826	0.229347	0.170417	0.26441	0.152151	0.236431
10368-03156L	0.4408	0.483843	0.593186	0.257369	0.492611	0.591931	0.479031	0.452028	0.705134	0.401875	0.641303	0.690269	0.697266	0.721509	0.551139	0.432413	0.588226	0.596018	0.848619	0.3401	0.688659	0.417476	0.358505	0.528316	0.432242	0.406983	0.540661
10368-03158H	0.240846	0.492299	0.431437	0.274308	0.44434	0.317194	0.369184	0.345766	0.520438	0.394634	0.33808	0.236236	0.181518	0.323837	0.343431	0.292697	0.325108	0.34266	0.364516	0.356404	0.362921	0.322416	0.184271	0.381617	0.231773	0.195592	0.376363
10368-03159L	0.0821699	0.15772	0.146035	0.110803	0.188236	0.166519	0.176967	0.132933	0.156403	0.201506	0.154087	0.183988	0.0826362	0.170434	0.0519119	0.0452026	0.0899072	0.0614779	0.150846	0.159702	0.160925	0.183582	0.116786	0.141567	0.208687	0.227203	0.261871
10368-03160L	0.991435	0.949612	0.973164	0.884275	0.927385	0.908051	0.891183	0.934566	0.934751	0.922102	0.926734	0.947752	0.735824	0.904388	0.96227	0.842504	0.922875	0.80674	0.969088	0.918054	0.99379	0.904275	0.953655	0.906721	0.819128	0.781637	0.921908
10368-03161H	0.644298	0.558165	0.662491	0.561649	0.42209	0.355653	0.420169	0.295603	0.619476	0.626602	0.237346	0.458435	0.393039	0.603847	0.741547	0.327763	0.380786	0.551874	0.511568	0.494498	0.138331	0.553859	0.463237	0.366812	0.425812	0.585328	0.58087
10368-03163H	0.307239	0.355304	0.418119	0.495834	0.427365	0.156911	0.315017	0.154604	0.270463	0.28717	0.303723	0.468108	0.191188	0.342895	0.347509	0.368111	0.180005	0.181525	0.014141	0.338505	0	0.303236	0.742267	0.339046	0.335008	0.137117	0.52362
10368-03166L	0.37137	0.302919	0.457424	0.688004	0.772926	0.391776	0.410361	0.394817	0.479297	0.553909	0.372148	0.385165	0.465911	0.555415	0.81163	0.708934	0.388179	0.380952	0.719362	0.593279	0.377277	0.446584	0.58433	0.376788	0.755829	0.342702	0.533823
10368-03167H	0.193715	0.229547	0.228885	0.248035	0.19861	0.240439	0.277916	0.467244	0.254081	0.204735	0.219584	0.181408	0.235344	0.253029	0.0727281	0.0673604	0.294686	0.163841	0.182894	0.202521	0.233281	0.178856	0.167753	0.286145	0.277978	0.135903	0.14877
10368-03168L	0.172998	0.194428	0.211412	0.289817	0.238097	0.1576	0.226164	0.235838	0.194433	0.140485	0.188385	0.206438	0.163843	0.121947	0.0717456	0.164852	0.153479	0.0883235	0.149798	0.152431	0.204925	0.182624	0.158989	0.0851817	0.235009	0.169153	0.130185
10368-03169H	0.32676	0.443597	0.299003	0.196972	0.259337	0.235126	0.3434	0.291244	0.323926	0.385846	0.28892	0.286062	0.307857	0.254323	0.19982	0.252485	0.447147	0.239879	0.339493	0.194187	0.313192	0.288467	0.322122	0.473185	0.331311	0.15254	0.334757
10368-0316L	0.194004	0.016656	0.316466	0.289453	0.2089	0.30623	0.308667	0.305688	0.20028	0.186843	0.294367	0.257414	0.239352	0.28079	0.204469	0.0197086	0.2732	0.204849	0.222853	0.272611	0.308214	0.205403	0.130198	0.297303	0.309411	0.237824	0.0207188
10368-03170L	0.194347	0.151002	0.0476572	0.0724616	0.119897	0.0611776	0.0999689	0.155004	0.156698	0.0392692	0.0532578	0.0487624	0.168984	0.0864546	0.286473	0.138987	0.137217	0.193303	0.100037	0.12936	0.0582469	0.0675544	0.0276143	0.0960786	0.0407635	0.0882467	0.0873788
10368-03171L	0.880112	0.870939	0.828037	0.906451	0.900403	0.572136	0.900922	0.635825	0.763158	0.518326	0.839866	0.562204	0.786345	0.47247	0.940303	0.825621	0.843388	0.643314	0.846692	0.929439	0.888977	0.666792	0.633521	0.842341	0.961547	0.156465	0.442652
10368-03172H	0.209452	0.1921	0.236699	0.216959	0.26454	0.281786	0.279661	0.298894	0.389769	0.284753	0.257608	0.324641	0.245381	0.255439	0.272515	0.184812	0.328763	0.382713	0.220047	0.337476	0.269098	0.197474	0.236475	0.305285	0.267615	0.276353	0.331108
10368-03174L	0.166343	0.202869	0.298688	0.118277	0.149399	0.0779681	0.186533	0.165702	0.185506	0.00564734	0.175904	0.171153	0.176958	0.0694668	0.111894	0.116601	0.223977	0.283514	0.0693807	0.154075	0.118628	0.0490451	0.162229	0.162901	0.266876	0.0825473	0.266031
10368-03175L	0.305807	0.431756	0.45488	0.382782	0.444907	0.397948	0.287465	0.422099	0.506234	0.344839	0.42299	0.29453	0.229321	0.435299	0.421131	0.35348	0.509817	0.446384	0.338898	0.486376	0.446275	0.273962	0.462163	0.435313	0.373313	0.40012	0.439309
10368-03179L	0.187603	0.252328	0.27369	0.259874	0.287719	0.0871514	0.0883059	0.071933	0.251972	0.220307	0.0552281	0.625467	0.360504	0.668435	0.780839	0.342395	0.0782841	0.171803	0.3924	0.586633	0.087426	0.195446	0.463505	0.0441195	0.165991	0.334344	0.255153
10368-0317L	0.778144	0.783726	0.873099	0.972633	0.377711	0.312366	0.301059	0.364936	0.302582	0.463589	0.348685	0.545767	0.276023	0.267758	0.264629	0.301842	0.298051	0.300517	0.568121	0.129806	0.309715	0.474519	0.492261	0.319371	0.43292	0.569415	0.336363
10368-03182L	0.0618825	0.00617239	0.0230737	0.194658	0.0890211	0.120403	0.117476	0.0690037	0.0429013	0.0656705	0.120025	0.10566	0.221478	0.141103	0.0941587	0.0252156	0.105697	0.150704	0.0111151	0.0808299	0.125909	0.0368978	0.0697204	0.0432913	0.0736197	0.303272	0.0855705
10368-03186L	0.226874	0.22928	0.529259	0.441278	0.128829	0.239678	0.086457	0.230178	0.174575	0.364683	0.191391	0.272728	0.228628	0.170127	0.340568	0.530108	0.27835	0.315224	0.29118	0.551727	0.271367	0.511674	0.405549	0.0888326	0.217047	0.488868	0.374168
10368-03187L	0.24523	0.259856	0.394647	0.266972	0.299988	0.357221	0.328125	0.405379	0.413413	0.526303	0.368019	0.439143	0.25472	0.371715	0.337711	0.338949	0.345888	0.339311	0.334662	0.457333	0.324033	0.211188	0.389988	0.468326	0.30327	0.467978	0.302538
10368-03188L	0.133031	0.152688	0.170539	0.134227	0.250727	0.164398	0.198901	0.182681	0.18904	0.299162	0.15833	0.264676	0.21423	0.231227	0.202043	0.279069	0.22788	0.165696	0.218231	0.248469	0.18027	0.225469	0.204015	0.256423	0.232178	0.284586	0.20652
10368-03195L	0.499037	0.543795	0.583745	0.542971	0.615027	0.537616	0.57445	0.526878	0.504808	0.58068	0.530048	0.542875	0.275477	0.459703	0.433791	0.484691	0.415315	0.636789	0.530128	0.50908	0.513557	0.480831	0.520308	0.523879	0.552769	0.464533	0.811438
10368-03197L	0.30009	0.366179	0.24954	0.516899	0.521658	0.662256	0.447486	0.763693	0.437991	0.532605	0.637926	0.535165	0.376166	0.247289	0.708573	0.742165	0.635316	0.557825	0.56273	0.486254	0.725158	0.396623	0.507769	0.589049	0.51669	0.718077	0.404576
10368-03200H	0.723687	0.892256	0.779495	0.799005	0.918579	0.586464	0.829727	0.640295	0.753601	0.895115	0.550929	0.950938	0.838911	0.869556	0.913021	0.9337	0.410352	0.759117	0.923753	0.924567	0.565414	0.909523	0.793571	0.675161	0.85209	0.770969	0.899619
10368-03201H	0.0262881	0.0481652	0.0411238	0.0441066	0.13434	0.0954494	0.164288	0.175209	0.0731817	0.0776758	0.166339	0.150144	0.170063	0.122123	0.0312457	0.00843194	0.113937	0.0731128	0.0265632	0.221889	0.168464	0.391524	0.0831938	0.0593834	0.13596	0.163236	0.153429
10368-03202L	0.188772	0.12568	0.517359	0.402105	0.377009	0.156613	0.240268	0.105525	0.186733	0.43582	0.139864	0.51624	0.281569	0.511628	0.406845	0.367763	0.330317	0.439608	0.215489	0.511618	0.171542	0.379518	0.505828	0.108019	0.237772	0.444268	0.323082
10368-03204L	0.736629	0.774567	0.836574	0.794063	0.712078	0.624354	0.738718	0.623987	0.720155	0.828338	0.75117	0.752994	0.584909	0.724244	0.703557	0.553407	0.767089	0.624801	0.781538	0.674924	0.663669	0.602704	0.829138	0.716355	0.743861	0.64816	0.7519
10368-03205L	0.843354	0.804073	0.759627	0.845515	0.55002	0.452654	0.657304	0.642183	0.491794	0.740071	0.608088	0.635229	0.510566	0.594178	0.825452	0.663386	0.606728	0.660235	0.705425	0.539948	0.604157	0.806178	0.705825	0.597969	0.636678	0.699887	0.64418
10368-0320L	0.275765	0.306578	0.281747	0.486046	0.384446	0.595026	0.762126	0.741864	0.541932	0.850915	0.73303	0.519188	0.791136	0.477489	0.599597	0.380946	0.654031	0.750921	0.671907	0.460818	0.772492	0.492685	0.682712	0.697976	0.464719	0.0291763	0.672364
10368-03210L	0.474225	0.479358	0.432127	0.387496	0.459211	0.387405	0.442156	0.364483	0.383505	0.405877	0.444172	0.366505	0.293692	0.424034	0.380057	0.417006	0.399566	0.350227	0.474819	0.392028	0.394706	0.440551	0.304302	0.324633	0.450157	0.457382	0.395685
10368-03213L	0.247963	0.189507	0.342517	0.214095	0.240195	0.474343	0.40602	0.12347	0.389749	0.375282	0.365365	0.248608	0.2043	0.201112	0.32511	0.343254	0.295299	0.457141	0.153961	0.27618	0.320788	0.355181	0.133032	0.321643	0.227672	0.454333	0.120942
10368-03214H	0.241838	0.0652661	0.0523883	0	0.045525	0	0.00724716	0.0113962	0.0757253	0.180409	0.0179964	0.28924	0.251023	0.31767	0.574772	0.473713	0.113874	0.120081	0.336502	0.473149	0.0111959	0.628026	0.276741	0.049153	0.351254	0.0163773	0.102415
10368-03215H	0.351363	0.20675	0.0546586	0.249405	0.310785	0.0678907	0.272181	0.208578	0.119061	0.183641	0.250108	0.144084	0.298872	0.482626	0.232628	0.54775	0.151652	0.246535	0.339942	0.118185	0.2523	0.244511	0.205388	0.166121	0.262605	0.109744	0.315162
10368-03217L	0.355824	0.2069	0.291123	0.0644526	0.189843	0.16771	0.231722	0.209213	0.234275	0.213857	0.221278	0.289676	0.139289	0.291916	0.112881	0.115111	0.1779	0.272424	0.204093	0.334993	0.148335	0.369811	0.280317	0.176737	0.336001	0.350361	0.247808
10368-03218L	0.339162	0.295682	0.361706	0.297883	0.297464	0.374935	0.400371	0.312732	0.496028	0.208337	0.344602	0.637651	0.202423	0.221042	0.226588	0.241121	0.327846	0.41155	0.170074	0.264032	0.379301	0.326953	0.217783	0.296442	0.29116	0.0900536	0.314157
10368-03219L	0.614875	0.727597	0.724855	0.680244	0.650926	0.187362	0.295896	0.3925	0.380826	0.571058	0.27737	0.6813	0.47876	0.521645	0.784722	0.665427	0.182594	0.28321	0.657249	0.701538	0.290017	0.374014	0.760425	0.0882926	0.726853	0.631242	0.423742
10368-03221H	0.183092	0.262751	0.180362	0.0957545	0.350953	0.403533	0.28191	0.386793	0.312119	0.17922	0.289699	0.243201	0.274451	0.290381	0.20536	0.216966	0.325125	0.275375	0.236897	0.267567	0.222471	0.14757	0.274798	0.284004	0.0773997	0.236427	0.214146
10368-03223L	0.537608	0.729393	0.674309	0.775819	0.769118	0.774862	0.803398	0.79427	0.776696	0.889156	0.934723	0.880734	0.352701	0.378544	0.817608	0.644417	0.879866	0.833364	0.841873	0.760593	0.872377	0.800133	0.87599	0.581798	0.598475	0.480253	0.678833
10368-03224L	0.294127	0.350574	0.255493	0.145574	0.126603	0.33401	0.413522	0.370074	0.417466	0.138985	0.395309	0.0788537	0.197859	0.211594	0.225304	0.116519	0.388839	0.0983887	0.279424	0.0677175	0.371978	0.181751	0.0687699	0.366236	0.237059	0.445347	0.0711924
10368-03225H	0.583776	0.631042	0.494186	0.574748	0.446755	0.443856	0.604103	0.522496	0.709607	0.871058	0.611898	0.464033	0.31236	0.451516	0.443373	0.522495	0.496858	0.628717	0.523539	0.575919	0.624297	0.429295	0.316947	0.483224	0.626214	0.778717	0.169507
10368-03226L	0.169012	0.149752	0.157405	0.148639	0.183552	0.151317	0.184565	0.186897	0.104476	0.316538	0.244592	0.200665	0.225396	0.231112	0.15684	0.299308	0.152626	0.224822	0.118164	0.0789427	0.276636	0.222783	0.251296	0.249128	0.113771	0.159431	0.177494
10368-03229L	0.650514	0.582182	0.544499	0.368971	0.635496	0.314892	0.333004	0.344736	0.563429	0.451465	0.324374	0.442487	0.247725	0.382686	0.455302	0.395675	0.386886	0.542249	0.412349	0.308435	0.357807	0.466784	0.400459	0.328767	0.735684	0.488345	0.642053
10368-0322L	0.141272	0.101804	0.0824991	0.142478	0.089312	0.050019	0.142362	0.0713407	0.0299242	0.0876071	0.0549963	0.0162723	0.173476	0.0288127	0.125137	0.156011	0.0306603	0.0710593	0.0330206	0.0744887	0.106351	0.0564554	0.0306296	0.0537106	0.0661203	0.0210929	0.0502798
10368-03231L	0.755933	0.809683	0.837249	0.933545	0.816236	0.768909	0.709395	0.727314	0.718615	0.921999	0.750456	0.764026	0.700985	0.916229	0.794061	0.888105	0.659529	0.855672	0.81442	0.943926	0.822513	0.775523	0.755432	0.679129	0.66774	0.866583	0.875861
10368-03232L	0.251915	0.235612	0.256256	0.295063	0.22618	0.252116	0.296275	0.288813	0.228978	0.184146	0.252035	0.277676	0.241224	0.235161	0.286391	0.233268	0.243913	0.235872	0.230488	0.245429	0.250665	0.250444	0.195698	0.272324	0.181063	0.238659	0.229639
10368-03233L	0.275953	0.285954	0.297068	0.284488	0.220101	0.214253	0.294938	0.2749	0.245101	0.242566	0.289927	0.41275	0.23423	0.293378	0.185993	0.286161	0.273806	0.308446	0.265084	0.384724	0.282605	0.286895	0.359097	0.212045	0.165296	0.196414	0.185433
10368-03234H	0.549992	0.298074	0.644626	0.613366	0.206984	0.626343	0.522594	0.488497	0.27913	0.087283	0.371064	0.261158	0.524389	0.270171	0.14732	0.0578385	0.332458	0.188129	0.242006	0.191624	0.380478	0.0692761	0.256638	0.239911	0.205087	0.340826	0.161617
10368-03236L	0.205207	0.120342	0.159071	0.353511	0.166507	0.0772222	0.166558	0.19488	0.073922	0.096847	0.0941161	0.337154	0.460682	0.168525	0.157324	0.283918	0.299036	0.433816	0.091147	0.389195	0.145764	0.116167	0.154391	0.125791	0.1586	0.709632	0.111797
10368-03237L	0.306194	0.366131	0.344478	0.484058	0.485525	0.2693	0.346515	0.33523	0.575101	0.54185	0.373901	0.360598	0.259077	0.526586	0.341349	0.312458	0.507131	0.39204	0.386492	0.280725	0.339013	0.583796	0.24287	0.386542	0.348675	0.381716	0.362836
10368-03239L	0.093072	0.237572	0.261731	0.142312	0.249563	0.205113	0.194269	0.170307	0.219852	0.169903	0.104878	0.174492	0.0877172	0.0696515	0.165189	0.187719	0.115381	0.0854672	0.222232	0.11173	0.190391	0.0858054	0.140235	0.122871	0.155777	0.157655	0.210648
10368-0323H	0.217499	0.265593	0.398354	0.243106	0.310498	0.283235	0.216323	0.252481	0.365802	0.383746	0.229296	0.366153	0.268954	0.364414	0.158192	0.16152	0.185189	0.231534	0.314478	0.369048	0.16681	0.418313	0.302453	0.27609	0.363506	0.314013	0.330614
10368-03240L	0.92372	0.932801	0.870174	0.68515	0.825619	0.636689	0.829449	0.755659	0.77505	0.872237	0.836844	0.824822	0.624834	0.796643	0.663634	0.866982	0.823489	0.771326	0.873027	0.824586	0.836165	0.695245	0.839051	0.849905	0.707934	0.853034	0.855192
10368-03243L	0.253589	0.145832	0.211682	0.190697	0.167835	0.179291	0.119077	0.129872	0.151886	0.217383	0.197163	0.22315	0.136406	0.112636	0.110574	0.0365871	0.0936066	0.142957	0.0932831	0.184897	0.183836	0.226768	0.110496	0.0844473	0.163663	0.264945	0.0762304
10368-03245H	0.928524	0.913172	0.895335	0.91367	0.698888	0.407354	0.458713	0.37629	0.701043	0.46813	0.716018	0.884677	0.840362	0.907917	0.905127	0.916801	0.670819	0.461101	0.954253	0.909361	0.719906	0.675443	0.973557	0.526095	0.942388	0.561197	0.526443
10368-03249L	0.0673941	0.0923606	0.188581	0.196787	0.159108	0.154161	0.139777	0.12274	0.155484	0.188432	0.134899	0.182843	0.123389	0.203114	0.00474597	0.0172803	0.0684677	0.116671	0.0456663	0.13281	0.137106	0.196148	0.0612785	0.103507	0.156769	0.278214	0.162658
10368-03253H	0.511747	0.470501	0.433553	0.425509	0.54665	0.857059	0.820898	0.735542	0.686338	0.549053	0.843206	0.453879	0.314919	0.434732	0.359215	0.44754	0.804492	0.694954	0.509333	0.458431	0.64696	0.474322	0.456858	0.782761	0.490296	0.463711	0.49034
10368-03254L	0.164451	0.443592	0.368799	0.540538	0.55421	0.711308	0.709558	0.591811	0.5356	0.529705	0.683534	0.47621	0.249747	0.475371	0.28462	0.337607	0.52369	0.322546	0.486232	0.588653	0.569677	0.583534	0.585346	0.601088	0.37414	0.194703	0.393395
10368-0325H	0.151425	0.12683	0.107464	0.129874	0.114489	0.0664204	0.0712029	0.0792561	0.0652703	0.0642554	0.106638	0.120918	0.202437	0.0799654	0.0901078	0.0631303	0.0840944	0.0882048	0.09861	0.0477245	0.104614	0.0743643	0.143219	0.0837857	0.0297873	0.0381747	0.147246
10368-03264L	0.354142	0.136658	0.319273	0.297548	0.324042	0.277975	0.320396	0.33119	0.309809	0.274008	0.319096	0.309297	0.253277	0.0143415	0.279912	0.365391	0.318449	0.321383	0.0639274	0.107301	0.309131	0.31334	0.222748	0.294005	0.318698	0.451733	0.272074
10368-03267L	0.271344	0.284267	0.277977	0.296488	0.306443	0.345378	0.331315	0.305739	0.250456	0.272266	0.367894	0.22379	0.224477	0.301379	0.22625	0.259018	0.292525	0.263971	0.209903	0.309675	0.288021	0.427277	0.354827	0.390104	0.289037	0.288624	0.281819
10368-03270H	0.159084	0.0939846	0.125799	0.251432	0.313583	0.177196	0.165513	0.209849	0.256285	0.229976	0.0841428	0.26026	0.230611	0.282289	0.0793848	0.157019	0.132826	0.256575	0.180394	0.268182	0.0764832	0.156189	0.301481	0.125103	0.10385	0.198973	0.219299
10368-03271H	0.41267	0.426369	0.373157	0.279494	0.680505	0.793595	0.650505	0.72071	0.55748	0.745902	0.772644	0.546015	0.637803	0.804781	0.621116	0.694315	0.742373	0.77229	0.727278	0.613025	0.6791	0.360097	0.79393	0.740981	0.564905	0.445481	0.691865
10368-03274L	0.433801	0.439645	0.396377	0.444248	0.498963	0.383487	0.410358	0.394914	0.279489	0.0351421	0.373166	0.341083	0.171886	0.304027	0.32772	0.238515	0.307725	0.0176301	0.354964	0.25006	0.384636	0.488173	0.387883	0.412263	0.401443	0.474137	0.340426
10368-03277H	0.30055	0.285102	0.258638	0.222483	0.251228	0.261996	0.199076	0.207239	0.212545	0.224758	0.180701	0.246257	0.363633	0.231475	0.229595	0.270514	0.16734	0.382653	0.298491	0.301647	0.141761	0.24239	0.287088	0.300997	0.190337	0.383578	0.158841
10368-03282L	0.872363	0.926205	0.751822	0.658794	0.792354	0.679191	0.94745	0.623874	0.911467	0.549668	0.873057	0.595904	0.373445	0.559212	0.797121	0.647761	0.640612	0.667478	0.765393	0.666583	0.886269	0.622465	0.60715	0.932179	0.629877	0.436207	0.591369
10368-03283H	0.585095	0.710899	0.518558	0.657319	0.648842	0.271782	0.424844	0.405072	0.375045	0.350827	0.465564	0.669582	0.287353	0.536482	0.282699	0.383307	0.367057	0.409866	0.596488	0.41116	0.498394	0.209675	0.605487	0.420197	0.732655	0.468532	0.377308
10368-03293H	0.351351	0.286986	0.346504	0.242623	0.365071	0.383414	0.366664	0.356783	0.306377	0.343371	0.336808	0.434136	0.184252	0.371311	0.334197	0.493926	0.373275	0.306972	0.335155	0.426559	0.351622	0.234984	0.318639	0.44874	0.357246	0.415375	0.333689
10368-03297L	0.325385	0.190972	0.267179	0.198718	0.134443	0.160647	0.232358	0.240842	0.105824	0.219424	0.222545	0.0251706	0.112598	0.220188	0.221753	0.0778769	0.271844	0.262468	0.237892	0.0273243	0.223672	0.140431	0.0853465	0.274186	0.128379	0.0733674	0.206128
10368-03299H	0.489805	0.264209	0.364908	0.28724	0.378857	0.254401	0.459717	0.371577	0.403447	0.0787949	0.413803	0.447917	0.450687	0.526118	0.494874	0.595567	0.535124	0.396458	0.466503	0.489077	0.518653	0.37499	0.410279	0.43656	0.497475	0.160989	0.125777
10368-03305L	0.304834	0.333497	0.335805	0.352426	0.377358	0.293893	0.351088	0.284806	0.29856	0.178532	0.28233	0.25282	0.207883	0.281528	0.339556	0.314953	0.234955	0.17413	0.323452	0.0459222	0.244461	0.303902	0.304329	0.211117	0.302131	0.3395	0.153202
10368-03320H	0.124594	0.164743	0.135291	0.142982	0.0650394	0.163123	0.140581	0.171418	0.155713	0.0872712	0.181868	0.15024	0.129829	0.051116	0.186856	0.139244	0.0770296	0.019996	0.124279	0.0693632	0.123119	0.106969	0.0973558	0.299633	0.139291	0.0641773	0.163149
10368-03322L	0.170376	0.129112	0.223993	0.255341	0.249557	0.170323	0	0.0826513	0.0615179	0.324881	0.053896	0.282805	0.239837	0.331594	0.320675	0.240031	0.165688	0.229178	0.241745	0.25404	0.15063	0.32235	0.245474	0.155773	0.0977557	0.286673	0.293005
10368-03325L	0.486777	0.529549	0.456543	0.44081	0.468119	0.361897	0.364355	0.368845	0.57047	0.782573	0.615139	0.391693	0.287278	0.428373	0.535059	0.459881	0.454541	0.637716	0.556179	0.578347	0.521747	0.502737	0.332704	0.583088	0.556304	0.498334	0.705703
10368-03332H	0.402174	0.418445	0.352397	0.370117	0.447975	0.546425	0.461034	0.459769	0.44456	0.444989	0.484076	0.491654	0.262804	0.438771	0.450751	0.381171	0.477389	0.423052	0.46028	0.382077	0.488506	0.248359	0.322136	0.452556	0.378528	0.38181	0.370333
10368-03336L	0.230966	0.176125	0.204869	0.190709	0.246972	0.331167	0.254004	0.239008	0.166995	0.236905	0.198361	0.281874	0.190537	0.321585	0.237439	0.229069	0.211409	0.241706	0.205275	0.226875	0.217583	0.088141	0.184354	0.319983	0.306378	0.0877131	0.162758
10368-03340L	0.439471	0.395332	0.445131	0.470011	0.413683	0.473053	0.39011	0.419098	0.426469	0.39066	0.417638	0.399846	0.323853	0.412356	0.417121	0.413947	0.684352	0.300484	0.394044	0.394284	0.473582	0.407437	0.4013	0.42593	0.434062	0.388729	0.442966
10368-03343L	0.507477	0.508077	0.54241	0.588972	0.543969	0.228541	0.311715	0.0606521	0.432871	0.709736	0.329955	0.458729	0.276198	0.567942	0.446115	0.623366	0.285317	0.282377	0.562713	0.0725907	0.236346	0.627366	0.383164	0.101904	0.616842	0.565555	0.471086
10368-03345L	0.194629	0.691431	0.644675	0.17903	0.664892	0.730435	0.66907	0.688861	0.623408	0.497728	0.670523	0.598696	0.218568	0.621918	0.625075	0.19976	0.676973	0.533339	0.68391	0.646812	0.667435	0.700362	0.66722	0.705831	0.747878	0.522753	0.632662
10368-0334L	0.0644509	0.0742882	0.0802204	0.0593489	0.0726679	0.0411163	0.0845545	0.0804012	0.105409	0.119811	0.0718173	0.0597607	0.160567	0.0637632	0.122556	0.118228	0.0700734	0.0608652	0.0447856	0.0736654	0.0682171	0.0859798	0.0189509	0.0877115	0.0751491	0.0482412	0.134836
10368-03353H	0.181941	0.270025	0.377766	0.478045	0.204199	0.198532	0.278452	0.247069	0.282177	0.326456	0.267707	0.313846	0.132376	0.145999	0.131034	0.0808414	0.111376	0.265745	0.207247	0.355809	0.262852	0.219535	0.448563	0.207332	0.258208	0.425378	0.30256
10368-03358L	0.325574	0.52232	0.273826	0.28073	0.416704	0.363026	0.440868	0.133151	0.270868	0.185413	0.501755	0.270074	0.246555	0.217175	0.264954	0.287902	0.446275	0.498865	0.255934	0.132624	0.430487	0.151079	0.246454	0.393244	0.106587	0.322101	0.249154
10368-03359H	0.294604	0.269802	0.307907	0.2663	0.297161	0.21809	0.248816	0.0554465	0.244399	0.260817	0.195801	0.33162	0.28548	0.310303	0.341995	0.298518	0.201	0.266554	0.312466	0.34032	0.224707	0.343926	0.307634	0.222186	0.0335494	0.562626	0.2548
10368-0336L	0.277775	0.475609	0.335283	0.277933	0.391784	0.312584	0.333122	0.326533	0.183783	0.501447	0.322816	0.419732	0.221697	0.367998	0.577058	0.394182	0.31793	0.201531	0.410233	0.372586	0.326392	0.477714	0.357238	0.257251	0.26129	0.179952	0.293873
10368-03375H	0.0717314	0.0436701	0.087739	0.231877	0.103366	0.2734	0.136696	0.0294858	0.197029	0.211479	0.172677	0.120772	0.14756	0.245751	0.0616375	0.0320152	0.18868	0.0763625	0.142817	0.197373	0.118816	0.140745	0.189876	0.0875714	0.348244	0.106396	0.331074
10368-03382L	0.169956	0.198156	0.25571	0.214294	0.305045	0.234178	0.279796	0.288638	0.31118	0.327644	0.273121	0.274479	0.218279	0.221709	0.261855	0.177081	0.207902	0.0988999	0.259068	0.262237	0.300497	0.329498	0.316909	0.202673	0.37105	0.339833	0.329346
10368-03386L	0.121648	0.199384	0.169952	0.274668	0.236655	0.195541	0.243955	0.255751	0.1434	0.327089	0.254247	0.206359	0.170209	0.150003	0.180892	0.113858	0.136401	0.048778	0.219338	0.188674	0.190829	0.133116	0.188195	0.168995	0.209008	0.17245	0.290665
10368-03389H	0.524535	0.51727	0.492484	0.435371	0.788759	0.273751	0.27981	0.293976	0.483288	0.327647	0.339347	0.407899	0.255002	0.253011	0.314392	0.292295	0.29747	0.470049	0.339859	0.359364	0.365813	0.32146	0.350315	0.34834	0.770639	0.384664	0.775282
10368-03392L	0.49484	0.522584	0.552848	0.54992	0.430518	0.597103	0.443424	0.408809	0.453899	0.461985	0.467924	0.431576	0.2936	0.558821	0.383406	0.455309	0.462005	0.360777	0.547098	0.438715	0.449202	0.443102	0.538824	0.551292	0.425104	0.61797	0.427625
10368-03393L	0.421171	0.455858	0.483328	0.478722	0.332202	0.473654	0.323139	0.308268	0.346849	0.366777	0.314796	0.549202	0.291384	0.413074	0.357795	0.409196	0.406157	0.38566	0.49794	0.364995	0.357114	0.400115	0.478468	0.354932	0.353147	0.145079	0.415528
10368-03404H	0.378171	0.421087	0.591145	0.55353	0.609483	0.0746729	0.0716107	0.0912461	0.169841	0.582785	0.0808536	0.331041	0.389777	0.700224	0.448464	0.124759	0.0696626	0.344784	0.462027	0.259437	0.027988	0.346555	0.60586	0.184011	0.54784	0.142341	0.322276
10368-03407H	0.912096	0.859934	0.866258	0.983835	0.909526	0.489425	0.491882	0.425371	0.521092	0.877422	0.459484	0.483979	0.424077	0.917115	0.931435	0.739187	0.34227	0.596926	0.860259	0.60354	0.531206	0.475834	0.706044	0.429323	0.777941	0.285929	0.640302
10368-03418L	0.0340765	0.10453	0	0.12454	0.0607542	0.0449259	0.0146625	0.0619086	0.107248	0	0.0883179	0.160626	0.0131619	0	0	0.114223	0.055246	0.0130329	0.0288407	0.109349	0.0566417	0.0883532	0.0535376	0.0816122	0.116904	0.0719994	0.139078
10368-0341L	0.0364347	0.313008	0.0542026	0.708529	0.0993119	0.0957427	0.156666	0.324817	0.0485899	0.11137	0.631816	0.0431088	0.235462	0.495574	0.338897	0.463279	0.0902237	0.0674792	0.221763	0.266441	0.169414	0.0578002	0.0511515	0.189719	0.03646	0.0762796	0.255772
10368-03427H	0.336042	0.238889	0.371064	0.313987	0.161246	0.247125	0.226086	0.358949	0.243715	0.233318	0.277467	0.161625	0.243809	0.0664808	0.268619	0.236024	0.416906	0.41786	0.174506	0.248089	0.25834	0.137751	0.332723	0.402576	0.253798	0.1716	0.22046
10368-0342L	0.0535029	0.0485686	0.0687644	0.0382887	0.0412783	0.158445	0.0780431	0.0324927	0.030904	0.0199437	0.0568136	0.133097	0.0640719	0.0593427	0.0257167	0.0289061	0.203963	0.0945013	0	0.0670113	0.0446082	0.00625788	0.192632	0.254129	0.158911	0.0451017	0.011715
10368-0343L	0.167845	0.178341	0.179924	0.255039	0.272846	0.125481	0.258859	0.238479	0.180598	0.106019	0.246691	0.206664	0.219083	0.384723	0.237703	0.208697	0.227607	0.223197	0.208352	0.161892	0.244344	0.0716241	0.169248	0.32187	0.265901	0.333079	0.204015
10368-03443H	0.41744	0.29502	0.212401	0.34402	0.288753	0.190321	0.317327	0.238391	0.245079	0.137373	0.310086	0.170747	0.215583	0.144254	0.25045	0.277405	0.238675	0.283257	0.104265	0.345762	0.376141	0.164586	0.210976	0.224882	0.207534	0.212312	0.190494
10368-03447L	0.258752	0.27254	0.274464	0.249419	0.329923	0.371269	0.376465	0.328892	0.366629	0.281995	0.308978	0.178372	0.0448873	0.22993	0.327604	0.326844	0.355809	0.310876	0.335842	0.291172	0.308136	0.335622	0.236643	0.325702	0.328862	0.248662	0.22191
10368-0344L	0.289687	0.318693	0.304087	0.229564	0.30371	0.565854	0.368838	0.35908	0.395736	0.331947	0.334851	0.223957	0.413569	0.172804	0.305662	0.326288	0.394149	0.348051	0.267527	0.306196	0.30139	0.319194	0.208073	0.343252	0.300825	0.554413	0.356449
10368-03454L	0.0413419	0.010461	0.0191727	0.0147225	0.0317512	0.105607	0.0403289	0.0428951	0.0764176	0.0407191	0.026352	0.0429231	0.074603	0.0307742	0.250985	0.0845395	0.0671897	0.0380802	0.0714339	0.0313838	0.105567	0.017813	0.210173	0.0422688	0.0478346	0.00905768	0.0596572
10368-0345L	0.272246	0.269853	0.117823	0.241535	0.315109	0.293251	0.326319	0.278988	0.213694	0.253193	0.323153	0.380117	0.253999	0.292567	0.254461	0.271008	0.281512	0.266507	0.249386	0.279916	0.313045	0.214614	0.219966	0.231899	0.229335	0.311446	0.24844
10368-03460L	0.0247108	0.0600199	0.096718	0.192238	0.150492	0.118672	0.110694	0.13945	0.105897	0.0675995	0.186805	0.0599932	0.184641	0.107713	0.0819252	0.029446	0.139405	0.234123	0.0525532	0.220492	0.067408	0.0610237	0.255114	0.126308	0.159586	0.21639	0.0675836
10368-03462L	0.519817	0.713705	0.567137	0.61119	0.632272	0.580822	0.61702	0.608359	0.675729	0.569823	0.643659	0.749081	0.470439	0.737405	0.610371	0.510757	0.584029	0.506185	0.716714	0.804136	0.603877	0.612134	0.750128	0.65077	0.702057	0.62974	0.500644
10368-03465L	0.22051	0.251214	0.323082	0.145582	0.237995	0.162631	0.192916	0.216948	0.255526	0.208293	0.130345	0.202578	0.225495	0.305475	0.221788	0.14999	0.139048	0.071301	0.0849178	0.16763	0.133212	0.211247	0.0803411	0.251422	0.150066	0.183212	0.176941
10368-03474L	0.079557	0.0917808	0.0905704	0.104032	0.109874	0.0923745	0.0687945	0.0375115	0.0804135	0.0973357	0.084543	0.0475371	0.0356965	0.0530719	0.00573888	0.0941655	0.0883021	0.0971275	0.0848264	0.0806381	0.0904633	0.022102	0.0988781	0.104239	0.112099	0.156802	0.109275
10368-03479H	0.182962	0.29283	0.3062	0.312479	0.327733	0.139889	0.179041	0.197182	0.237011	0.232451	0.208465	0.317729	0.191937	0.156345	0.242432	0.176987	0.174366	0.058775	0.286905	0.249969	0.214698	0.314038	0.333545	0.226474	0.327913	0.199877	0.259351
10368-03485L	0.225047	0.119783	0.113581	0.169505	0.0056978	0.0734776	0.0923051	0.111401	0.0967544	0.0424307	0.0923553	0.0634178	0.1964	0.106984	0.0636969	0.0909828	0.189215	0.110207	0.162525	0.109259	0.0830204	0.1036	0.124106	0.259715	0.0677858	0.213406	0.0646238
10368-0348H	0.116944	0.12608	0.102906	0.118935	0.115335	0.0507479	0.120192	0.0912833	0.141671	0.0986103	0.0680947	0.195559	0.204125	0.0984714	0.0902716	0.0989092	0.0877134	0.0879674	0.167264	0.120679	0.0960294	0.115543	0.299491	0.196054	0.0714883	0.0899563	0.125199
10368-03491H	0.595221	0.529915	0.510293	0.494628	0.50045	0.498932	0.527111	0.640735	0.469621	0.497679	0.538617	0.511734	0.325169	0.510101	0.529417	0.460438	0.581776	0.537948	0.519499	0.458801	0.527658	0.34728	0.428675	0.526841	0.535263	0.476676	0.529697
10368-03493H	0.302615	0.533829	0.441481	0.417421	0.406458	0.265764	0.324803	0.202771	0.303908	0.371904	0.315622	0.449601	0.332291	0.457866	0.448535	0.384313	0.371426	0.421091	0.489891	0.394928	0.312379	0.372042	0.389796	0.310982	0.419737	0.433299	0.206776
10368-03507H	0.541889	0.544364	0.511271	0.690621	0.579228	0.327427	0.550337	0.287978	0.535948	0.606938	0.229284	0.484625	0.419289	0.607123	0.689651	0.517253	0.29703	0.632165	0.617415	0.537076	0.257806	0.567792	0.540428	0.306019	0.570481	0.465727	0.32212
10368-03508H	0.640213	0.395594	0.340071	0.46298	0.339057	0.25477	0.512354	0.259525	0.533872	0.346923	0.438591	0.235244	0.349274	0.305565	0.427706	0.414954	0.408973	0.302075	0.466111	0.257443	0.51016	0.304293	0.468194	0.409163	0.467428	0.134639	0.0748404
10368-0350L	0.468906	0.646154	0.594882	0.546794	0.511227	0.594743	0.57669	0.589599	0.598557	0.622002	0.575624	0.576335	0.341815	0.559032	0.592071	0.553084	0.622396	0.606518	0.544834	0.543358	0.579489	0.52914	0.35252	0.532651	0.590709	0.544605	0.505255
10368-03519H	0.40722	0.381622	0.573682	0.376358	0.457291	0.292022	0.259451	0.322961	0.245024	0.490583	0.316642	0.372936	0.230713	0.374002	0.553471	0.362234	0.216096	0.340392	0.574312	0.487114	0.356288	0.407283	0.602337	0.416308	0.63864	0.373053	0.419327
10368-0351H	0.0655742	0.111555	0.118042	0.127297	0.126522	0.246388	0.157918	0.147887	0.26368	0.208083	0.173862	0.151449	0.138868	0.200002	0.124241	0.161274	0.0921517	0.0256803	0.147946	0.0976236	0.185288	0.14115	0.152179	0.131247	0.11121	0.231287	0.20296
10368-03520H	0.432423	0.431178	0.538992	0.343014	0.404337	0.414826	0.381725	0.411518	0.528883	0.415402	0.509298	0.329499	0.261175	0.281401	0.594906	0.407114	0.446432	0.340398	0.408746	0.376609	0.486684	0.334658	0.537491	0.345928	0.545113	0.294406	0.38298
10368-03521H	0.427811	0.390912	0.545994	0.356912	0.374923	0.482383	0.255985	0.295589	0.49394	0.393175	0.308415	0.255556	0.262744	0.235198	0.600737	0.360338	0.306595	0.312123	0.502737	0.331443	0.3508	0.345171	0.537231	0.28371	0.452856	0.32721	0.35761
10368-03523L	0.229848	0.203361	0.241743	0.219329	0.246809	0.314799	0.262871	0.255837	0.159135	0.25413	0.36884	0.412195	0.262949	0.239486	0.268391	0.249901	0.0647825	0.139877	0.252991	0.242358	0.324513	0.296113	0.196533	0.186282	0.244739	0.174724	0.318546
10368-03524L	0.0950869	0.0899928	0.143909	0.110843	0.103313	0.0405903	0.107533	0.151454	0.104597	0.130676	0.0257879	0.195762	0.188615	0.0888463	0.117943	0.128672	0.0672144	0.296277	0.12847	0.0759439	0.00245461	0.153948	0.122978	0.165009	0.112187	0.0773236	0.141098
10368-03547H	0.48209	0.601921	0.583345	0.527404	0.676136	0.645898	0.687474	0.614994	0.628473	0.632717	0.581428	0.626494	0.296998	0.729647	0.532065	0.632112	0.646841	0.555175	0.58193	0.576105	0.717043	0.496894	0.559187	0.548454	0.628393	0.60902	0.515649
10368-03548H	0.462733	0.555584	0.390725	0.341833	0.225654	0.596288	0.461144	0.533694	0.579755	0.618456	0.489361	0.622313	0.387949	0.498086	0.691834	0.657117	0.476311	0.316863	0.509185	0.571859	0.556385	0.830762	0.391118	0.473544	0.253149	0.341479	0.42615
10368-0355H	0.286705	0.376042	0.352396	0.332093	0.383055	0.507968	0.420787	0.533647	0.420346	0.381168	0.512169	0.387842	0.267812	0.400268	0.430307	0.259407	0.502449	0.40621	0.386648	0.416789	0.536048	0.419713	0.380566	0.528561	0.368078	0.333035	0.331053
10368-0356L	0.243885	0.61205	0.609925	0.460419	0.461631	0.639356	0.498344	0.751732	0.538098	0.537332	0.558093	0.424781	0.705286	0.784256	0.277758	0.449512	0.583814	0.310004	0.515999	0.334173	0.546559	0.545834	0.344624	0.448687	1	0.4047	0.339545
10368-0357L	0.829928	0.8999	0.880942	0.583153	0.778888	0.776992	0.784992	0.740091	0.826361	0.981155	0.805765	0.86431	0.632098	0.92346	0.773864	0.798057	0.797787	0.975532	0.944668	0.909004	0.813282	0.877598	0.85573	0.748302	0.77311	0.737529	0.923127
10368-0359H	0.0846698	0.19582	0.0487127	0.0388105	0.202115	0.0673246	0.113999	0.0447436	0.0568235	0.196125	0.0971365	0.174691	0.126862	0.255868	0.0836637	0.148921	0.115681	0.081814	0.278981	0.0673797	0.108796	0.300904	0.213582	0.0224123	0.217088	0.0183295	0.256116
10368-0361L	0.0576093	0.0777752	0.0931982	0.132611	0.151628	0.116957	0.111289	0.0868075	0.213003	0.179925	0.134895	0.119735	0.200856	0.318192	0.0838287	0.0960354	0.0646866	0.197347	0.124968	0.0631301	0.0871239	0.245083	0.0616099	0.0699446	0.107129	0.425518	0.222409
10368-0365L	0.223261	0.3375	0.314933	0.403123	0.376354	0.32842	0.339943	0.333708	0.335184	0.384567	0.340121	0.353038	0.231183	0.321096	0.255302	0.280021	0.264636	0.0820884	0.331523	0.348378	0.337282	0.400503	0.326433	0.346437	0.351547	0.239231	0.315692
10368-0367L	0.317674	0.559119	0.325633	0.297488	0.481197	0.236386	0.231329	0.201416	0.0646237	0.523972	0.377395	0.825687	0.211637	0.732091	0.114309	0.698408	0.19811	0.266763	0.53567	0.519502	0.294744	0.261843	0.547108	0.18881	0.24217	0.0989776	0.477856
10368-0369L	0.842706	0.954706	0.888764	0.753517	0.946638	0.951279	0.900546	0.873367	0.741691	0.917871	0.902358	1	0.844651	0.899652	0.638546	0.828679	0.885717	0.814084	0.970091	0.917628	0.826621	0.759101	0.991696	0.969999	0.907397	1	0.898831
10368-0370H	0.311082	0.329017	0.431082	0.244825	0.321078	0.520607	0.572088	0.487036	0.627862	0.180568	0.502862	0.717907	0.332609	0.228363	0.333907	0.347847	0.499313	0.468052	0.276628	0.571686	0.532866	0.490495	0.593917	0.561528	0.240579	0.316415	0.357593
10368-0381H	0.308798	0.0801125	0.0438625	0.0785746	0.0997761	0.0486244	0.0819295	0.0606036	0.156976	0.211358	0.0248227	0.135306	0.268099	0.0198016	0.172142	0.25929	0.0614621	0.926501	0.0298822	0.377812	0.105216	0.0611584	0.0600275	0.0498191	0.10108	0.00860741	0.228992
10368-0384H	0.781171	0.765401	0.81347	0.690746	0.399858	0.810589	0.577196	0.572608	0.560681	0.298387	0.659351	0.372561	0.498789	0.385399	0.214031	0.49612	0.727463	0.491285	0.57945	0.360468	0.648405	0.558387	0.374245	0.522345	0.7791	0.421591	0.329097
10368-0388H	0.0432038	0.038938	0.0474007	0.099289	0.0531109	0.0791334	0.0606999	0.0583283	0.133617	0.120138	0.0928226	0.0950218	0.159656	0.123475	0.0753461	0.120335	0.0524105	0.0959148	0.0916721	0.0504569	0.0769677	0.126197	0.157267	0.047282	0.0544477	0.0548885	0.175372
10368-0390H	0.532576	0.594334	0.740182	0.707116	0.491951	0.431256	0.44379	0.535274	0.463591	0.549302	0.604034	0.468624	0.396237	0.546519	0.449399	0.44894	0.690423	0.721739	0.562065	0.501994	0.552955	0.518485	0.574931	0.669893	0.446467	0.381763	0.541943
10368-0392L	0.117195	0.114007	0.127719	0.12246	0.0982153	0.0722312	0.0893274	0.0655927	0.11522	0.0748746	0.105485	0.141926	0.142809	0.0845724	0.109064	0.0645386	0.142354	0.0824593	0.118215	0.237709	0.0777009	0.152698	0.228154	0.119359	0.1035	0.0537051	0.110733
10368-0393L	0.386977	0.791601	0.398561	0.545807	0.908101	0.415388	0.359876	0.322702	0.658705	0.393755	0.376213	0.650747	0.548796	0.385859	0.806887	0.75218	0.273368	0.274955	0.648672	0.867146	0.332464	0.36868	0.93196	0.290314	0.670241	0.342832	0.805424
10368-0394L	0.104502	0.130626	0.157769	0.129603	0.148848	0.124331	0.161438	0.131148	0.203161	0.158265	0.175506	0.197403	0.195094	0.101381	0.0663123	0.0289311	0.12503	0.0512427	0.1302	0.127448	0.15185	0.121503	0.0548987	0.0724026	0.176694	0.102007	0.111516
10368-0398H	0.151901	0.210539	0.174583	0.202214	0.203803	0.117094	0.158945	0.19944	0.13915	0.0885858	0.156389	0.171406	0.170918	0.148246	0.14146	0.0769077	0.159174	0.190731	0.149	0.100169	0.146766	0.105969	0.164954	0.121274	0.176297	0.163695	0.195528
10368-04100H	0.290172	0.408232	0.397051	0.388978	0.332644	0.460277	0.357776	0.407267	0.421531	0.369006	0.347211	0.326797	0.401524	0.331457	0.353656	0.340773	0.320282	0.418591	0.383172	0.514189	0.301988	0.389534	0.354187	0.364521	0.622797	0.364328	0.326991
10368-04101L	0.018697	0.0259978	0.0647129	0.0300478	0.0670544	0.0514882	0.0883901	0.104648	0.0831831	0.0290833	0.0673945	0.0788245	0.179588	0.0842881	0.0733951	0.051373	0.226452	0.219829	0.0038216	0.0462869	0.0825617	0.049456	0.0309151	0.0557852	0.056769	0.131979	0.00571025
10368-04105L	0.060044	0.0311518	0.119368	0.0600728	0.0954334	0.131879	0.132373	0.156657	0.0652129	0.179004	0.228321	0.194836	0.0484365	0.114275	0.195599	0.052426	0.0215675	0.0604187	0.190017	0.192749	0.181369	0.178544	0.021226	0.0325151	0.22841	0	0.263454
10368-04108L	0.861548	0.889307	0.897689	0.552053	0.653924	0.60902	0.74459	0.751707	0.704635	0.670152	0.667584	0.58143	0.337613	0.51772	0.66019	0.720602	0.553827	0.682334	0.755381	0.700845	0.615631	0.772142	0.634397	0.70588	0.759528	0.412472	0.641146
10368-04112L	0.26742	0.163012	0.162919	0.200775	0.182291	0.182327	0.120469	0.0753906	0.1441	0.0686784	0.160638	0.137578	0.139618	0.154852	0.129356	0.169419	0.181748	0.213791	0.184798	0.156759	0.148795	0.118005	0.0995763	0.111474	0.0525385	0.149107	0.0776584
10368-04113L	0.206417	0.340792	0.291211	0.169604	0.284548	0.279322	0.294413	0.29573	0.441788	0.156012	0.248302	0.280354	0.166297	0.167401	0.250466	0.246964	0.368117	0.165447	0.202668	0.330956	0.270463	0.154613	0.236154	0.306085	0.254551	0.239262	0.14882
10368-04120L	0.46129	0.489966	0.528272	0.651405	0.722889	0.48663	0.361982	0.541458	0.54393	0.586913	0.591457	0.581398	0.757112	0.792442	0.660848	0.661365	0.496582	0.648622	0.79061	0.60515	0.601803	0.507817	0.788261	0.540354	0.525255	0.555726	0.590807
10368-04121H	0.502584	0.405929	0.467872	0.151839	0.347981	0.441539	0.665885	0.636678	0.53879	0.387185	0.607101	0.588209	0.100891	0.371616	0.641627	0.557748	0.687655	0.28449	0.576221	0.371804	0.64041	0.535492	0.457827	0.555858	0.345282	0.344905	0.340892
10368-04122L	0.14461	0.194376	0.203532	0.216635	0.12419	0.181887	0.168537	0.175269	0.13821	0.164647	0.163585	0.151905	0.141885	0.173565	0.167439	0.0827058	0.105529	0.131372	0.158075	0.168113	0.151751	0.150715	0.0508748	0.117265	0.155951	0.170897	0.244592
10368-04123L	0.159062	0.228548	0.183863	0.169158	0.360343	0.114948	0.403139	0.13593	0.143745	0.241153	0.381243	0.546663	0.184643	0.144962	0.0698587	0.302846	0.104504	0.143546	0.0725389	0.116754	0.290677	0.123302	0.168434	0.105766	0.150423	0.110802	0.187174
10368-04128L	0.083147	0.066612	0.0892939	0.0629284	0.0819211	0.117625	0.0850591	0.0780632	0.0774428	0.0832	0.0554606	0.0726444	0.114579	0.0211063	0.0116358	0.116628	0.119932	0.177935	0.0126093	0.100181	0.070332	0.104545	0.0782577	0.0826303	0.0910804	0.110291	0.00701057
10368-04129L	0.0250908	0.0181351	0	0.0253792	0.037356	0.0130404	0	0.0189127	0.0704431	0.0200373	0.0473159	0.054727	0	0.0198166	0.0114927	0.0367353	0.0434092	0.144578	0.0165031	0.0287575	0.0509577	0.14962	0.0251579	0.0825849	0.070374	0.0824164	0.0346952
10368-04130L	0.193863	0.180286	0.295348	0.274891	0.132363	0.314121	0.294852	0.339076	0.258509	0.208778	0.324393	0.22023	0.227414	0.217282	0.0716438	0.155176	0.33187	0.34314	0.0941869	0.297737	0.291387	0.174496	0.0946988	0.362163	0.249015	0.328552	0.179067
10368-04131H	0.150713	0.318072	0.305394	0.284237	0.351351	0.281003	0.343986	0.332914	0.277574	0.251118	0.408152	0.262404	0.227521	0.276029	0.271083	0.268052	0.270839	0.282354	0.304728	0.191134	0.343232	0.296153	0.283019	0.378696	0.298781	0.209344	0.278939
10368-04134L	0.612386	0.658557	0.56566	0.489925	0.59864	0.0342877	0.151907	0.146479	0.352199	0.543129	0.119677	0.603172	0.326424	0.465173	0.497869	0.548618	0.161422	0.538366	0.53572	0.486876	0.172455	0.483308	0.540107	0.0962647	0.589977	0.259657	0.551989
10368-04136L	0.217372	0.183479	0.179595	0.264857	0.247064	0.133949	0.214771	0.155436	0.127838	0.1535	0.136007	0.222687	0.246533	0.155607	0.0871487	0.280868	0.176788	0.263563	0.0577163	0.294662	0.200641	0.185498	0.215749	0.168598	0.0939504	0.0621753	0.274861
10368-04137H	0.132933	0.121676	0.0954726	0.184586	0.118933	0.0691431	0.15759	0.104423	0.161138	0.0636966	0.149409	0.105287	0.167605	0.0716114	0.0852418	0.117903	0.0666675	0.0794659	0.114249	0.207844	0.147362	0.0247266	0.0536338	0.0918027	0.230996	0.13521	0.0453875
10368-04139L	0.371	0.222952	0.434781	0.348318	0.667371	0.616456	0.506242	0.459778	0.528838	0.631873	0.395667	0.415136	0.272696	0.10852	0.707017	0.273179	0.44712	0.412977	0.638738	0.512241	0.459392	0.62258	0.461831	0.436363	0.526381	0.391159	0.414778
10368-04146L	0.159012	0.14747	0.125954	0.0964367	0.198743	0.0383145	0.080036	0.0673035	0.115124	0.305994	0.0947057	0.270258	0.184468	0.184892	0.172895	0.203452	0.0769191	0.259439	0.178538	1	0.101825	0.0690615	0.0380985	0.135253	0.0379311	0.21172	0.278538
10368-04147L	0.412841	0.297918	0.426218	0.327287	0.3376	0.514932	0.550016	0.577386	0.534518	0.288995	0.529054	0.304489	0.386509	0.484271	0.471571	0.391529	0.524925	0.474692	0.272414	0.477474	0.426594	0.527779	0.395612	0.556143	0.474052	0.427798	0.527497
10368-04148L	0.218484	0.225827	0.205513	0.289705	0.363867	0.110194	0.236993	0.154005	0.174397	0.0357158	0.154126	0.292935	0.258414	0.269673	0.22388	0.180256	0.164751	0.0513679	0.0918839	0.241534	0.147939	0.208151	0.304554	0.140137	0.241563	0.188194	0.162134
10368-04149L	0.216674	0.238459	0.232322	0.157884	0.261759	0.372345	0.31889	0.308027	0.345488	0.216684	0.350856	0.296792	0.159176	0.242279	0.243656	0.265348	0.306175	0.12904	0.199092	0.325958	0.334163	0.337877	0.275562	0.334794	0.497824	0.312621	0.325878
10368-04153L	0.315026	0.304913	0.301046	0.282092	0.236137	0.290588	0.222371	0.209722	0.33264	0.354639	0.305753	0.340188	0.247628	0.219285	0.180904	0.223259	0.223202	0.302955	0.249294	0.277414	0.248072	0.303693	0.198106	0.336856	0.276782	0.385498	0.305186
10368-04154L	0.695923	0.840847	0.862918	0.838025	0.686738	0.724504	0.6865	0.738308	0.662769	0.835648	0.745016	0.731997	0.583005	0.741353	0.682923	0.667486	0.711824	0.9245	0.797363	0.560245	0.712636	0.664912	0.772181	0.749943	0.633956	0.55626	0.719565
10368-04163H	0.264509	0.368842	0.372283	0.544384	0.601938	0.177181	0.283127	0.350483	0.276457	0.287006	0.334915	0.397981	0.285785	0.377494	0.289188	0.287851	0.473826	0.48992	0.298341	0.405708	0.495803	0.459464	0.344368	0.327315	0.365437	0.349006	0.538041
10368-04164H	0.299726	0.220255	0.261992	0.309733	0.357671	0.307702	0.173474	0.274674	0.265863	0.379623	0.159425	0.353338	0.260311	0.427276	0.493197	0.353454	0.336692	0.345013	0.39227	0.358121	0.154098	0.341841	0.337687	0.256464	0.396136	0.334716	0.300481
10368-04166L	0.294585	0.257114	0.379755	0.15245	0.42273	0.388739	0.138553	0.426216	0.15797	0.480888	0.356038	0.0584445	0.217739	0.299116	0.253653	0.390828	0.489055	0.418782	0.320995	0.300168	0.442547	0.567415	0.37486	0.447852	0.16868	0.374545	0.212566
10368-04167L	0.889551	0.934118	0.926565	0.907986	0.845601	0.932199	0.875718	0.904308	0.978134	0.947376	0.94184	0.930727	0.838116	0.815966	0.855334	0.94177	0.807364	0.894958	0.958152	0.75446	0.903368	0.958716	0.893662	0.838446	0.980588	0.686839	0.949217
10368-04173L	0.257057	0.143745	0.236655	0.198231	0.122538	0.35041	0.179585	0.223178	0.213467	0.210073	0.1876	0.214483	0.194158	0.223989	0.279581	0.347178	0.292417	0.0671905	0.139851	0.239642	0.211631	0.206396	0.182232	0.216342	0.196905	0.291436	0.217834
10368-04174L	0.0772601	0.0839384	0.071032	0.116241	0.12374	0.0829584	0.0880583	0.101844	0.0879624	0.0906421	0.0709251	0.0616693	0.12696	0.125843	0.0556483	0.0755332	0.0530795	0.00726224	0.139109	0.108036	0.0656817	0.0926012	0.179398	0.0978858	0.117378	0.158482	0.119964
10368-04179H	0.485419	0.40013	0.585216	0.457288	0.301161	0.285436	0.299618	0.277748	0.438586	0.349067	0.319818	0.24583	0.292174	0.516186	0.302414	0.337357	0.352596	0.287885	0.433062	0.309342	0.289043	0.308373	0.328066	0.355588	0.508746	0.309546	0.414095
10368-0417H	0.221243	0.280305	0.206879	0.229964	0.237254	0.274492	0.246423	0.249723	0.212409	0.233436	0.2691	0.27545	0.177552	0.274319	0.199749	0.277808	0.202221	0.13975	0.30045	0.191137	0.270125	0.300521	0.261311	0.281354	0.224659	0.126135	0.304844
10368-04183L	0.0885073	0.0263417	0.127604	0.0764206	0.163318	0.216684	0.0980581	0.0738938	0.124051	0.156595	0.0498458	0.0688391	0.162922	0.110815	0.1217	0.0749692	0.102949	0.201198	0.0495976	0.0853794	0.154063	0.0795413	0.108364	0.0373686	0.0592807	0.2579	0.0200783
10368-04190L	0.0542567	0.109548	0.0522412	0.037434	0.0467491	0.044131	0.0661263	0.0246871	0.0450007	0.0859333	0.0872061	0.0638841	0.149717	0.0763213	0.0543295	0.0742973	0.0469228	0.0247065	0.0302366	0.29413	0.0750434	0.366191	0.299198	0.0556323	0.0722782	0.0544326	0.0212037
10368-04196L	0.183842	0.240707	0.186128	0.159609	0.14898	0.371164	0.392754	0.501525	0.239628	0.169919	0.427599	0.184513	0.14602	0.194845	0.154913	0.0974895	0.463374	0.173326	0.158454	0.180468	0.326276	0.188591	0.11901	0.509756	0.175718	0.183891	0.221837
10368-04197L	0.177946	0.190523	0.212776	0.244184	0.28543	0.391279	0.269366	0.292259	0.259582	0.355136	0.299819	0.319126	0.279258	0.0851936	0.235999	0.28483	0.244109	0.222761	0.217286	0.360792	0.271957	0.385573	0.364527	0.179669	0.18643	0.349283	0.235224
10368-04198L	1	0.978566	0.947332	0.935011	0.917864	0.886217	0.941242	0.796061	0.78633	0.99465	0.793824	0.866798	0.794637	0.920357	0.870521	0.914577	0.945173	0.786487	0.945767	0.751332	0.8054	0.783341	0.859772	0.923878	0.912067	0.782726	0.91938
10368-0419L	0.562123	0.441742	0.333582	0.441607	0.4749	0.513866	0.52206	0.555274	0.448407	0.549639	0.598288	0.496978	0.551429	0.635259	0.600013	0.565612	0.643593	0.806042	0.577853	0.676838	0.681171	0.454165	0.682725	0.551351	0.452168	0.264537	0.300167
10368-041L	0.306471	0.306445	0.248585	0.230404	0.214189	0.569081	0.472052	0.595991	0.264583	0.409511	0.427222	0.415325	0.284202	0.384264	0.399393	0.273848	0.242879	0.232558	0.442617	0.339698	0.416463	0.506039	0.558221	0.528	0.288509	0.14244	0.586249
10368-04203L	0.215376	0.252327	0.274923	0.144791	0.242153	0.14179	0.292125	0.256897	0.2589	0.313745	0.174678	0.106773	0.137138	0.243023	0.261418	0.212892	0.209143	0.339082	0.235011	0.149238	0.174396	0.460594	0.158764	0.181257	0.204187	0.472548	0.36568
10368-04204H	0.631536	0.572257	0.802998	0.673809	0.615738	0.0163109	0.0599742	0.0410434	0.197411	0.147275	0.125827	0.464725	0.710432	0.723306	0.526188	0.66971	0.178996	0.147304	0.547482	0.670991	0.189467	0.115899	0.567916	0.0863673	0.674642	0.147957	0.517159
10368-04205H	0.192133	0.237901	0.209103	0.154239	0.227109	0.499459	0.464277	0.569147	0.454219	0.48302	0.4863	0.180798	0.127776	0.176918	0.228262	0.238262	0.455767	0.571992	0.214169	0.122898	0.443778	0.541893	0.304278	0.523131	0.276288	0.315278	0.266234
10368-04206H	0.761653	0.745685	0.809565	0.920414	0.832561	0.552552	0.568485	0.556241	0.673249	0.613007	0.629424	0.820131	0.456913	0.703959	0.68085	0.840745	0.621959	0.49196	0.80485	0.756348	0.677928	0.509709	0.614368	0.610086	0.856383	0.508767	0.617368
10368-04207H	0.390245	0.295615	0.342918	0.328678	0.245435	0.39612	0.248665	0.447873	0.266439	0.211793	0.376858	0.25897	0.277763	0.229046	0.368322	0.312876	0.383362	0.201768	0.253472	0.234029	0.406089	0.196481	0.19439	0.381586	0.334926	0.281442	0.242968
10368-04214L	0.366937	0.47451	0.288917	0.382202	0.0671356	0.162292	0.163021	0.131108	0.219831	0.389315	0.37632	0.400331	0.333983	0.425792	0.287573	0.191851	0.253592	0.263453	0.409744	0.125884	0.293209	0.287982	0.457527	0.286659	0.324251	0.560807	0.174877
10368-04218H	0.519138	0.616643	0.563658	0.453157	0.114867	0.0918519	0.126484	0.0956681	0.121096	0.384013	0.413862	0.183771	0.166612	0.168549	0.300157	0.0827689	0.0929012	0.163395	0.277922	0.112897	0.363894	0.287468	0.559129	0.104445	0.299563	0.0884632	0.605269
10368-04219L	0.428498	0.43037	0.465277	0.421469	0.402312	0.193477	0.299968	0.176584	0.204254	0.440204	0.338216	0.403714	0.273106	0.258851	0.228807	0.20493	0.197746	0.592281	0.273853	0.15886	0.295806	0.322265	0.284237	0.233024	0.236348	0.0361953	0.138307
10368-0421H	0.564171	0.551169	0.311485	0.18904	0.491868	0.579824	0.646637	0.73047	0.332486	0.437826	0.545825	0.324212	0.171767	0.231553	0.466508	0.420305	0.528382	0.834039	0.402801	0.156409	0.421782	0.432209	0.218262	0.584785	0.694387	0.229334	0.694349
10368-04221L	0.509317	0.541389	0.501124	0.53739	0.585921	0.262504	0.348325	0.336364	0.557381	0.445692	0.309109	0.556972	0.39578	0.394013	0.521356	0.43984	0.573337	0.500408	0.520804	0.359628	0.62361	0.509618	0.503352	0.571596	0.589292	0.493723	0.484909
10368-04222L	0.261557	0.216892	0.180895	0.199391	0.189313	0.292481	0.186006	0.223157	0.149717	0.146366	0.212779	0.224177	0.122231	0.18133	0.130325	0.200474	0.320393	0.332385	0.185199	0.232224	0.194861	0.230416	0.160891	0.212919	0.248829	0.364589	0.12406
10368-04226H	0.318215	0.342441	0.283929	0.188287	0.267268	0.22605	0.326806	0.288875	0.308485	0.220639	0.267011	0.261717	0.205507	0.156236	0.237887	0.19763	0.164579	0.0895653	0.262467	0.206865	0.223585	0.257699	0.239082	0.213727	0.287381	0.1946	0.192295
10368-04229L	0.130208	0.222399	0.138378	0.142359	0.418603	0.268101	0.0928783	0.426177	0.175426	0.561266	0.0771633	0.248171	0.138855	0.226314	0.570575	0.496788	0.105935	0.521952	0.1778	0.00662822	0.151662	0.716741	0.27006	0.50347	0.128245	0.240333	0.215691
10368-0422H	0.0350737	0.171599	0.161014	0.143466	0.173001	0.158099	0.176975	0.235219	0.179261	0.244943	0.304151	0.0318832	0.0298085	0.0305181	0.07535	0.0449875	0.329685	0.215712	0.151424	0	0.306618	0.181028	0.128021	0.267482	0.0435712	0	0.168885
10368-04233L	0.0625859	0.0962267	0.379013	0.0274146	0.552346	0.128978	0.0421809	0.414833	0.0927433	0.428437	0.0260649	0.0395614	0.0921085	0.624999	0.554557	0.0981257	0.0830756	0.453695	0.060094	0.0539019	0.0456482	0.0262559	0.336101	0.0426062	0.207247	0.038923	0.438458
10368-04235L	0.194276	0.12811	0.31008	0.185898	0.0854145	0.230806	0.156655	0.328235	0.274109	0.372136	0.261268	0.0485113	0.200557	0.20349	0.073376	0.0509249	0.295647	0.226457	0.127074	0.231779	0.226192	0.246529	0.0961371	0.242964	0.261617	0	0.226005
10368-04236H	0.154948	0.180147	0.00648355	0.0622259	0.0355721	0.0270229	0.00224542	0.0501484	0.0350471	0.0207775	0	0.0389651	0.0999567	0.070162	0.0702494	0.0757724	0.0184778	0.0154799	0.020311	0.0226481	0.0144701	0.039119	0.0612422	0.0224739	0.0276341	0.756829	0.0483367
10368-04239H	0.299626	0.272345	0.33915	0.487409	0.580096	0.225083	0.228845	0.248925	0.23656	0.375487	0.257937	0.517382	0.283588	0.525269	0.48516	0.483932	0.204948	0.310461	0.425887	0.407782	0.26338	0.542741	0.325954	0.250212	0.292396	0.37592	0.270349
10368-04243L	0.140184	0.277181	0.263108	0.22657	0.268606	0.211001	0.256563	0.260233	0.250402	0.354341	0.238326	0.325684	0.247602	0.349236	0.414247	0.363072	0.334573	0.305628	0.320435	0.215732	0.281915	0.391096	0.372366	0.277969	0.345805	0.240133	0.36249
10368-04245L	0.951786	0.959625	0.991883	1	0.867295	0.825988	0.903036	0.874896	0.804593	0.963327	0.88367	0.959128	0.757951	0.949633	0.85044	0.891922	0.900923	0.615726	0.923482	0.893486	0.891183	0.933407	0.777426	0.863914	0.932553	0.810479	0.954028
10368-04246H	0.276374	0.291935	0.392352	0.224795	0.247568	0.403979	0.360859	0.277932	0.306576	0.25656	0.320829	0.152751	0.284965	0.314805	0.263508	0.252008	0.408542	0.417681	0.424045	0.583924	0.270315	0.194048	0.246009	0.278179	0.331117	0.387101	0.311483
10368-04254L	0.632928	0.729262	0.59247	0.434912	0.569106	0.559911	0.599616	0.604492	0.571481	0.599783	0.637171	0.399262	0.462463	0.552333	0.660135	0.418498	0.547299	0.780006	0.590564	0.566888	0.574013	0.509642	0.648996	0.538058	0.543041	0.305955	0.386779
10368-04255H	0.308554	0.325922	0.211494	0.08652	0.0632637	0.435265	0.398095	0.533082	0.257467	0.151025	0.221879	0.0313696	0.245669	0.216499	0.0830218	0.211874	0.398979	0.268585	0.184292	0.570278	0.333122	0.136368	0.100922	0.432551	0.319349	0.134443	0.191229
10368-04256L	0.183697	0.383894	0.116887	0.135461	0.15489	0.181945	0.159229	0.15823	0.248031	0.0879253	0.1215	0.127246	0.177845	0.168825	0.182493	0.0987697	0.141042	0.111494	0.124855	0.126115	0.0928779	0.154695	0.159355	0.190287	0.343733	0.251703	0.100808
10368-04257H	0.44479	0.521552	0.374192	0.488515	0.489402	0.16485	0.178912	0.164447	0.168348	0.431512	0.227244	0.282677	0.25391	0.192834	0.452027	0.556052	0.221806	0.488886	0.479192	0.335966	0.504901	0.255841	0.338825	0.100138	0.500768	0.345746	0.452308
10368-04258H	0.271374	0.608516	0.178726	0.288136	0.326939	0.279802	0.26247	0.235604	0.221959	0.258324	0.246484	0.254268	0.263581	0.265008	0.273144	0.476271	0.265608	0.17504	0.340448	0.328622	0.272684	0.198516	0.336454	0.272164	0.655802	0.194466	0.387135
10368-04262L	0.459952	0.591608	0.195778	0.491867	0.848504	0.253542	0.335333	0.232411	0.386994	0.488561	0.208426	0.49112	0.292585	0.519369	0.777158	0.461749	0.216446	0.403786	0.580441	0.435785	0.276842	0.416865	0.644253	0.357647	0.881534	0.548171	0.479796
10368-0426L	0.850139	0.853422	0.822154	0.733669	0.858299	0.719348	0.662987	0.638234	0.778502	0.845373	0.74105	0.45908	0.588266	0.878083	0.910559	0.87794	0.664565	0.758829	0.961732	0.862843	0.736409	0.805745	0.971319	0.717052	0.831551	0.506502	0.776307
10368-04271L	0.804564	0.764045	0.934467	0.710358	0.454902	0.441755	0.258475	0.305602	0.429492	0.716998	0.325286	0.708805	0.392583	0.477464	0.506741	0.540999	0.369749	0.536984	0.559436	0.471933	0.297752	0.724344	0.509517	0.374722	0.521029	0.710421	0.580458
10368-04273L	0.589977	0.532362	0.852585	0.72659	0.833896	0.502925	0.686424	0.698669	0.663429	0.794027	0.774289	0.613646	0.584303	0.66018	0.436293	0.635749	0.674097	0.768401	0.730507	0.49631	0.789466	0.664472	0.293685	0.70823	0.713208	0.6436	0.171691
10368-04274L	0.423927	0.0817768	0.0932622	0.0244716	0.0991191	0.0808235	0.124253	0.135991	0.126702	0.0914023	0.111121	0.104865	0.14731	0.121313	0.128942	0.144234	0.265938	0.235504	0.0668112	0.18645	0.0804879	0.0984779	0.0936511	0.105507	0.137818	0.0998582	0.143188
10368-04275L	0.0579106	0.247086	0.216908	0.153759	0.245127	0.126568	0.237029	0.239059	0.186548	0.231579	0.254768	0.271219	0.218514	0.201154	0.0166493	0.251858	0.22834	0.278137	0.199737	0.180195	0.234267	0.235691	0.21932	0.267502	0.254325	0.172935	0.201969
10368-04276L	0.252132	0.16308	0.170622	0.1856	0.176083	0.172728	0.194267	0.230055	0.229279	0.196122	0.17224	0.251359	0.128108	0.163917	0.411715	0.219795	0.17043	0.290037	0.30521	0.193893	0.163046	0.204225	0.384626	0.224458	0.201896	0.164953	0.266471
10368-04285H	0.232482	0.337339	0.321574	0.365744	0.297849	0.4269	0.31396	0.305813	0.360895	0.318365	0.353818	0.47848	0.220283	0.2518	0.27221	0.259836	0.272299	0.209373	0.325148	0.361607	0.29109	0.367539	0.312723	0.323869	0.240319	0.822037	0.198103
10368-04289H	0.499029	0.463599	0.462956	0.453982	0.399318	0.549914	0.489316	0.442368	0.394803	0.454935	0.455738	0.428964	0.329709	0.335137	0.3998	0.330556	0.549942	0.510595	0.368827	0.365792	0.451393	0.40332	0.408214	0.467741	0.349212	0.370185	0.4872
10368-04291H	0.565415	0.683477	0.342732	0.487416	0.389328	0.68271	0.898697	0.686424	0.725811	0.339714	0.980138	0.613848	0.441649	0.368764	0.479794	0.361484	0.979943	0.394131	0.5013	0.77254	0.965828	0.355897	0.797023	0.373665	0.532809	0.245664	0.39199
10368-04292H	0.424861	0.330973	0.353473	0.502076	0.319049	0.269582	0.364198	0.453277	0.343334	0.312017	0.418607	0.0787785	0.415955	0.268264	0.359851	0.369797	0.380878	0.598371	0.39261	0.3635	0.376423	0.392283	0.269427	0.441741	0.315274	0.446266	0.164727
10368-04294L	0.197518	0.118363	0.0917509	0.17592	0.143114	0.137775	0.00575059	0.030087	0.115364	0.460083	0.088142	0.187195	0.154559	0.121255	0.277813	0.188021	0.0896535	0.210965	0.20491	0.0759881	0.105255	0.236541	0.173604	0.0248078	0.192837	0.200201	0.0813852
10368-0429L	0.0767368	0.0629215	0.0836932	0.0375428	0.159396	0.318209	0.261487	0.23417	0.0431682	0.241292	0.254565	0.0148569	0.0706703	0.0920389	0.200212	0.0124713	0.262671	0.229563	0.0921754	0.244179	0.24506	0.043712	0.197716	0.322087	0.0360983	0.281989	0.177646
10368-04302L	0.0669233	0.0993114	0.293519	0.424997	0.152394	0.466799	0.420728	0.481903	0.261091	0.359851	0.334243	0.194671	0.208076	0.560797	0.0600925	0.13268	0.373457	0.135471	0.0682089	0.461744	0.306396	0.289574	0.105444	0.491139	0.0508422	0.742682	0.471065
10368-04304L	0.930344	0.866875	0.912185	0.874906	0.699534	0.630031	0.454451	0.371471	0.737856	0.723786	0.513579	0.758467	0.625088	0.85433	0.896218	0.89369	0.558538	0.38495	0.888119	0.890996	0.556624	0.821764	0.628629	0.527316	0.887483	0.920666	0.563915
10368-04307L	0.576512	0.561955	0.610423	0.452903	0.708496	0.612223	0.68699	0.573763	0.639081	0.757244	0.721026	0.406017	0.528654	0.553984	0.572422	0.54036	0.720086	0.870172	0.483004	0.629318	0.729939	0.419493	0.339491	0.443712	0.573297	0.384094	0.569849
10368-0430L	0.169861	0.178151	0.21274	0.236724	0.200964	0.191065	0.236832	0.263867	0.215216	0.141259	0.184334	0.220506	0.178983	0.152385	0.0371048	0.143603	0.142491	0.149477	0.164594	0.194495	0.175602	0.225616	0.108175	0.192803	0.255225	0.215539	0.119113
10368-04313H	0.313884	0.328702	0.319168	0.295714	0.288663	0.335517	0.312348	0.23318	0.313853	0.335889	0.286822	0.262013	0.242102	0.330478	0.236141	0.330143	0.327922	0.283022	0.368022	0.272956	0.21719	0.336116	0.309145	0.320076	0.208742	0.272204	0.326688
10368-0431L	0.117743	0.154856	0.121313	0.172275	0.0744459	0.200401	0.111974	0.118988	0.0727748	0.0412697	0.0860072	0.0549179	0.136698	0.0805664	0.0886685	0.0921901	0.137651	0.0498195	0.0758284	0.146184	0.0892443	0.110322	0.24836	0.12375	0.117283	0.15979	0.13859
10368-04320H	0.178648	0.244037	0.292342	0.461556	0.249752	0.385861	0.351545	0.385795	0.224855	0.331899	0.539002	0.287031	0.396289	0.281472	0.0600128	0.0940317	0.377488	0.0413752	0.199261	0.166023	0.652688	0.133632	0.182164	0.25267	0.290487	0.265778	0.08696
10368-04322L	0.20144	0.157423	0.180605	0.223748	0.17835	0.163015	0.150458	0.18124	0.169962	0.17396	0.144287	0.199148	0.238406	0.259072	0.14578	0.127768	0.31218	0.310366	0.123943	0.222753	0.161793	0.236134	0.198419	0.208966	0.198011	0.244016	0.189935
10368-04324H	0.252047	0.289154	0.251287	0.251281	0.23577	0.244856	0.255041	0.246652	0.245553	0.269587	0.260515	0.24418	0.310126	0.248547	0.273079	0.264319	0.237251	0.290437	0.345648	0.215209	0.21976	0.250165	0.16506	0.236515	0.26283	0.256557	0.352962
10368-04326L	0.325727	0.379513	0.281685	0.443769	0.53406	0.594986	0.433732	0.503216	0.467026	0.578431	0.478436	0.358356	0.364663	0.567486	0.549784	0.384247	0.354956	0.852627	0.546696	0.423813	0.511374	0.506566	0.562946	0.435706	0.479118	0.575757	0.602017
10368-04328L	0.183337	0.27741	0.14723	0.141163	0.218852	0.153231	0.287273	0.23114	0.189586	0.0941079	0.173527	0.109156	0.207083	0.086514	0.21713	0.0962891	0.184335	0.185852	0.117962	0.215463	0.164636	0.0616384	0.223246	0.138497	0.166657	0.221038	0.242415
10368-04329L	0.138345	0.230006	0.213377	0.324979	0.280992	0.236125	0.32162	0.226795	0.274199	0.179978	0.258834	0.245312	0.230376	0.126452	0.08778	0.0961184	0.23152	0.207959	0.13393	0.241412	0.308799	0.154813	0.0800315	0.230169	0.27335	0.155396	0.145765
10368-04330L	0.159983	0.229349	0.21704	0.251213	0.304328	0.230228	0.398417	0.332135	0.227411	0.228454	0.175429	0.330856	0.205374	0.244026	0.129518	0.114857	0.14737	0.14109	0.237523	0.289127	0.165694	0.193361	0.226496	0.298263	0.318011	0.218083	0.105697
10368-04335H	0.493501	0.4616	0.410116	0.46019	0.721061	0.686061	0.690774	0.745965	0.468077	0.704743	0.829662	0.569163	0.502332	0.804872	0.459252	0.714226	0.824867	0.847574	0.582599	0.823159	0.848581	0.589234	0.549922	0.787774	0.447568	0.532424	0.523385
10368-04340L	0.687869	0.229728	0.654754	0.56271	0.257641	0.470664	0.518624	0.621551	0.451599	0.402687	0.579001	0.302115	0.375909	0.521386	0.62033	0.190753	0.548222	0.313116	0.572526	0.624333	0.51101	0.571874	0.433075	0.574531	0.307722	0.401347	0.604078
10368-04345L	0.109914	0.128597	0.195161	0.189975	0.102876	0.205185	0.214032	0.192811	0.125236	0.145577	0.157603	0.0743794	0.170967	0.0805793	0.165838	0.0982305	0.090638	0.130845	0.132213	0.0816298	0.156726	0.0518419	0.145601	0.159635	0.0644764	0.171556	0.159942
10368-04347H	0.434932	0.523254	0.507003	0.38625	0.501824	0.569531	0.472864	0.510331	0.719754	0.520142	0.582442	0.523153	0.249852	0.396093	0.6246	0.371303	0.70736	0.510498	0.601948	0.600654	0.587939	0.489225	0.795031	0.647077	0.817444	0.44183	0.5516
10368-04351L	0.0544649	0.160405	0.108852	0.0139218	0.187783	0.218986	0.19155	0.151519	0.253919	0.117302	0.137695	0.17815	0.151636	0.171699	0.132675	0.113872	0.174509	0.190639	0.17118	0.185771	0.160816	0.116988	0.161357	0.190867	0.138073	0.242707	0.104048
10368-04358L	0.285375	0.218277	0.408497	0.222677	0.207998	0.212234	0.43563	0.205262	0.393286	0.238354	0.22674	0.450261	0.209086	0.240675	0.207438	0.416823	0.210537	0.161177	0.221661	0.427598	0.192492	0.404243	0.158353	0.212241	0.420164	0.156939	0.344001
10368-04359L	0.0860585	0.122383	0.200287	0.159865	0.152592	0.225502	0.133962	0.204794	0.161404	0.205109	0.146802	0.147807	0.192187	0.227623	0.136424	0.208976	0.138862	0.0979329	0.109301	0.21584	0.133955	0.208589	0.158047	0.0979125	0.306696	0.208894	0.186887
10368-0435H	0.337171	0.360953	0.339394	0.360446	0.337704	0.296054	0.350687	0.378558	0.312456	0.381086	0.365208	0.386328	0.25789	0.502142	0.224837	0.315992	0.312772	0.587001	0.366131	0.294457	0.350349	0.326653	0.409275	0.404492	0.328997	0.203089	0.393405
10368-04361H	0.385479	0.370583	0.354586	0.361448	0.357658	0.388155	0.406418	0.41863	0.412521	0.321035	0.464223	0.371964	0.28058	0.383253	0.350379	0.343839	0.493825	0.325643	0.527417	0.533672	0.472327	0.333469	0.258278	0.347587	0.417352	0.157372	0.330684
10368-04365L	0.0478762	0.0896598	0.0395453	0.103566	0.0565892	0.427888	0.625246	0.46622	0.0683063	0.0719218	0.0820064	0.0662745	0.189434	0.0379215	0.0810344	0.0826084	0.0548336	0.114272	0.0650003	0.05566	0.11615	0.00581716	0.0449329	0.493275	0.0445789	0.0871952	0.082645
10368-04367L	0.759209	0.764996	0.776036	0.769377	0.68169	0.750436	0.748893	0.773329	0.749073	0.683721	0.739405	0.52068	0.332092	0.619039	0.511265	0.637869	0.602895	0.68822	0.663783	0.700799	0.760228	0.603651	0.614752	0.712211	0.680333	0.58063	0.654164
10368-04372H	0.277022	0.204151	0.194087	0.351135	0.110965	0.0776593	0.102037	0.101684	0.116105	0.199189	0.104027	0.0991306	0.163172	0.205809	0.25331	0.273585	0.111002	0.327891	0.29445	0.140701	0.0969148	0.181396	0.141642	0.112848	0.0818007	0.17521	0.205351
10368-04375L	0.254681	0.233015	0.255718	0.197874	0.242981	0.394551	0.311268	0.275309	0.30463	0.293883	0.313455	0.315124	0.28274	0.297234	0.294397	0.319871	0.433763	0.31763	0.300831	0.312915	0.278366	0.329769	0.413327	0.382213	0.253309	0.17138	0.322174
10368-04378L	0.616581	0.590949	0.353029	0.461606	0.302031	0.458061	0.588656	0.708173	0.311657	0.367361	0.393647	0.419911	0.230295	0.218975	0.233595	0.206946	0.29796	0.141714	0.294751	0.228461	0.348699	0.0188218	0.20807	0.642225	0.355793	0.281188	0.262579
10368-04389L	0.756182	0.921094	0.782542	0.878121	0.276579	0.730036	0.56929	0.715445	0.55886	0.483779	0.708758	0.563058	0.462793	0.213604	0.647609	0.72533	0.593721	0.445135	0.679583	0.459845	0.787746	0.366877	0.406701	0.598523	0.739799	0.404708	0.479425
10368-0438L	0.233057	0.222185	0.203204	0.217215	0.243434	0.0305864	0.149181	0.180443	0.0909562	0.162358	0.162918	0.227049	0.202391	0.0222277	0.148145	0.197891	0.025504	0.188764	0.193101	0.196581	0.106232	0.159606	0.227305	0.104246	0.138854	0.263459	0.149908
10368-04394L	0.479542	0.408738	0.472691	0.411447	0.298788	0.325669	0.291066	0.343167	0.388335	0.320462	0.363785	0.358208	0.261914	0.405549	0.375077	0.429686	0.348	0.328947	0.298966	0.305428	0.34704	0.425999	0.443891	0.328048	0.397035	0.225329	0.353512
10368-0439H	0.231086	0.193425	0.184052	0.21208	0.309321	0.605126	0.411555	0.589042	0.364717	0.206826	0.64588	0.220818	0.240233	0.190101	0.237288	0.270661	0.644334	0.0998604	0.277384	0.314211	0.645045	0.150048	0.237796	0.548781	0.243966	0.4484	0.312251
10368-04401L	0.470902	0.472274	0.473784	0.615543	0.480609	0.459838	0.483707	0.570922	0.383122	0.395855	0.617157	0.280277	0.434382	0.45543	0.500954	0.417572	0.569165	0.503379	0.574507	0.391342	0.541416	0.322936	0.517332	0.566541	0.558576	0.465039	0.327572
10368-04406L	0.0861429	0.0809502	0.0652311	0.0228549	0.0686448	0.0978461	0.078143	0.0915153	0.129862	0.0811295	0.126785	0.131644	0.143924	0.146406	0.0600929	0.118139	0.139154	0.0636885	0.0858265	0.12777	0.143737	0.0708505	0.104438	0.118465	0.0647882	0.160223	0.134792
10368-04409L	0.0953101	0.189	0.139852	0.206747	0.146953	0.0826998	0.153832	0.155292	0.10211	0.0489551	0.181413	0.1141	0.196335	0.0721281	0.157386	0.129208	0.133393	0.19059	0.142371	0.138059	0.177085	0.0910721	0.0446393	0.12563	0.191777	0.221726	0.0364938
10368-04412H	0.163438	0.267279	0.325251	0.260325	0.338762	0.102546	0.321898	0.251701	0.325282	0.136096	0.288994	0.465947	0.253738	0.348413	0.192016	0.221515	0.278327	0.822489	0.427533	0.164219	0.214596	0.277519	0.346861	0.252629	0.294981	0.223393	0.177553
10368-04427L	0.812104	0.872681	0.844373	0.88307	0.787101	0.603932	0.699693	0.650317	0.605515	0.678413	0.721151	0.855886	0.436977	0.770673	0.797752	0.835927	0.225097	0.755828	0.859231	0.956403	0.783665	0.813461	0.799307	0.583484	0.835442	0.46631	0.763619
10368-04435H	0.475946	0.494992	0.710929	0.667841	0.558454	0.545453	0.540074	0.540393	0.588144	0.446816	0.505177	0.573379	0.365648	0.461133	0.495871	0.609677	0.575921	0.340316	0.567085	0.636408	0.490788	0.580652	0.624539	0.573115	0.708091	0.407031	0.455688
10368-04443L	0.237978	0.486892	0.336947	0.360943	0.468032	0.487429	0.550476	0.538498	0.429022	0.601742	0.557336	0.629902	0.257873	0.612878	0.496732	0.644995	0.472811	0.458979	0.594163	0.542511	0.623892	0.719547	0.568851	0.536686	0.39429	0.449876	0.49929
10368-04448L	0.603985	0.797519	0.706424	0.389667	0.629012	0.38814	0.354741	0.275612	0.522142	0.625647	0.355035	0.576041	0.300235	0.661647	0.385887	0.410879	0.272535	0.568098	0.693716	0.676053	0.275557	0.514904	0.707128	0.227442	0.68008	0.524279	0.691851
10368-04459H	0.0877527	0.14333	0.119344	0.182916	0.233213	0.0894104	0.0847492	0.0850637	0.0931003	0.134952	0.0765009	0.179127	0.197148	0.0890932	0.101754	0.178147	0.116969	0.132642	0.0930741	0.103622	0.0915915	0.143064	0.327453	0.0427682	0.189072	0.159756	0.125623
10368-04461L	0.77085	0.623376	0.494214	0.641698	0.56508	0.290351	0.607555	0.538465	0.490551	0.531352	0.591992	0.605915	0.41033	0.294885	0.623801	0.770235	0.387372	0.570801	0.766066	0.59681	0.514008	0.389684	0.315472	0.357627	0.550165	0.473247	0.561936
10368-04468L	0.685052	0.639504	0.642921	0.466419	0.508533	0.202602	0.090537	0.147281	0.511748	0.0595023	0.370009	0.422081	0.15249	0.423946	0.487085	0.460223	0.254996	0.0194466	0.502618	0.530818	0.412119	0.562841	0.177386	0.429728	0.520966	0.688861	0.0331755
10368-04475L	0.80396	0.864431	0.937559	0.896245	0.247551	0.156902	0.267	0.264918	0.262882	0.401543	0.25101	0.387778	0.203952	0.137803	0.301009	0.29623	0.252988	0.305119	0.44982	0.0599307	0.264913	0.466044	0.242575	0.265352	0.308623	0.10543	0.327322
10368-04482L	0.212806	0.311915	0.357211	0.423608	0.287077	0.238008	0.312147	0.197107	0.342952	0.292201	0.333374	0.472891	0.257553	0.333637	0.223248	0.263469	0.105245	0.115156	0.316334	0.325953	0.264629	0.355969	0.280926	0.161743	0.389322	0.289816	0.353045
10368-04486L	0.253474	0.211144	0.235949	0.164541	0.178613	0.247938	0.141357	0.182901	0.234725	0.289736	0.178693	0.178084	0.206063	0.15738	0.240328	0.161783	0.264951	0.326496	0.192571	0.204252	0.194106	0.25445	0.272518	0.163916	0.227998	0.22242	0.224653
10368-04492L	0.106375	0.181712	0.170026	0.198109	0.222483	0.216397	0.472905	0.302463	0.21142	0.157382	0.256243	0.226	0.130923	0.223906	0.215537	0.122712	0.200792	0.0930786	0.147607	0.253455	0.418873	0.150795	0.227991	0.29951	0.207263	0.151599	0.176594
10368-0449L	0.255715	0.205004	0.264471	0.28895	0.187161	0.194835	0.163596	0.171638	0.212757	0.298636	0.19622	0.180053	0.201274	0.17753	0.29208	0.237962	0.086142	0.195702	0.220715	0.228692	0.195348	0.318934	0.232614	0.212502	0.151487	0.463831	0.222834
10368-04506H	0.225382	0.172357	0.146035	0.0846543	0.168624	0.0759196	0.262922	0.188784	0.146944	0.132152	0.161366	0.12384	0.162822	0.24681	0.21895	0.328405	0.185597	0.0564378	0.183687	0.116834	0.123171	0.0616995	0.182797	0.153487	0.126429	0.0193199	0.219872
10368-04507H	0.788962	0.932224	0.921294	0.393872	0.209335	0.434801	0.478818	0.44693	0.813853	0.446887	0.407846	0.273737	0.172495	0.138494	0.509074	0.55062	0.511892	0.587507	0.371309	0.175633	0.458278	0.813595	0.0960532	0.352515	0.636773	0.638064	0.399456
10368-04510H	0.158371	0.0436982	0.132225	0.0516167	0.0819239	0.0865687	0.0529244	0.105484	0.0519353	0.116032	0.0489611	0.069651	0.137341	0.083879	0.079624	0.0575663	0.0367935	0.112869	0.196457	0.0834197	0.115495	0.0748869	0.212573	0.109216	0.0669933	0.0791207	0.063971
10368-0451L	0.532073	0.566437	0.658651	0.723287	0.489679	0.491381	0.424968	0.334272	0.786418	0.635464	0.400597	0.280271	0.286473	0.417802	0.510608	0.628782	0.49924	0.573638	0.659307	0.324515	0.75373	0.262316	0.482225	0.506183	0.667169	0.497854	0.722722
10368-04524H	0.178712	0.179005	0.245988	0.229703	0.162	0.339286	0.260384	0.404809	0.287844	0.215074	0.0937998	0.135492	0.15	0.134115	0.164837	0.0905768	0.398868	0.284808	0.160478	0.28439	0.408399	0.235549	0.190872	0.430605	0.227206	0.198406	0.136449
10368-0452H	0.823363	0.918145	0.810163	0.786108	0.962865	0.914289	0.925108	0.913828	0.848523	0.905802	0.916276	0.842894	0.429615	0.842912	0.917138	0.837934	0.911375	0.894361	0.910707	0.928408	0.977332	0.892156	0.93871	0.945375	0.965668	0.906496	0.913442
10368-04540L	0.235027	0.322581	0.397761	0.315974	0.376787	0.46865	0.431918	0.40986	0.32684	0.452695	0.166813	0.419715	0.252939	0.529138	0.45654	0.353831	0.379192	0.346541	0.489639	0.546041	0.111106	0.476613	0.367675	0.417999	0.437636	0.388345	0.336722
10368-04541L	0.0676296	0.0112702	0.0871464	0.0395973	0.0659678	0.0484741	0.0392441	0.0534007	0.0422246	0.0185704	0.0578448	0.0283898	0.01988	0.046787	0.0725445	0.129993	0.044427	0.0226369	0.0173864	0.0571336	0.036036	0	0.0684259	0.028947	0.0462231	0.0652402	0.02243
10368-04545L	0.134535	0.21297	0.252216	0.200004	0.259771	0.238726	0.249607	0.194948	0.233369	0.217515	0.176365	0.0602237	0.169947	0.104051	0.167021	0.116949	0.365494	0.325831	0.197029	0.276105	0.181857	0.230316	0.446174	0.335911	0.17488	0.0593189	0.118283
10368-04548L	0.117684	0.414654	0.0631977	0.146592	0.467742	0.062874	0.0897022	0.224766	0.168406	0.119889	0.142025	0.293675	0.141756	0.210694	0.221763	0.280176	0.0227322	0	0.356936	0.318574	0.124143	0.24569	0.305509	0.0950371	0.186729	0.321618	0.198109
10368-04550L	0.306556	0.170536	0.170991	0.050382	0.121046	0.0794385	0.108204	0.133685	0.111621	0.249443	0.127599	0.127024	0.210878	0.142831	0.287862	0.184776	0.31757	0.226751	0.138612	0.180789	0.109274	0.197654	0.322629	0.27372	0.0978576	0.156154	0.161958
10368-04551L	0.194063	0.234872	0.220147	0.086703	0.244654	0.272857	0.270951	0.260828	0.208717	0.310522	0.256925	0.210298	0.217462	0.250807	0.175365	0.186206	0.246332	0.0936839	0.239818	0.218094	0.201748	0.263781	0.232207	0.29647	0.281202	0.191105	0.35496
10368-04554H	0.445842	0.533622	0.354547	0.386512	0.449712	0.429524	0.483297	0.563012	0.473034	0.507392	0.501454	0.489404	0.304925	0.415744	0.444996	0.506019	0.426336	0.421126	0.476019	0.425754	0.483069	0.47841	0.465144	0.458287	0.513214	0.449782	0.469066
10368-04559L	0.487028	0.698136	0.425423	0.38429	0.350758	0.441516	0.465256	0.595917	0.634754	0.238756	0.455238	0.570103	0.372203	0.42516	0.63707	0.625233	0.768513	0.663333	0.429197	0.478373	0.439934	0.401124	0.473172	0.561701	0.473738	0.136946	0.248327
10368-04561L	0.629701	0.687065	0.879171	0.948939	0.88865	0.594132	0.401496	0.545954	0.501922	0.932826	0.565972	0.882764	0.686678	0.771178	0.82961	0.922443	0.434548	0.543641	0.780588	0.723146	0.632926	0.659037	0.835388	0.579837	0.692387	0.388783	0.810367
10368-04562H	0.758725	0.974549	0.896919	0.750664	0.930789	0.649061	0.599928	0.558625	0.733836	0.909288	0.619291	0.925476	0.735411	0.820857	0.806644	0.84446	0.616369	0.581795	0.96148	0.829557	0.700381	0.676876	0.891955	0.635336	1	0.310874	0.886636
10368-04565L	0.43917	0.39662	0.411267	0.451798	0.49681	0.220483	0.308856	0.327058	0.282738	0.336752	0.245115	0.565325	0.410184	0.235955	0.46245	0.450882	0.308991	0.413365	0.413862	0.61242	0.284619	0.3831	0.581976	0.267287	0.378174	0.289812	0.169202
10368-04566H	0.456872	0.430311	0.469213	0.505493	0.366761	0.223917	0.240633	0.292383	0.385923	0.271703	0.297992	0.59702	0.301837	0.278046	0.424085	0.441383	0.195526	0.187506	0.440645	0.612665	0.298371	0.275034	0.629877	0.200273	0.487376	0.275371	0.521416
10368-0456H	0.134845	0.142122	0.210485	0.211026	0.0909523	0.0522874	0.151085	0.0887203	0.111498	0.158247	0.0837375	0.0480832	0.127757	0.0837254	0.0572735	0.114431	0.0835693	0.0988032	0.100674	0.0651596	0.0683988	0.117618	0.105396	0.0967946	0.0707247	0.0746417	0.233719
10368-0457L	0.360415	0.448377	0.425458	0.509283	0.379722	0.440898	0.405489	0.45175	0.298102	0.334901	0.36693	0.296162	0.261957	0.297812	0.303643	0.231949	0.383611	0.269774	0.294496	0.449835	0.355817	0.292427	0.195652	0.36134	0.352453	0.180883	0.189351
10368-04592L	0.7423	0.755428	0.251232	0.322396	0.684657	0.403044	0.521411	0.546519	0.486441	0.877418	0.477976	0.447078	0.426611	0.476058	0.670141	0.551815	0.435658	0.744829	0.649008	0.465132	0.455368	0.435693	0.395903	0.429581	0.403538	0.416959	0.593777
10368-04595L	0.74811	0.783445	0.6594	0.679155	0.701497	0.38594	0.569064	0.603206	0.755146	0.716262	0.704414	0.684874	0.464003	0.820297	0.781577	0.731227	0.460958	0.745556	0.880665	0.385955	0.670258	0.861886	0.625543	0.609679	0.126432	0.559782	0.789972
10368-04596L	0.60919	0.786419	0.541103	0.620952	0.682302	0.538492	0.556975	0.652648	0.630051	0.655335	0.664329	0.612561	0.396357	0.601571	0.607729	0.553781	0.471483	0.792624	0.761649	0.657154	0.588074	0.768053	0.576597	0.585506	0.725399	0.502355	0.511548
10368-0459L	0.831884	0.760552	0.782457	0.638595	0.627782	0.445455	0.480485	0.455514	0.475779	0.577105	0.5499	0.566971	0.366699	0.703959	0.598339	0.563627	0.361935	0.578185	0.765479	0.607738	0.459645	0.538175	0.575935	0.446064	0.644874	0.392971	0.463387
10368-04602L	0.201276	0.269362	0.256047	0.33139	0.538823	0.453523	0.504826	0.426713	0.63817	0.669758	0.574474	0.532796	0.29428	0.571182	0.652027	0.683711	0.356601	0.475193	0.621149	0.471173	0.656316	0.46386	0.671995	0.513073	0.597571	0.497299	0.646365
10368-0460H	0.768589	0.689259	0.669585	0.746237	0.737466	0.594613	0.712669	0.674797	0.654228	0.80484	0.617367	0.833114	0.623605	0.730251	0.699098	0.689708	0.627017	0.5102	0.734761	0.686644	0.654964	0.673587	0.847599	0.616547	0.69741	0.602908	0.689794
10368-04611L	0.276601	0.221889	0.237231	0.356168	0.265119	0.209728	0.294694	0.377449	0.241159	0.180085	0.238416	0.269502	0.184467	0.0879158	0.108428	0.053231	0.23986	0.0830392	0.0402041	0.1585	0.258124	0.206919	0.158982	0.3821	0.194146	0.232853	0.0298515
10368-04615L	0.0197513	0.198828	0.277865	0.149147	0.150862	0.19162	0.131214	0.16582	0.226711	0.094269	0.223438	0.210799	0.114755	0.0980286	0.0858678	0.0688579	0.0401934	0.0138232	0.132849	0.091665	0.167377	0.127202	0.15328	0.180817	0.156631	0.131542	0.174983
10368-0461L	0.264608	0.319309	0.390376	0.363982	0.233355	0.402517	0.453028	0.419767	0.430562	0.350379	0.405907	0.106005	0.273226	0.0604029	0.237891	0.108673	0.314846	0.400557	0.337775	0.24305	0.40174	0.167129	0.377233	0.487648	0.403127	0.200557	0.532442
10368-0462H	0.355312	0.312774	0.392645	0.353179	0.443278	0.315354	0.471252	0.186778	0.358602	0.430271	0.419381	0.251063	0.230417	0.431891	0.27245	0.288214	0.359086	0.257216	0.283323	0.211446	0.437203	0.32561	0.306977	0.345548	0.462479	0.25358	0.45985
10368-04635L	0.468442	0.393612	0.266876	0.161713	0.549942	0.343034	0.37741	0.405734	0.369464	0.425862	0.355178	0.500729	0.447106	0.414089	0.630402	0.520815	0.348229	0.522187	0.443797	0.444051	0.366411	0.42591	0.672439	0.425392	0.537042	0.323061	0.357136
10368-04636L	0.706415	0.722738	0.619227	0.600211	0.555043	0.75916	0.659938	0.710575	0.701756	0.435866	0.749862	0.580913	0.564093	0.475938	0.699164	0.505138	0.71963	0.795423	0.425733	0.695839	0.706148	0.594485	0.670964	0.72241	0.765367	0.766746	0.567123
10368-04639H	0.657084	0.354115	0.604368	0.548921	0.27227	0.495111	0.608351	0.43314	0.808183	0.331936	0.586037	0.662966	0.598093	0.370143	0.67853	0.744073	0.495707	0.167888	0.447892	0.346995	0.489844	0.535704	0.395854	0.329845	0.578661	0.511427	0.289724
10368-04645L	0.399457	0.440246	0.431815	0.305779	0.476702	0.480145	0.58322	0.552611	0.489462	0.510298	0.536805	0.682951	0.291453	0.358197	0.456058	0.416853	0.527366	0.401099	0.439039	0.522463	0.548042	0.460615	0.501923	0.514237	0.500377	0.519395	0.360348
10368-04648H	0.286374	0.279693	0.203319	0.0952442	0.141125	0.0815688	0.139022	0.1341	0.11939	0.125444	0.336207	0.18322	0.305667	0.140194	0.204794	0.10591	0.240333	0.038091	0.297876	0.0965796	0.330498	0.197702	0.107948	0.130649	0.190616	0.0748552	0.245986
10368-0464L	0.165939	0.13335	0.230123	0.251203	0.0958752	0.217079	0.233501	0.214704	0.191786	0.138441	0.193357	0.203453	0.197928	0.0682942	0.0926804	0.101681	0.291979	0.214308	0.0142533	0.237846	0.199159	0.149914	0.07509	0.271879	0.173138	0.193865	0.0461081
10368-04652H	0.50848	0.560631	0.538715	0.490653	0.549597	0.793974	0.790611	0.840041	0.708445	0.483992	0.866105	0.449249	0.267101	0.272745	0.466512	0.384518	0.777334	0.504596	0.504204	0.692539	0.783747	0.481593	0.524134	0.794956	0.632878	0.475688	0.444189
10368-04653H	0.799246	0.862235	0.629597	0.689123	0.768827	0.629321	0.712937	0.768811	0.664133	0.414395	0.688129	0.330581	0.777896	0.570161	0.842666	0.885204	0.668554	0.904752	0.819637	0.767936	0.750817	0.752293	0.482851	0.714398	0.767894	0.68541	0.444646
10368-04654H	0.728934	0.666111	0.644871	0.642904	0.519922	0.715504	0.554798	0.701099	0.506738	0.479641	0.401453	0.280745	0.721747	0.638886	0.617107	0.730513	0.473529	0.437605	0.636931	0.55535	0.362541	0.676133	0.361943	0.531876	0.516032	0.517162	0.49418
10368-04657H	0.23856	0.286991	0.306486	0.31036	0.324014	0.487532	0.368051	0.509946	0.289345	0.30645	0.449137	0.293153	0.246468	0.248181	0.234427	0.215868	0.353123	0.248363	0.37259	0.340019	0.382116	0.266785	0.340679	0.466681	0.290774	0.300233	0.373059
10368-04658H	0.032626	0.109014	0.0496558	0.0556419	0.0897138	0.0972448	0.0908611	0.206694	0.113212	0.359653	0.0806555	0.0824254	0.154207	0.105715	0.029086	0.0864075	0.0969747	0.057491	0.131524	0.0657156	0.0695895	0.0372737	0.0411381	0.217746	0.355932	0.0434217	0.0400569
10368-0465L	0.53768	0.55862	0.484212	0.71908	0.532126	0.310512	0.338951	0.359375	0.348871	0.480709	0.341875	0.607713	0.860312	0.609296	0.512182	0.699944	0.336285	0.629533	0.565886	0.658172	0.351948	0.525661	0.650245	0.365353	0.498032	0.536357	0.678446
10368-04662L	0.485694	0.221352	0.528197	0.502399	0.344302	0.578929	0.255761	0.484655	0.588191	0.360072	0.260589	0.262018	0.43906	0.113195	0.338199	0.292186	0.232632	0.241849	0.284266	0.357221	0.271596	0.558734	0.331914	0.277626	0.522628	0.508998	0.398194
10368-04669L	0.33034	0.324563	0.235362	0.136146	0.320011	0.198853	0.118172	0.150372	0.144252	0.331243	0.312434	0.154293	0.209693	0.172488	0.30467	0.339534	0.292393	0.0221499	0.253682	0.0562723	0.183349	0.341202	0.0891832	0.293137	0.0723283	0.256458	0.0630753
10368-04679L	0.0554317	0.046188	0.106605	0.075453	0.0789046	0.0230761	0.0685624	0.0416906	0.0607151	0.0600657	0.0723276	0.0598113	0.0635138	0.0629061	0.063962	0.0556529	0.0522495	0.0991733	0.0807542	0.0650777	0.0835123	0.0651743	0.0587871	0.0766364	0.0578831	0.179047	0.0829384
10368-04683L	0.40467	0.360799	0.341175	0.287643	0.258423	0.19811	0.20986	0.267691	0.269664	0.335541	0.266208	0.263536	0.268638	0.329401	0.343348	0.276645	0.290459	0.240358	0.357225	0.258051	0.222272	0.314521	0.354427	0.26043	0.297008	0.254453	0.306304
10368-0469L	0.0128933	0.0542123	0.0429938	0.0102623	0.0258871	0.0449799	0.0282044	0.0445359	0.00923268	0.0354872	0	0.0352476	0.121177	0.115174	0.0548228	0.0579934	0.186453	0.0779194	0.0437474	0.0324737	0.0738334	0.051389	0.0896868	0.0490697	0.0603051	0.139798	0.107087
10368-04714H	0.331814	0.32147	0.386317	0.532092	0.296253	0.449412	0.345916	0.35108	0.330254	0.434884	0.359399	0.330014	0.242729	0.341399	0.220466	0.195795	0.304456	0.196186	0.315318	0.255644	0.358572	0.376462	0.276067	0.35658	0.346285	0.263157	0.297026
10368-0471L	0.222338	0.155053	0.22519	0.18244	0.226184	0.171908	0.204304	0.203054	0.123708	0.210997	0.102286	0.121818	0.190199	0.1298	0.290182	0.211195	0.185766	0.224367	0.181922	0.177598	0.167695	0.177683	0.228699	0.151746	0.16873	0.20741	0.305113
10368-04720H	0.45723	0.289834	0.505858	0.384973	0.197765	0.384557	0.284138	0.514929	0.299461	0.306282	0.324137	0.231112	0.43022	0.364047	0.483943	0.304204	0.180091	0.333403	0.356401	0.206344	0.28856	0.479486	0.488316	0.396132	0.174319	0.502967	0.70266
10368-04721L	0.145575	0.145195	0.151643	0.297835	0.0500167	0.325329	0.0375856	0.100342	0.0520339	0.0904273	0.0347535	0.0411955	0.200851	0.0811666	0.0494635	0.0710148	0.121481	0.0450248	0.0821971	0.168234	0.0446838	0.0613483	0.125224	0.0534045	0.0282586	0.100647	0.11216
10368-0472H	0.177	0.193783	0.274292	0.285237	0.290157	0.124616	0.129014	0.136007	0.120153	0.247138	0.102217	0.302754	0.218127	0.262137	0.299318	0.306362	0.0254547	0.299277	0.287333	0.281839	0.107184	0.276987	0.359011	0.0133638	0.285037	0.235611	0.171893
10368-04739H	0.237702	0.281062	0.283562	0.218314	0.235733	0.158321	0.238351	0.163457	0.256834	0.182759	0.210842	0.249771	0.182798	0.292922	0.220129	0.219016	0.191239	0.0971922	0.296883	0.209472	0.202124	0.135105	0.221596	0.168578	0.17905	0.149274	0.26426
10368-04746L	0.426846	0.43582	0.400339	0.441656	0.376835	0.453958	0.39735	0.47457	0.449142	0.343373	0.430722	0.366755	0.269033	0.307262	0.407296	0.365048	0.380438	0.499124	0.425661	0.411958	0.448169	0.371858	0.456885	0.379266	0.529791	0.449374	0.670923
10368-0477H	0.18241	0.169088	0.188711	0.16238	0.178849	0.291608	0.224316	0.266287	0.219111	0.220594	0.238548	0.238983	0.164203	0.211251	0.0279918	0.0466197	0.102289	0.0200885	0.256974	0.135003	0.183219	0.208719	0.150039	0.216739	0.245811	0.197001	0.259046
10368-0478H	0.223676	0.248565	0.246715	0.22911	0.270438	0.291458	0.283776	0.275904	0.2414	0.291544	0.318231	0.239628	0.215582	0.266	0.23407	0.216852	0.266449	0.260934	0.201601	0.252056	0.295441	0.240667	0.208852	0.224151	0.272347	0.229566	0.131661
10368-0479L	0.141389	0.207042	0.174029	0.154446	0.153722	0.160182	0.150744	0.127718	0.178064	0.196478	0.179439	0.154021	0.199985	0.186661	0.158798	0.111485	0.122001	0.130938	0.139595	0.150535	0.199036	0.171998	0.21841	0.148836	0.144606	0.279438	0.172845
10368-047L	0.341077	0.295851	0.316825	0.280208	0.303368	0.31807	0.319285	0.317477	0.310464	0.284982	0.292432	0.309092	0.247516	0.167497	0.319068	0.330127	0.327963	0.32462	0.299917	0.327053	0.274746	0.316494	0.2816	0.340437	0.239563	0.329329	0.286793
10368-0481H	0.304528	0.179757	0.247272	0.128281	0.141952	0.255369	0.268003	0.292143	0.157292	0.182567	0.273834	0.133453	0.141424	0.23686	0.106585	0.190859	0.253368	0.222395	0.180843	0.146301	0.270311	0.21122	0.112246	0.22687	0.220035	0.205803	0.179215
10368-0490L	0.840026	0.796087	0.718336	0.819305	0.691583	0.849277	0.767137	0.702802	0.793102	0.643429	0.826154	0.318943	0.315401	0.37124	0.73346	0.704658	0.802776	0.836438	0.677941	0.733726	0.749941	0.666929	0.5984	0.775975	0.762282	0.648407	0.728792
10368-0492L	0.167259	0.304101	0.236656	0.0214872	0.0912994	0.172952	0.107843	0.133383	0.112827	0.209426	0.162421	0.189672	0.219415	0.183007	0.0949701	0.0758633	0.15845	0.201548	0.104975	0.0939864	0.148572	0.117688	0.171893	0.107542	0.188006	0.294013	0.206162
10368-0493L	0.570754	0.521815	0.656285	0.570038	0.556839	0.502572	0.545271	0.502509	0.641905	0.42817	0.522898	0.694516	0.483538	0.655455	0.51397	0.421302	0.461275	0.357071	0.556603	0.546798	0.615581	0.461922	0.470059	0.4323	0.564481	0.416634	0.534735
10368-0495L	0.30327	0.318151	0.245886	0.168898	0.365018	0.0537153	0.137213	0.0969827	0.153919	0.173852	0.197291	0.162539	0.241035	0.174487	0.245281	0.25108	0.120502	0.446555	0.354496	0.198565	0.242393	0.0706677	0.346042	0.123281	0.254688	0.157865	0.32297
10368-0496L	0.107167	0.191823	0.178355	0.219184	0.256081	0.303929	0.364515	0.316871	0.0332435	0.0244827	0.321184	0.323436	0.190824	0.179711	0.21601	0.211763	0.211648	0.0845511	0.0306543	0.407584	0.251413	0.456582	0.205203	0.421793	0.311354	0.433371	0.328285
10368-0497L	0.358245	0.289114	0.380654	0.335172	0.317366	0.114843	0.099942	0.163675	0.0275255	0.134623	0.105492	0.0516831	0.261034	0.0710107	0.387073	0.316484	0.0511624	0.130603	0.259938	0.0864561	0.0944159	0.105626	0.0636744	0.0907221	0.192244	0.299086	0.0847947
10368-05104H	0.0859237	0.0986559	0.172259	0.177675	0.0588796	0.0823735	0.080383	0.116501	0.103152	0.0383659	0.111828	0.0467096	0.127744	0.00610048	0.0975716	0.0305513	0.0727796	0.0894151	0.0195999	0.0392527	0.0999503	0.0467204	0	0.0819763	0.0779322	0.14572	0.0346531
10368-05106H	0.183098	0.237435	0.245766	0.30482	0.386032	0.312241	0.267827	0.296986	0.231786	0.305337	0.268881	0.288167	0.252599	0.245931	0.268212	0.179596	0.271145	0.280242	0.197971	0.298396	0.288278	0.256846	0.313766	0.234943	0.459322	0.285769	0.317904
10368-05107L	0.399208	0.475038	0.340892	0.451781	0.819942	0.385033	0.387572	0.400114	0.454973	0.379914	0.371009	0.55942	0.394087	0.601014	0.582118	0.54433	0.598309	0.775315	0.546095	0.554743	0.415001	0.439373	0.673853	0.491016	0.747159	0.846615	0.469597
10368-05109L	0.128193	0.0919845	0.111231	0.140135	0.156036	0.105513	0.108265	0.102571	0.163444	0.0887853	0.0816749	0.0979457	0.15942	0.0608774	0.144228	0.163173	0.0622873	0.0943591	0.0970647	0.167729	0.102367	0.0884353	0.0500318	0.0906028	0.109498	0.192925	0.103897
10368-05110H	0.191447	0.324809	0.24747	0.222593	0.484627	0.478154	0.412348	0.273453	0.211232	0.487879	0.442763	0.310106	0.230961	0.352849	0.232483	0.0877322	0.413935	0.31864	0.396534	0.287921	0.400372	0.530993	0.12224	0.420981	0.273168	0.324885	0.222995
10368-05111L	0.253941	0.112858	0.335846	0.282699	0.490113	0.506335	0.38468	0.299344	0.246249	0.436643	0.378651	0.235415	0.257859	0.292866	0.354273	0.178948	0.488256	0.348279	0.36178	0.348003	0.391044	0.479206	0.167424	0.46242	0.279298	0.324025	0.0814343
10368-05112H	0.596732	0.67273	0.747512	0.73357	0.384381	0.10638	0.563033	0.0444515	0.507576	0.357345	0.583729	0.689515	0.429346	0.606106	0.726157	0.656437	0.477694	0.373117	0.554964	0.788162	0.542727	0.3742	0.761805	0.560886	0.380995	0.858945	0.554688
10368-05113L	0.135711	0.1496	0.275709	0.201979	0.0944983	0.15052	0.0946893	0.155355	0.177661	0.194483	0.0713984	0.146206	0.153503	0.0461379	0.273848	0.313497	0.225449	0.299327	0.100069	0.118819	0.0938073	0.17509	0.184523	0.174811	0.109886	0.173595	0.161918
10368-05114H	0.49015	0.601283	0.305906	0.411621	0.571717	0.633312	0.573572	0.61443	0.466215	0.631547	0.5916	0.39075	0.329699	0.757967	0.682119	0.672534	0.547333	0.781193	0.582905	0.557058	0.617525	0.647737	0.103065	0.461233	0.682916	0.462048	0.546208
10368-05117L	0.626433	0.747811	0.553486	0.438179	0.387351	0.530997	0.342157	0.658781	0.510654	0.36812	0.493256	0.363212	0.326152	0.340323	0.521985	0.335591	0.485608	0.326545	0.445705	0.837132	0.52995	0.327209	0.334385	0.462595	0.476375	0.335808	0.316439
10368-05118H	0.324036	0.260665	0.329823	0.171446	0.464096	0.203175	0.0715192	0.160284	0.185891	0.496161	0.0870439	0.149311	0.213769	0.345441	0.389754	0.339443	0.268367	0.573509	0.190706	0.391215	0.0894889	0.294137	0.106318	0.163609	0.523893	0.237873	0.106802
10368-05121L	0.497872	0.547915	0.559477	0.512136	0.488142	0.685463	0.648105	0.71419	0.670721	0.523543	0.59884	0.576364	0.299708	0.602432	0.566599	0.499716	0.6071	0.46405	0.568192	0.35055	0.563191	0.522105	0.556366	0.594216	0.552261	0.510863	0.52623
10368-05122L	0.578098	0.696035	0.73071	0.760436	0.758188	0.674252	0.636275	0.667572	0.579768	0.689462	0.630321	0.659635	0.371259	0.700647	0.858805	0.671881	0.582634	0.740747	0.77119	0.857282	0.713087	0.756756	0.796926	0.519265	0.858678	0.281136	0.657889
10368-05123L	0.210274	0.122404	0.0674214	0.124778	0.101982	0.144162	0.129787	0.129419	0.159957	0.101926	0.137117	0.190323	0.172016	0.14051	0.2321	0.316087	0.210807	0.250004	0.109708	0.123395	0.133751	0.034497	0.123352	0.154117	0.0900843	0.179797	0.23723
10368-05125H	0.567875	0.554429	0.499832	0.51293	0.58838	0.735932	0.691109	0.703141	0.515427	0.617359	0.692093	0.583988	0.512386	0.550859	0.512953	0.480365	0.496664	0.888111	0.606475	0.56617	0.690895	0.609304	0.663228	0.734668	0.641131	0.636054	0.540835
10368-05131H	0.339282	0.327261	0.590428	0.366067	0.351984	0.18667	0.262327	0.236896	0.630844	0.312315	0.270426	0.343631	0.348562	0.389479	0.211748	0.305786	0.177789	0.289986	0.339888	0.680381	0.201844	0.296137	0.375181	0.206183	0.220065	0.387592	0.364782
10368-05132H	0.055885	0.0291516	0.0824378	0.0246612	0.0435731	0.119462	0.00123387	0.109152	0.0155723	0.130394	0.0858098	0.0234213	0.0326387	0.0342988	0.0418001	0.00487787	0.00891961	0.0462999	0.0104491	0.047967	0.0239807	0.0884076	0.0451168	0	0.0301292	0.0597724	0.023589
10368-05135L	0.0891003	0.135761	0.179683	0.155227	0.228963	0.039666	0.0849594	0.0329095	0.117813	0.0684586	0.0342771	0.0970235	0.250136	0.233379	0.100399	0.0779627	0.253163	0.3571	0.103141	0.222005	0.020263	0.0618106	0.171279	0.100528	0.0951402	0.308221	0.196134
10368-05137L	0.32353	0.268875	0.258757	0.240985	0.253286	0.35246	0.199545	0.24387	0.191227	0.371557	0.181456	0.257415	0.2597	0.294848	0.236356	0.220717	0.207225	0.272108	0.262743	0.188198	0.188447	0.242015	0.328714	0.166563	0.221625	0.260129	0.197039
10368-0513H	0.387191	0.256038	0.182768	0.115307	0.240693	0.576515	0.735664	0.648116	0.488721	0.125421	0.596374	0.541674	0.374048	0.306108	0.32073	0.293504	0.660141	0.13579	0.197162	0.772797	0.443167	0.250953	0.52851	0.826344	0.162377	0.347275	0.175212
10368-05141L	0.185545	0.141596	0.233377	0.160543	0.0181661	0.0125441	0.0945305	0.0379424	0.0325957	0.0785646	0.0247344	0	0.0982906	0.020156	0.111385	0.20618	0.0464111	0.0526577	0.0817947	0.117401	0.0675599	0.277367	0.00202344	0.0404654	0.143954	0.227644	0.0214534
10368-05145H	0.23782	0.240977	0.280389	0.242825	0.267742	0.260807	0.220866	0.232924	0.329193	0.25988	0.155065	0.242606	0.185963	0.386069	0.247941	0.389762	0.247575	0.202541	0.272482	0.258747	0.317492	0.266899	0.175745	0.209707	0.350168	0.245639	0.2759
10368-05146H	0.815343	0.819282	0.793659	0.535418	0.770605	0.544033	0.81914	0.822469	0.689935	0.405433	0.726736	0.576615	0.27711	0.433452	0.521801	0.584828	0.528697	0.667991	0.78684	0.525954	0.699286	0.560271	0.779895	0.698576	0.710905	0.298615	0.48822
10368-05147H	0.458031	0.422948	0.516398	0.317213	0.365778	0.335558	0.397071	0.348936	0.491912	0.469659	0.383339	0.391699	0.415696	0.533843	0.372415	0.373517	0.34108	0.279463	0.365144	0.251742	0.419088	0.557025	0.418464	0.41572	0.382073	0.15573	0.384535
10368-0514H	0.162153	0.106092	0.173129	0.141737	0.0563015	0.0190699	0.0345818	0.110968	0.097628	0.0637178	0.11893	0.103989	0.0811088	0.019566	0.0190935	0.00135011	0.0979819	0.0613483	0.0829256	0.0729379	0.00876365	0.0763941	0.0184885	0.079034	0.0907357	0.114183	0.0262102
10368-05153H	0.474379	0.392648	0.315665	0.271191	0.316763	0.423842	0.252783	0.699704	0.284229	0.603792	0.239079	0.218843	0.257126	0.427452	0.707724	0.48704	0.464508	0.726243	0.412553	0.218028	0.215707	0.583705	0.302526	0.601088	0.522161	0.435489	0.425386
10368-05156H	0.525867	0.737224	0.666592	0.642898	0.604734	0.580085	0.628556	0.673869	0.560141	0.400591	0.610658	0.584579	0.34239	0.665861	0.817537	0.748486	0.719065	0.507667	0.69024	0.535125	0.672297	0.438331	0.527137	0.682877	0.709642	0.508019	0.563355
10368-05157H	0.933349	0.795186	0.437912	0.402254	0.491381	0.841925	0.80409	0.74466	0.552398	0.413395	0.812986	0.431421	0.294315	0.421092	0.968341	0.501295	0.834802	0.40934	0.605743	0.432731	0.833564	0.489203	0.426188	0.786414	0.513202	0.58326	0.315013
10368-05161H	0.562681	0.4869	0.251569	0.338624	0.431769	0.537498	0.698522	0.633313	0.564241	0.425575	0.796919	0.430203	0.390445	0.319066	0.286598	0.408135	0.668017	0.41751	0.342548	0.356143	0.771056	0.373883	0.365084	0.481819	0.366733	0.403832	0.297765
10368-05162L	0.0936531	0.0929644	0.0810406	0.106055	0.0678163	0.157172	0.0667879	0.153002	0.143128	0.0728517	0.110995	0.0729456	0.110851	0.0666955	0.0863592	0.0870023	0.176091	0.0909857	0.0794464	0.107826	0.0967829	0.104342	0.0671902	0.179321	0.0753269	0.108343	0.0965087
10368-05165H	0.176122	0.138459	0.216897	0.219205	0.0885311	0.383128	0.349908	0.460482	0.0641331	0.0972427	0.558837	0.00903088	0.0461343	0	0.0686667	0.088994	0.582997	0.0645084	0.0834059	0.0832771	0.591719	0.282733	0.0201099	0.219294	0.00336905	0.257607	0.207411
10368-0516L	0.0977622	0.118271	0.158249	0.114545	0.15655	0.0711267	0.124043	0.101753	0.109845	0.0706669	0.122316	0.141369	0.195696	0.0155112	0.0986973	0.0213168	0.0867307	0.0673635	0	0.124121	0.096206	0.104917	0.0876613	0.118111	0.157699	0.177829	0.144657
10368-05172H	0.45956	0.536152	0.498608	0.401513	0.480542	0.361924	0.476214	0.385636	0.585569	0.479289	0.367813	0.37642	0.3078	0.436675	0.44517	0.4039	0.272899	0.408557	0.481026	0.456966	0.400556	0.435765	0.408485	0.366024	0.389556	0.406446	0.404074
10368-05175H	0.371623	0.386014	0.430219	0.393338	0.361911	0.331614	0.364934	0.330484	0.408252	0.466973	0.301995	0.403962	0.374879	0.372675	0.368459	0.42304	0.329807	0.496617	0.431056	0.495542	0.324341	0.49315	0.418211	0.330274	0.484694	0.294285	0.327775
10368-05176H	0.339576	0.33814	0.36589	0.281233	0.301744	0.261994	0.257174	0.323835	0.381434	0.434965	0.259375	0.312188	0.343705	0.408841	0.445114	0.500866	0.23649	0.285235	0.477922	0.366972	0.308578	0.406342	0.398571	0.266675	0.368715	0.364777	0.532591
10368-05177H	0.693976	0.447182	0.637558	0.634614	0.287674	0.648519	0.640096	0.675581	0.406931	0.53227	0.53473	0.238938	0.372768	0.214386	0.312371	0.297804	0.694295	0.641777	0.268934	0.402374	0.599411	0.49341	0.207989	0.706883	0.45727	0.702515	0.400406
10368-05182H	0.765237	0.829594	0.935872	0.816859	0.927178	0.815951	0.801819	0.916503	0.849258	0.870407	0.899988	0.778418	0.757048	0.679539	0.674405	0.943762	0.924153	0.649481	0.965752	0.708051	0.974121	0.828138	0.890511	0.905436	0.820481	0.799966	0.778579
10368-05184H	0.0831734	0.0641331	0.0584121	0.130755	0.0463111	0.0299702	0.0754055	0.0385899	0.0487981	0.0659427	0.0460968	0.0274546	0.0201275	0.099072	0.0370101	0.0317642	0.0617651	0.102699	0.00335551	0.0118351	0.0548411	0.0230775	0.0833095	0.0425921	0.0663744	0.0441358	0
10368-05185L	0.0963014	0.245271	0.323845	0.244461	0.30594	0.335253	0.323866	0.332058	0.273677	0.314782	0.308234	0.28346	0.216718	0.312519	0.241034	0.31644	0.268295	0.177592	0.267837	0.263941	0.279709	0.281839	0.233009	0.281896	0.316162	0.309077	0.264098
10368-05187H	0.47564	0.161268	0.435178	0.384789	0.392777	0.0998388	0.456436	0.479709	0.431024	0.449406	0.113109	0.257294	0.207658	0.470362	0.437444	0.214909	0.0863772	0.110426	0.159448	0.362669	0.0991036	0.444956	0.109771	0.133507	0.181555	0.12811	0.356027
10368-05188L	0.214745	0.250416	0.283985	0.359216	0.119717	0.616689	0.500476	0.568698	0.392736	0.288047	0.446797	0.26679	0.118201	0.140098	0.279882	0.127044	0.349345	0.0417149	0.112621	0.302789	0.445674	0.352081	0.397091	0.30642	0.105636	0.299453	0.14087
10368-05198H	0.237451	0.270003	0.49738	0.358708	0.249142	0.0965719	0.214961	0.088416	0.317789	0.264287	0.168885	0.272618	0.21246	0.269212	0.200243	0.144561	0.131759	0.189372	0.224315	0.292495	0.153651	0.33933	0.254663	0.144829	0.186494	0	0.248181
10368-05199L	0.253761	0.242816	0.385695	0.209472	0.522116	0.460245	0.549232	0.517799	0.0943799	0.607157	0.670623	0.559764	0.578948	0.448225	0.542012	0.542542	0.543859	0.531431	0.429309	0.5433	0.613551	0.495805	0.319076	0.36959	0.528529	0.58648	0.291642
10368-0519L	0.373381	0.366096	0.392716	0.326499	0.391509	0.217071	0.25046	0.278615	0.321168	0.327973	0.221625	0.3441	0.352266	0.391184	0.422495	0.428383	0.433492	0.422294	0.451848	0.465625	0.255205	0.321313	0.434801	0.231332	0.505982	0.293598	0.451286
10368-051H	0.33962	0.409157	0.436289	0.399961	0.410993	0.444996	0.468097	0.390576	0.449831	0.468279	0.455	0.434703	0.24908	0.443227	0.406065	0.352279	0.442045	0.379698	0.404188	0.425843	0.434738	0.402318	0.346735	0.449982	0.311117	0.413455	0.392678
10368-05203L	0.849469	0.741141	0.716921	0.770148	0.68818	0.794663	0.623013	0.786712	0.680959	0.673862	0.715207	0.537936	0.678615	0.65259	0.825124	0.663321	0.565521	0.404995	0.752181	0.619027	0.700702	0.611505	0.449739	0.656305	0.817987	0.57189	0.289046
10368-05204L	0.0711305	0.169542	0.184456	0.235192	0.212295	0	0.0970921	0.0797954	0.148147	0.180932	0.0703501	0.262287	0.108898	0.0416774	0.0741544	0.00544423	0.0664709	0.0503846	0.174273	0.461244	0.108668	0.0261962	0.180012	0.029114	0.0686457	0.167416	0
10368-05205L	0.257293	0.278569	0.308825	0.213784	0.307647	0.347085	0.315131	0.319306	0.319532	0.318328	0.308589	0.298779	0.22298	0.265192	0.321686	0.31452	0.281485	0.255567	0.312208	0.325397	0.27623	0.309934	0.231716	0.289267	0.318084	0.266554	0.298797
10368-05206L	0.00201292	0	0.00589376	0.0351195	0.0185786	0.0355593	0.0184504	0.0201624	0.0370102	0.025937	0.00356558	0.0326132	0.0140783	0.0103168	0.0163348	0.029828	0.0322747	0.0707621	0	0.0144793	0	0.0243488	0.112834	0.0342723	0.0301848	0.0989913	0.01017
10368-05208L	0.69275	0.756821	0.589615	0.746149	0.557957	0.261071	0.305506	0.488754	0.368531	0.483703	0.459156	0.555503	0.443122	0.223106	0.583656	0.223052	0.418866	0.716688	0.597873	0.412135	0.446089	0.434996	0.495995	0.478111	0.638043	0.22511	0.221881
10368-0520L	0.395029	0.511551	0.43103	0.420628	0.389849	0.451971	0.403493	0.626385	0.44779	0.462319	0.447229	0.484706	0.357819	0.444536	0.225549	0.36379	0.494765	0.255808	0.281551	0.458009	0.412168	0.466221	0.205251	0.467507	0.622194	0.446362	0.329192
10368-05231L	0.139778	0.0682529	0.162675	0.0866513	0.126553	0.0446215	0.103371	0.0978171	0.113995	0.0560125	0.13695	0.143322	0.233907	0.113896	0.11179	0.121692	0.152437	0.150278	0.0725907	0.11074	0.136943	0.0458458	0.0466023	0.129052	0.0739936	0.00267192	0.0714542
10368-05232L	0.212584	0.16872	0.231577	0.223142	0.13599	0.109777	0.188867	0.113632	0.149785	0.172401	0.175953	0.15557	0.222736	0.153959	0.135741	0.160073	0.145704	0.224622	0.200017	0.0744202	0.148875	0.0371794	0.131282	0.140563	0.0848933	0.0116365	0.171533
10368-05234H	0.232325	0.320989	0.413398	0.170795	0.396639	0.56625	0.435468	0.36061	0.223093	0.61387	0.477323	0.480942	0.289889	0.436395	0.580627	0.520948	0.44087	0.575381	0.494634	0.597965	0.470972	0.68851	0.586329	0.388828	0.313091	0.208838	0.46468
10368-05235H	0.349334	0.146658	0.270746	0.244877	0.224133	0.15228	0.088309	0.285109	0.19938	0.236191	0.117491	0.125933	0.150596	0.16921	0.345448	0.215595	0.0641529	0.151786	0.165084	0.624345	0.0910808	0.401018	0.082083	0.302871	0.048395	0.138578	0.0845756
10368-05236L	0.168936	0.277492	0.296038	0.22338	0.307774	0.346646	0.348015	0.355204	0.359489	0.211035	0.312572	0.304813	0.241702	0.335775	0.344178	0.323581	0.328176	0.300041	0.266806	0.308769	0.321045	0.259915	0.277086	0.322352	0.312661	0.193492	0.394544
10368-05237H	0.699672	0.710761	0.53671	0.738159	0.700129	0.467356	0.640575	0.69107	0.600248	0.640295	0.57932	0.70618	0.410363	0.588274	0.666416	0.607285	0.60378	0.593538	0.698127	0.578417	0.597338	0.643201	0.418866	0.626985	0.576849	0.409995	0.536897
10368-05240H	0.336919	0.35303	0.244179	0.179526	0.59311	0.70465	0.793451	0.799097	0.575223	0.398512	0.715258	0.514631	0.593386	0.621782	0.539083	0.471278	0.785515	0.466159	0.476965	0.636543	0.585406	0.378611	0.568214	0.880272	0.441615	0.217211	0.337466
10368-05243L	0.322774	0.331713	0.347316	0.340895	0.351227	0.212482	0.350301	0.307299	0.321337	0.230536	0.3378	0.343952	0.252641	0.342437	0.353078	0.269038	0.357314	0.40465	0.332613	0.255684	0.285252	0.282914	0.320162	0.397169	0.32797	0.145798	0.296545
10368-05244L	0.395395	0.205803	0.266558	0.287483	0.311352	0.299701	0.111823	0.299768	0.222622	0.129222	0.165159	0.143553	0.223076	0.102108	0.289896	0.191938	0.557762	0.339458	0.28086	0.278728	0.155296	0.151478	0.109927	0.350983	0.197958	0.164058	0.388444
10368-05246L	0.580464	0.692391	0.505431	0.322728	0.668006	0.402248	0.260775	0.363905	0.293145	0.341926	0.362532	0.279477	0.282297	0.206702	0.59827	0.357455	0.307701	0.276796	0.39012	0.288	0.456351	0.282987	0.265289	0.396622	0.405605	0.266064	0.246074
10368-05247L	0.39434	0.330592	0.312544	0.311637	0.253251	0.0944301	0.0275823	0.287973	0.284824	0.299291	0.0579463	0.0717523	0.0517537	0.289544	0.337481	0.410854	0.151678	0.349577	0.325192	0.28303	0.0502687	0.294037	0.523922	0.271239	0.317906	0.152119	0.260474
10368-05248L	0.38341	0.259914	0.235136	0.271822	0.1624	0.747272	0.549713	0.663019	0.290375	0.177935	0.53842	0.223953	0.217512	0.22769	0.180923	0.309035	0.386067	0.174023	0.202901	0.234734	0.533552	0.168937	0.276885	0.514059	0.109572	0.196761	0.24631
10368-05253L	0.269431	0.340121	0.280529	0.426595	0.499267	0.350261	0.266672	0.283915	0.144659	0.663044	0.408179	0.688843	0.254659	0.491535	0.768062	0.546806	0.375847	0.313057	0.744177	0.419321	0.376621	0.569453	0.488573	0.242954	0.496709	0.357359	0.414528
10368-05254L	0.243907	0.216069	0.282192	0.10527	0.251663	0.393732	0.206109	0.153075	0.292064	0.271996	0.215436	0.267873	0.273077	0.253653	0.186139	0.2029	0.120257	0.269183	0.163243	0.357067	0.126176	0.261997	0.32887	0.233658	0.190345	0.415876	0.292605
10368-05256L	0.683774	0.54549	0.766301	0.760851	0.812059	0.551812	0.373472	0.433878	0.401697	0.626377	0.53167	0.825243	0.711855	0.877163	0.92672	0.844292	0.431297	0.330855	0.698811	0.673107	0.6061	0.953234	0.851085	0.402319	0.886051	0.736552	0.60369
10368-05258L	0.128436	0.259042	0.107386	0.126025	0.191531	0.101569	0.156365	0.133545	0.156901	0.219335	0.176374	0.181902	0.524454	0.170045	0.200532	0.0882415	0.288059	0.117057	0.0760313	0.184125	0.147378	0.0886327	0.191844	0.223159	0.124507	0.587545	0.203686
10368-05263L	0.205748	0.19731	0.183388	0.181621	0.14936	0.234289	0.110159	0.100704	0.166451	0.183303	0.149809	0.122067	0.194184	0.152001	0.182788	0.243552	0.114426	0.171816	0.189336	0.164656	0.129161	0.184367	0.222934	0.13027	0.169063	0.300928	0.182661
10368-05264H	0.325453	0.312287	0.270209	0.291055	0.384304	0.312341	0.36702	0.339404	0.297646	0.221778	0.284234	0.496504	0.278552	0.224475	0.242863	0.380364	0.327964	0.307911	0.384292	0.414089	0.270387	0.210289	0.26426	0.414909	0.28511	0.33432	0.185918
10368-05265L	0.0991576	0.139697	0.134816	0.109886	0.0884602	0.181934	0.145042	0.134663	0.223939	0.084381	0.121851	0.0144128	0.202893	0.0520883	0.0367939	0.00841389	0.10211	0.080042	0.159581	0.119259	0.174739	0.122784	0.0462608	0.179078	0.187434	0.278759	0.243691
10368-05267L	0.160795	0.175056	0.130322	0.0431896	0.295903	0.287502	0.333467	0.211273	0.257032	0.211027	0.226184	0.393309	0.262842	0.235204	0.221359	0.235852	0.40742	0.252168	0.206446	0.223252	0.236245	0.151166	0.306521	0.213673	0.276228	0.183954	0.258648
10368-05268L	0.804461	0.75807	0.852634	0.796082	0.58936	0.669469	0.551199	0.751075	0.502802	0.736616	0.600579	0.415977	0.370744	0.64834	0.596455	0.531807	0.562314	0.685991	0.75349	0.648421	0.707687	0.620917	0.526795	0.599692	0.487336	0.954692	0.575499
10368-0526L	0.193486	0.22037	0.242953	0.251412	0.158529	0.119844	0.146417	0.168492	0.232592	0.107565	0.135203	0.119749	0.210141	0.149671	0.308989	0.230356	0.179144	0.232491	0.262648	0.272665	0.203142	0.285066	0.186341	0.224577	0.166673	0.205172	0.27995
10368-05270H	0.174187	0.228119	0.255831	0.256698	0.258407	0.223343	0.232291	0.215954	0.195839	0.186997	0.242321	0.254301	0.153188	0.247893	0.132423	0.259094	0.206256	0.230503	0.247655	0.200917	0.22082	0.260907	0.192882	0.223243	0.230448	0.17398	0.205268
10368-05274H	0.68943	0.766978	0.776654	0.629336	0.655952	0.222096	0.319266	0.275279	0.573919	0.555577	0.206371	0.757177	0.649768	0.729043	0.811934	0.812184	0.235816	0.439404	0.725596	0.728283	0.21318	0.69607	0.665011	0.341193	0.531533	0.23231	0.690569
10368-05275H	0.156443	0.186745	0.203109	0.13229	0.127101	0.242668	0.21897	0.17597	0.20828	0.417832	0.166309	0.171439	0.27838	0.0622302	0.0794693	0.0744997	0.339586	0.262321	0.158866	0.133862	0.0780299	0.144293	0.0754193	0.228185	0.106278	0.129172	0.36344
10368-05277H	0.200443	0.302749	0.246941	0.353889	0.130862	0.440539	0.195929	0.295841	0.372884	0.244607	0.438746	0.122851	0.235635	0.128478	0.362076	0.269418	0.420315	0.203736	0.165388	0.117127	0.3754	0.158047	0.209007	0.314739	0.121781	0.133819	0.354801
10368-05279H	0.549062	0.526254	0.29823	0.424622	0.393868	0.188212	0.174165	0.160979	0.30077	0.281715	0.222135	0.221669	0.333329	0.370966	0.508192	0.36533	0.17761	0.243687	0.538157	0.518518	0.254586	0.46464	0.185782	0.158058	0.232192	0.33367	0.627117
10368-0527H	0.510827	0.270839	0.336438	0.247806	0.280533	0.316122	0.251289	0.207595	0.26477	0.23403	0.271952	0.329958	0.244712	0.365882	0.318408	0.352716	0.213761	0.330567	0.213034	0.362861	0.234916	0.278337	0.218898	0.164818	0.270382	0.214401	0.272188
10368-05280H	0.198432	0.188422	0.112475	0.184579	0.143972	0.00197559	0.00633957	0.079009	0.166591	0.112966	0.0832372	0.190749	0.202451	0.063322	0.0978594	0.10705	0.226219	0.223928	0.0512761	0.199109	0.107893	0.121447	0.0847417	0.00434137	0.262556	0.0893068	0.141611
10368-05289L	0.221713	0.17353	0.175469	0.247703	0.29721	0.189487	0.255457	0.261888	0.178014	0.355538	0.273734	0.119396	0.206975	0.0903378	0.242707	0.21623	0.292893	0.314682	0.185303	0.299751	0.367146	0.14231	0.118013	0.159454	0.223456	0.46122	0.238968
10368-0529L	0.215581	0.223074	0.309943	0.1192	0.315641	0.212073	0.101966	0.206049	0.25297	0.264853	0.224946	0.335631	0.0698194	0.0323519	0.0772402	0.186086	0.194256	0.289194	0.144347	0.331725	0.187906	0.0250133	0.259336	0.208782	0.164149	0.542783	0.315122
10368-05304L	0.37531	0.390098	0.262661	0.386816	0.40377	0.481056	0.240664	0.299982	0.30071	0.469604	0.222086	0.447234	0.226894	0.238782	0.38535	0.530898	0.298233	0.463092	0.30574	0.352268	0.244101	0.472492	0.302212	0.349924	0.431704	0.375671	0.319646
10368-05306H	0.0996063	0.1597	0.0902482	0.0273721	0.131649	0.135023	0.11411	0.0645294	0.109302	0.198865	0.142026	0.235843	0.173037	0.142305	0.177375	0.117821	0.194117	0.228613	0.0894225	0.100256	0.0935703	0.200628	0.23511	0.144909	0.110601	0.243426	0.183105
10368-05307H	0.280473	0.177089	0.423423	0.470879	0.212388	0.533498	0.338604	0.398671	0.264578	0.0977326	0.341149	0.32938	0.229836	0.126227	0.237206	0.147549	0.538298	0.228966	0	0.349001	0.413702	0.139058	0.301323	0.61214	0.263162	0.156507	0.361646
10368-05310L	0.649667	0.607653	0.526989	0.612573	0.661705	0.751642	0.665035	0.772276	0.691488	0.52993	0.689855	0.606925	0.428119	0.577868	0.59646	0.695202	0.532113	0.651725	0.726788	0.632172	0.705373	0.522635	0.537862	0.683918	0.652252	0.725703	0.586474
10368-05311H	0.171294	0.0379344	0.0535086	0.392187	0.335396	0.389452	0.461947	0.388678	0.519929	0.4729	0.409918	0.399142	0.310745	0.464364	0.302912	0.300605	0.369621	0.300555	0.351506	0.287158	0.347707	0.370077	0.156624	0.498299	0.309435	0.259913	0.133375
10368-05314L	0.544593	0.725905	0.74254	0.876766	0.475035	0.618152	0.651683	0.647077	0.577108	0.390487	0.628085	0.617596	0.38225	0.541255	0.552741	0.528141	0.563085	0.287883	0.591154	0.535237	0.617392	0.612824	0.51686	0.548599	0.549632	0.626937	0.474322
10368-05315L	0.372904	0.405955	0.449796	0.390163	0.401118	0.440662	0.443063	0.422472	0.425208	0.42826	0.411541	0.406032	0.268797	0.412896	0.404031	0.321631	0.381292	0.592688	0.460429	0.392356	0.397993	0.337159	0.328812	0.459869	0.381003	0.46605	0.518072
10368-05316L	0.261994	0.193637	0.342395	0.247223	0.00854941	0.245744	0.120804	0.158325	0.122779	0.110558	0.189246	0.0555748	0.236261	0.146705	0.0560404	0.0682993	0.198551	0.14597	0.107945	0.0342926	0.119799	0.239902	0.205821	0.144911	0.0678064	0.290991	0.0675129
10368-05317L	0.344335	0.336288	0.31167	0.32436	0.321245	0.347371	0.324228	0.333792	0.307112	0.346289	0.32356	0.291992	0.254499	0.341007	0.389247	0.357409	0.39906	0.334578	0.32277	0.347984	0.377283	0.332105	0.393214	0.312849	0.356814	0.379537	0.392675
10368-05320L	0.203212	0.16599	0.243874	0.278404	0.159535	0.338292	0.187121	0.196084	0.190953	0.210962	0.146979	0.222061	0.373594	0.188012	0.305656	0.188212	0.199746	0.380718	0.141828	0.0800491	0.143729	0.228348	0.214864	0.246473	0.21253	0.418029	0.165537
10368-05322H	0.726886	0.678721	0.655935	0.564131	0.555439	0.32279	0.323693	0.373467	0.308932	0.441412	0.343347	0.785811	0.371033	0.354782	0.710161	0.58714	0.287498	0.310913	0.570305	0.586578	0.383307	0.534446	0.566053	0.364527	0.793099	0.307045	0.445321
10368-05326L	0.399356	0.409292	0.380879	0.438166	0.455026	0.438988	0.486231	0.29911	0.601182	0.597022	0.411716	0.521168	0.305224	0.583679	0.471729	0.59424	0.436432	0.566246	0.473098	0.589455	0.429937	0.513297	0.490231	0.396092	0.472884	0.466292	0.576016
10368-05327H	0.141873	0.163138	0.15492	0.169649	0.14864	0.172998	0.101106	0.0967618	0.105441	0.191398	0.0828083	0.13197	0.133691	0.0860472	0.0544353	0.105913	0.0505003	0.0869388	0.121901	0.0809325	0.097889	0.203164	0.169124	0.0622871	0.104599	0.203716	0.105122
10368-05328H	0.685516	0.544581	0.688063	0.553126	0.50552	0.349662	0.690655	0.63187	0.478606	0.353742	0.740135	0.47628	0.338778	0.77636	0.727052	0.149317	0.500496	0.501897	0.693477	0.620194	0.672685	0.310728	0.609479	0.636366	0.481262	0.872965	0.185567
10368-05329L	0.130232	0.170672	0.191283	0.169306	0.198902	0.129646	0.157133	0.166436	0.180133	0.210441	0.109576	0.0752988	0.146232	0.0727216	0.17212	0.234126	0.17612	0.21693	0.173171	0.187122	0.117538	0.173762	0.149863	0.172988	0.108185	0.12392	0.172427
10368-0532H	0.375918	0.481309	0.36737	0.320436	0.363174	0.529624	0.463645	0.651883	0.775794	0.381875	0.488066	0.369849	0.277087	0.398721	0.383205	0.378347	0.42833	0.371882	0.417551	0.364875	0.608726	0.376517	0.404941	0.558444	0.411508	0.376498	0.400307
10368-05330L	0.30359	0.297547	0.303139	0.237731	0.280706	0.349564	0.30087	0.302347	0.330661	0.312807	0.325632	0.308118	0.235247	0.335259	0.285529	0.347489	0.301868	0.331322	0.282374	0.127864	0.285036	0.296281	0.103672	0.341647	0.202596	0.0314491	0.317936
10368-05331L	0.0365367	0.0419814	0.0710105	0.0497454	0.0469678	0.0392653	0.0445992	0.0319019	0.0583793	0.0134302	0.0439404	0.0372423	0.107741	0.0508338	0.0370512	0.0235327	0.0245962	0.13257	0.0190032	0.0356706	0.032893	0.0202671	0.0201453	0.0118576	0.0403361	0.0406371	0.0744362
10368-05332H	0.485415	0.576383	0.543118	0.578812	0.488755	0.654518	0.56178	0.486319	0.580189	0.664466	0.586647	0.393997	0.596393	0.521993	0.608271	0.55562	0.594786	0.61153	0.563418	0.497352	0.610966	0.510515	0.595786	0.466148	0.516009	0.56425	0.343256
10368-05333H	0.351539	0.43322	0.370286	0.377237	0.507627	0.42909	0.503166	0.438736	0.430244	0.311175	0.480701	0.452348	0.335564	0.337073	0.408613	0.540417	0.470082	0.502739	0.124618	0.437974	0.41013	0.327825	0.435757	0.446767	0.454811	0.377692	0.464698
10368-0533H	0.883736	0.831852	0.876861	0.736578	0.746582	0.745282	0.793291	0.776054	0.844321	0.767878	0.770615	0.758219	0.456888	0.799106	0.799047	0.824232	0.808751	0.688405	0.770833	0.756635	0.721667	0.793595	0.749007	0.798427	0.768859	0.595223	0.838719
10368-05358L	0.278596	0.416091	0.234259	0.275886	0.426655	0.2378	0.166233	0.166402	0.223955	0.206523	0.200151	0.193848	0.34784	0.188296	0.353002	0.233769	0.183136	0.182376	0.299948	0.23937	0.253044	0.218895	0.293337	0.235988	0.236607	0.270844	0.275565
10368-0535H	0.338433	0.332471	0.342877	0.310041	0.419426	0.415933	0.407178	0.368246	0.42075	0.513786	0.366827	0.366218	0.241378	0.442568	0.20966	0.30099	0.436302	0.348358	0.391483	0.356579	0.32932	0.488367	0.501991	0.380794	0.360564	0.42194	0.507199
10368-05362L	0.344037	0.36594	0.599205	0.310728	0.249531	0.541576	0.260403	0.456358	0.386336	0.575397	0.216276	0.193245	0.251073	0.377954	0.263046	0.252901	0.347984	0.358443	0.34855	0.28055	0.203722	0.417804	0.34659	0.475174	0.42903	0.35555	0.114264
10368-05364L	0.204295	0.182787	0.179054	0.16967	0.136822	0.122399	0.167038	0.129234	0.147667	0.210593	0.134115	0.185863	0.214176	0.237446	0.155635	0.227883	0.151498	0.169974	0.199869	0.157547	0.121763	0.190338	0.23582	0.177005	0.182789	0.0404133	0.247685
10368-05365H	0.4357	0.242798	0.321473	0.283697	0.286963	0.226834	0.446399	0.426996	0.321251	0.277453	0.406804	0.257168	0.301239	0.156782	0.249288	0.203405	0.368205	0.289592	0.333864	0.21597	0.321653	0.300017	0.151377	0.362331	0.210426	0.179838	0.300416
10368-0536L	0.0888546	0.0903603	0.0619813	0.164628	0.219741	0.154862	0.215241	0.183016	0.0393256	0.12249	0.109284	0.149267	0.0918355	0.130354	0.0840025	0.151373	0.0581772	0.0966539	0.0877476	0.102729	0.138411	0.0876484	0.16424	0.161729	0.331713	0.316827	0.135007
10368-05374H	0.227567	0.184743	0.202121	0.171206	0.125356	0.383701	0.193032	0.231554	0.139524	0.138085	0.309382	0.093341	0.131791	0.0281535	0.16136	0.134295	0.248083	0.253052	0.160219	0.15355	0.333835	0.112783	0.0792523	0.250323	0.0895516	0.163816	0.110104
10368-05376H	0.389598	0.362345	0.387119	0.276117	0.308125	0.370775	0.320441	0.346658	0.405181	0.319679	0.320133	0.358346	0.222657	0.27924	0.316292	0.215105	0.375856	0.290883	0.323761	0.362296	0.332618	0.368891	0.403692	0.389606	0.332467	0.311627	0.305221
10368-0537H	0.221763	0.250448	0.285884	0.262438	0.374182	0.438768	0.463162	0.2967	0.285594	0.48549	0.253694	0.422274	0.268883	0.409864	0.43564	0.357014	0.429347	0.0958075	0.315509	0.456884	0.423339	0.450134	0.344914	0.379977	0.407587	0.292627	0.171652
10368-05380L	0.100645	0.085545	0.0869499	0.0817231	0.123742	0.0405619	0.0444388	0.0633174	0.160133	0.0891823	0.0643122	0.199727	0.213459	0.0868464	0.0942715	0.280629	0.0588528	0.0958616	0.0886743	0.032296	0.0494717	0.0592476	0.0551168	0.0892102	0.0448678	0.0424119	0.0761427
10368-05383L	0.262821	0.37454	0.311062	0.266307	0.395755	0.39184	0.372703	0.455597	0.334327	0.551282	0.365963	0.339378	0.256931	0.338738	0.422521	0.454785	0.23067	0.31526	0.367185	0.377603	0.328372	0.451662	0.340099	0.384955	0.347729	0.326749	0.40758
10368-05384L	0.411426	0.347392	0.369704	0.421469	0.348308	0.308563	0.325496	0.330891	0.307553	0.290647	0.336099	0.288465	0.274733	0.375734	0.373336	0.399978	0.358457	0.408649	0.266898	0.330447	0.32253	0.343282	0.332848	0.350257	0.320053	0.211393	0.389396
10368-05385L	0.0626493	0.0643174	0.0585506	0.0298058	0.0442663	0.0361794	0.0247703	0.0542219	0.0637849	0.0390433	0.0446517	0.00996448	0.146807	0.10282	0.114466	0.151389	0.0624881	0.0845876	0.0295813	0.0103081	0.0462131	0.0697529	0.105638	0.0816316	0.05824	0.047616	0.121078
10368-05386L	0.68846	0.781835	0.738896	0.762501	0.726753	0.608066	0.725593	0.709194	0.688459	0.919025	0.824497	0.981843	0.897083	0.955914	0.837952	0.821095	0.693365	0.966561	0.86801	0.78365	0.743874	0.793864	1	0.771458	0.692034	0.793937	1
10368-05391H	0.241545	0.167776	0.230233	0.309578	0.141851	0.189819	0.173124	0.185331	0.1848	0.0969657	0.138028	0.0610549	0.145872	0.00715272	0.11001	0.127456	0.297616	0.108863	0.0689962	0.054923	0.441634	0.10328	0.113687	0.157305	0.419866	0.0585118	0.141072
10368-05394L	0.282801	0.283347	0.232149	0.271172	0.124908	0.256983	0.222765	0.266101	0.209957	0.138274	0.205697	0.245345	0.230529	0.184684	0.323093	0.276478	0.187673	0.162133	0.20964	0.202784	0.237107	0.241039	0.216524	0.258543	0.278188	0.248783	0.168026
10368-05395L	0.179917	0.253381	0.236125	0.213245	0.469973	0.367991	0.388522	0.174814	0.247469	0.247491	0.347938	0.495903	0.243325	0.666904	0.191447	0.434138	0.300098	0.197903	0.396133	0.381251	0.310574	0.370112	0.448473	0.34467	0.211455	0.282415	0.388908
10368-05398H	0.0870214	0.61978	0.520291	0.375068	0.527639	0.365471	0.244849	0.424468	0.39802	0.615198	0.310904	0.613533	0.0627057	0.548676	0.537776	0.642912	0.271545	0.512307	0.437335	0.411241	0.29239	0.584309	0.0868749	0.423587	0.0264842	0.423719	0.20964
10368-05403H	0.224729	0.149922	0.128172	0.214894	0.159048	0.126897	0.132592	0.154744	0.0722893	0.180028	0.125838	0.110971	0.294259	0.226549	0.357878	0.162231	0.077791	0.057673	0.182481	0.00495466	0.121398	0.239795	0.243158	0.0907769	0.159125	0.242235	0.158331
10368-05408L	0.205977	0.184897	0.179191	0.185832	0.196187	0.157389	0.208716	0.177259	0.195013	0.0557451	0.218328	0.148088	0.190437	0.279158	0.205269	0.119494	0.446878	0.242251	0.0766582	0.33399	0.194004	0.166667	0.15069	0.237341	0.160959	0.301459	0.06208
10368-0540L	0.279857	0.250573	0.267343	0.365493	0.270038	0.251259	0.323981	0.231767	0.209917	0.239404	0.240611	0.183258	0.253121	0.275367	0.343488	0.330853	0.156101	0.275747	0.193376	0.178279	0.306171	0.227704	0.18513	0.155718	0.217499	0.240501	0.282605
10368-05418L	0.139732	0.0920402	0.193401	0.0690448	0.159611	0.165054	0.16586	0.143843	0.189153	0.125451	0.191866	0.142776	0.102547	0.212428	0.125081	0.0774756	0.290441	0.163289	0.0876324	0.161539	0.108356	0.130337	0.147052	0.254	0.112783	0.228683	0.174893
10368-05419L	0.22737	0.190926	0.219835	0.227369	0.253289	0.25885	0.247538	0.237215	0.254656	0.27499	0.225164	0.244877	0.165271	0.198644	0.287854	0.222674	0.247659	0.353514	0.181691	0.187197	0.241398	0.211443	0.278027	0.262171	0.181834	0.257486	0.29267
10368-0541L	0.183445	0.192406	0.206232	0.198233	0.210042	0.079201	0.174713	0.122275	0.155938	0.26908	0.128855	0.140632	0.227825	0.233562	0.166423	0.184628	0.232252	0.262261	0.133705	0.222163	0.123576	0.189658	0.231122	0.167281	0.321768	0	0.238654
10368-05420L	0.177732	0.15777	0.19173	0.152867	0.0114088	0.168319	0.195299	0.052167	0.211193	0.144696	0.182155	0.164149	0.000981618	0.225896	0.178484	0.129876	0.25594	0.22694	0.181074	0.122837	0.255619	0.189912	0.111812	0.24215	0.214605	0.115358	0.105875
10368-05427L	0.336675	0.432586	0.355575	0.564237	0.513028	0.313519	0.380603	0.456403	0.560846	0.559457	0.540088	0.44497	0.273574	0.396164	0.544502	0.641975	0.44833	0.327521	0.47659	0.532939	0.498447	0.600053	0.556678	0.38268	0.452579	0.32528	0.580831
10368-0542L	0.263244	0.224721	0.257111	0.236379	0.13	0.388248	0.373658	0.361672	0.217805	0.151494	0.359087	0.135592	0.220303	0.239405	0.238185	0.183923	0.409643	0.286522	0.23845	0.269591	0.340345	0.216569	0.320301	0.428937	0.174928	0.254032	0.256221
10368-05436H	0.4736	0.445946	0.497835	0.532139	0.38761	0.125258	0.193934	0.231225	0.446237	0.342324	0.204724	0.460935	0.338124	0.494304	0.43812	0.610301	0.172817	0.579853	0.504707	0.60026	0.182952	0.373694	0.549833	0.202827	0.396026	0.813693	0.684812
10368-05437H	0.533542	0.614736	0.593867	0.459204	0.618804	0.729552	0.506234	0.59855	0.596101	0.593883	0.549434	0.669066	0.388413	0.707814	0.564632	0.601579	0.677651	0.457449	0.636636	0.448671	0.521623	0.651338	0.544834	0.658048	0.404332	0.830474	0.661678
10368-05439L	0.220806	0.274739	0.222781	0.234977	0.267997	0.138459	0.137107	0.183694	0.193016	0.13031	0.160337	0.14167	0.219186	0.21715	0.324286	0.215639	0.130315	0.192257	0.380903	0.229218	0.168651	0.184022	0.227598	0.181322	0.226256	0.20994	0.32611
10368-05441H	0.496493	0.356931	0.412764	0.458249	0.159966	0.295026	0.304523	0.296116	0.668143	0.188993	0.279605	0.457028	0.361431	0.348067	0.464551	0.42829	0.263993	0.369284	0.118725	0.432097	0.293522	0.159046	0.533432	0.251497	0.186515	0.76386	0.372115
10368-05449H	0.609007	0.672719	0.723278	0.639183	0.527129	0.549899	0.68263	0.645516	0.69919	0.78065	0.797535	0.640774	0.726702	0.76485	0.623719	0.534297	0.710626	0.754589	0.831532	0.561269	0.743306	0.630671	0.600757	0.703987	0.613183	0.161008	0.634355
10368-05451L	0.62844	0.651269	0.861985	0.734222	0.339337	0.213524	0.220512	0.218653	0.712419	0.278803	0.313241	0.774409	0.778111	0.409664	0.383027	0.592588	0.356974	0.248139	0.373338	0.739853	0.245316	0.807829	0.28982	0.290898	0.874942	0.853188	0.241631
10368-05453L	0.414224	0.520934	0.312227	0.272448	0.239599	0.218647	0.372347	0.302786	0.343785	0.228528	0.291324	0.394383	0.239612	0.205569	0.399503	0.210877	0.224008	0.138991	0.551841	0.276421	0.31005	0.520349	0.25749	0.152954	0.260181	0.207595	0.239826
10368-05459L	0.179456	0.303281	0.246	0.214126	0.223067	0.236634	0.223128	0.197737	0.381875	0.261963	0.275918	0.294879	0.204659	0.266109	0.170879	0.248533	0.464508	0.318136	0.272884	0.242347	0.149884	0.437734	0.392655	0.334194	0.209712	0.28049	0.52891
10368-05463L	0.527554	0.652555	0.578557	0.528469	0.538193	0.731051	0.750539	0.791488	0.724456	0.669801	0.816061	0.620722	0.353529	0.532709	0.552439	0.574467	0.747772	0.597732	0.601326	0.583311	0.804258	0.50915	0.532753	0.573883	0.602526	0.480216	0.555414
10368-05465L	0.0631128	0.162963	0.0582324	0.112281	0.194841	0.107414	0.18915	0.207383	0.212529	0.0595093	0.131046	0.184237	0.130022	0.187126	0.147413	0.13009	0.109163	0.0105452	0.190659	0.19844	0.118212	0.091714	0.0828428	0.192331	0.265767	0.199482	0.0584748
10368-05474L	0.0950455	0.0799764	0.125685	0.123045	0.116893	0.0764316	0.0936089	0.0986991	0.107058	0.0875833	0.0958184	0.101582	0.117655	0.175719	0.110644	0.118405	0.133536	0.0561485	0.0583346	0.0714729	0.072159	0.0877158	0.0689418	0.0667743	0.104207	0.0477017	0.0827438
10368-05475L	0.839157	0.89503	0.76329	0.715954	0.638488	0.55468	0.47652	0.505922	0.871946	0.887311	0.533057	0.596599	0.303065	0.546528	0.878791	0.93296	0.510408	0.534985	0.861864	0.838967	0.623976	0.847471	0.916692	0.58098	0.784449	0.499321	0.888601
10368-05479H	0.0555689	0.0183407	0.0785422	0	0.0499488	0.0615462	0.0497074	0.028235	0.0685844	0.0316818	0.0504055	0.0730432	0.140022	0.0694828	0.181089	0.110099	0.122954	0.171617	0.0253014	0.0749551	0.0171616	0.125937	0.207283	0.102122	0.00918045	0.606283	0.0935173
10368-05480H	0.181335	0.20906	0.177118	0.162956	0.203074	0	0.220162	0.20762	0.199791	0.0933887	0.181766	0.177998	0.202544	0.0860182	0.258271	0.208533	0.365093	0.374545	0.16668	0.219076	0.1849	0.0857049	0.155069	0.16982	0.148416	0.0106083	0.0443131
10368-05484H	0.257258	0.251267	0.18246	0.215292	0.190292	0.263602	0.259346	0.246712	0.211983	0.279909	0.169367	0.328821	0.2	0.183744	0.166593	0.258113	0.22407	0.17689	0.254888	0.21322	0.188094	0.231874	0.352987	0.235577	0.340486	0.458188	0.215513
10368-05485L	0.124919	0.142725	0.180082	0.104038	0.125448	0.172881	0.136356	0.148987	0.189446	0.254976	0.152654	0.230029	0.135018	0.134485	0.21894	0.131789	0.141424	0.166184	0.120034	0.322315	0.156155	0.205266	0.19688	0.127865	0.221941	0.0210318	0.181076
10368-05487H	0.534756	0.492642	0.544841	0.843856	0.540775	0.26293	0.326255	0.30529	0.579937	0.422678	0.24727	0.497013	0.596583	0.314748	0.549718	0.44977	0.392859	0.43666	0.48933	0.623956	0.348955	0.506776	0.542419	0.417077	0.433905	0.574734	0.415615
10368-05516H	0.320649	0.408509	0.310354	0.390962	0.389552	0.484701	0.653612	0.491846	0.30084	0.347166	0.550773	0.417627	0.311265	0.337381	0.378313	0.392693	0.448294	0.373609	0.344845	0.359151	0.582936	0.370076	0.306941	0.436944	0.387893	0.199906	0.286767
10368-05525H	0.06876	0.051811	0.106683	0.147208	0.15889	0.142716	0.192412	0.160337	0.171025	0.118998	0.224984	0.135579	0.0551017	0.108157	0.028014	0.0373564	0.158047	0.0718576	0.0432889	0.100943	0.181279	0.141464	0.0954906	0.170607	0.113251	0.173213	0.0687136
10368-05527H	0.121946	0.0707598	0.0832942	0.18394	0.0668898	0.0539421	0.0648815	0.0803673	0.0477757	0.0331619	0.0927975	0.0995159	0.169223	0.0437498	0.12502	0.0160811	0.0439383	0.108768	0.0117825	0.0590183	0.0983188	0.060326	0.0124781	0.0450858	0.0783338	0.0899765	0.0369905
10368-05548H	0.182097	0.170053	0.150302	0.184903	0.194504	0.11408	0.148066	0.187285	0.142589	0.14864	0.145921	0.171236	0.15858	0.168694	0.18633	0.175136	0.126622	0.162977	0.138148	0.117849	0.170148	0.128612	0.144594	0.18329	0.166987	0.16157	0.083734
10368-05557H	0.237465	0.35803	0.294874	0.282529	0.354508	0.483381	0.422029	0.356854	0.447801	0.474221	0.509192	0.52229	0.364349	0.537528	0.298309	0.348553	0.517421	0.267685	0.3204	0.417033	0.493377	0.411416	0.599948	0.416238	0.214876	0.252839	0.537254
10368-05559H	0.217315	0.288531	0.440332	0.38486	0.270768	0.387107	0.416067	0.436675	0.356763	0.372985	0.430433	0.332328	0.231107	0.302021	0.20548	0.0503183	0.336461	0.438708	0.265759	0.266648	0.447284	0.270318	0.237676	0.422943	0.337491	0.518168	0.416208
10368-05562H	0.62255	0.66427	0.620656	0.472778	0.632208	0.508104	0.626014	0.658402	0.497565	0.712663	0.567464	0.546158	0.62205	0.690739	0.513666	0.392201	0.61208	0.566117	0.542704	0.652046	0.554178	0.556201	0.647252	0.482877	0.633935	0.607561	0.700923
10368-05584L	0.318614	0.441738	0.322065	0.304223	0.393672	0.574629	0.463953	0.5026	0.484606	0.673437	0.539606	0.547683	0.303823	0.578568	0.428555	0.380645	0.482559	0.389023	0.504329	0.306503	0.501692	0.558479	0.355547	0.579313	0.359047	0.416244	0.533781
10368-0558L	0.349862	0.294343	0.447963	0.251794	0.273195	0.363706	0.200939	0.214979	0.379712	0.337208	0.187406	0.172379	0.286403	0.338252	0.407182	0.267756	0.334126	0.312613	0.264443	0.440721	0.178851	0.298859	0.167355	0.352332	0.219891	0.345637	0.133712
10368-05593L	0.568385	0.507857	0.583312	0.510047	0.239299	0.168438	0.291499	0.278282	0.225654	0.715487	0.268324	0.752975	0.755487	0.723893	0.326172	0.381489	0.17194	0.591648	0.472069	0.166982	0.354214	0.290994	0.356444	0.202627	0.338739	0.407108	0.686835
10368-05598L	0.111865	0.111031	0.142979	0.157411	0.235168	0.136515	0.172609	0.194411	0.171828	0.272197	0.129864	0.258017	0.113674	0.336266	0.261319	0.448535	0.109095	0.271781	0.170682	0.271108	0.175066	0.113445	0.0957608	0.137057	0.387533	0.156835	0.327683
10368-05599L	0.0491469	0.0587282	0	0.00700438	0.120462	0.176035	0.0862529	0.0939223	0.127394	0.110316	0.0370168	0.0344767	0	0	0	0.0850778	0	0.00869462	0.0748121	0	0.188424	0.00654183	0.135577	0.0657381	0.0176635	0.0402649	0.00664539
10368-0559H	0.817065	0.902472	0.890845	0.88444	0.859209	0.988785	0.872661	0.848391	0.822042	0.931901	0.889317	0.875357	0.89553	0.728283	0.884181	0.824353	0.837709	0.821891	0.904929	0.87698	0.929111	0.881281	0.887486	0.822565	0.840907	0.816282	0.813275
10368-05600L	0.20679	0.222674	0.228285	0.178782	0.163384	0.147685	0.125879	0.184963	0.163599	0.19714	0.189483	0.214933	0.195349	0.0724029	0.182307	0.177263	0.14177	0.0858087	0.189682	0.233181	0.160014	0.114912	0.225172	0.138307	0.173758	0.103671	0.32027
10368-05608L	0.256217	0.212764	0.319463	0.325436	0.190261	0.266266	0.280241	0.27359	0.278105	0.230818	0.20828	0.234003	0.262163	0.172201	0.124744	0.219524	0.2164	0.293122	0.196585	0.17006	0.238533	0.344149	0.28357	0.286115	0.171839	0.23465	0.315307
10368-05616H	0.255097	0.0799107	0.193208	0.302729	0.116507	0.141089	0.286509	0.360603	0.23563	0.00435572	0.220212	0.162174	0.0919427	0.0751405	0.190616	0	0.177336	0	0.0372021	0.0594744	0.2166	0.117498	0.0958643	0.197957	0.389066	0.0726867	0.0345587
10368-05627H	0.228548	0.278843	0.267001	0.390641	0.346534	0.145064	0.181548	0.14815	0.179341	0.171935	0.138093	0.742776	0.748093	0.685936	0.288412	0.315028	0.100223	0.00274183	0.310943	0.236943	0.101911	0.501563	0.400421	0.195234	0.256541	0.287031	0.129108
10368-05628H	0.302932	0.318023	0.320956	0.550106	0.539548	0.382922	0.35702	0.375521	0.361606	0.571848	0.453213	0.10834	0.0713518	0.00687453	0.448257	0.378578	0.420811	0.617438	0.409018	0.313636	0.535569	0.631029	0.483855	0.372267	0.457955	0.318325	0.245395
10368-05629L	0.37687	0.347416	0.404906	0.405966	0.461442	0.304786	0.407288	0.479736	0.456493	0.132524	0.233462	0.174975	0.132817	0.249158	0.183624	0.199078	0.23306	0.320018	0.340875	0.236698	0.379086	0.352814	0.278687	0.353713	0.454638	0.386168	0.213119
10368-05630H	0.116098	0.0709519	0.120253	0.180911	0.101896	0.265417	0.241139	0.223823	0.165574	0.188211	0.212641	0.134711	0.0708742	0.0524378	0.103	0.248243	0.223754	0.0974093	0.0988272	0.159997	0.157968	0.163167	0.141527	0.182085	0.143487	0.238184	0.217992
10368-0563L	0.395301	0.379856	0.313546	0.269589	0.431674	0.284958	0.371752	0.306147	0.353945	0.308762	0.373993	0.345798	0.27374	0.248814	0.398804	0.315066	0.442591	0.542889	0.3924	0.373731	0.352098	0.32786	0.154274	0.415351	0.341289	0.230665	0.301132
10368-05643L	0.484399	0.586916	0.529116	0.425458	0.58314	0.502745	0.523826	0.507114	0.566105	0.567999	0.511855	0.558699	0.316195	0.516889	0.574166	0.592736	0.437028	0.412671	0.632657	0.668327	0.488983	0.550587	0.576465	0.503169	0.552682	0.446068	0.46525
10368-05647H	0.531982	0.392275	0.621967	0.497838	0.56921	0.573538	0.521938	0.602833	0.620885	0.562998	0.597466	0.584825	0.449128	0.300165	0.349298	0.311132	0.523592	0.5165	0.351549	0.383878	0.576997	0.524907	0.382762	0.507325	0.592767	0.448587	0.280076
10368-05648H	0.417208	0.404953	0.406265	0.349162	0.381977	0.347565	0.413751	0.36037	0.468429	0.450889	0.358041	0.459139	0.294188	0.464209	0.339732	0.381821	0.482539	0.509639	0.396708	0.456469	0.275743	0.450641	0.458613	0.313201	0.403384	0.282662	0.476829
10368-0566L	0.165178	0.277755	0.267935	0.205592	0.265382	0.206733	0.265163	0.119089	0.219852	0.171413	0.250755	0.225998	0.175426	0.234825	0.162134	0.213109	0.0641016	0.141082	0.26296	0.219528	0.244467	0.220166	0.197726	0.26521	0.117514	0.462405	0.225587
10368-0567H	0.920815	0.925464	0.937825	0.995135	0.909487	0.913098	0.852353	0.924088	0.863737	0.9203	0.863872	0.960467	0.860442	0.943094	0.980954	0.943417	0.623954	0.988513	0.95895	0.924962	0.822155	0.914713	1	0.889781	0.952781	0.813907	0.91067
10368-0570H	0.0523154	0.112665	0.129532	0.209496	0.133935	0.147638	0.131443	0.141236	0.209666	0.102498	0.170814	0.105987	0.188809	0.0870031	0.125308	0.0883238	0.126288	0.093416	0.142432	0.207845	0.145324	0.128824	0.112757	0.189729	0.105923	0.204883	0.122343
10368-05742H	0.236602	0.317353	0.258799	0.285443	0.183965	0.273786	0.322496	0.432572	0.415446	0.28647	0.462982	0.426264	0.150026	0.276106	0.202116	0.205868	0.424157	0.358506	0.191486	0.45303	0.461331	0.258697	0.452004	0.361887	0.30106	0.254972	0.47531
10368-0575L	0.450752	0.542585	0.379043	0.40391	0.404696	0.381414	0.396082	0.369723	0.374858	0.33758	0.367366	0.302667	0.267555	0.439249	0.317353	0.163321	0.377226	0.345016	0.452379	0.405804	0.426723	0.319353	0.471853	0.43298	0.378373	0.302323	0.292943
10368-0576L	0.0630426	0.0463156	0.0864999	0.119813	0.0655792	0.0516923	0.0452569	0.0286846	0.0704331	0.0792124	0.0918255	0.020699	0.0648015	0.044725	0.0813307	0.0915755	0.1052	0.296434	0.0821358	0.0684032	0.103922	0.0404323	0.424278	0.0443001	0.0413759	0.296078	0.31646
10368-0578L	0.107294	0.195292	0.128017	0.0757696	0.133835	0.220065	0.234521	0.209617	0.340921	0.242184	0.226664	0.299254	0.102329	0.134121	0.116609	0.132733	0.220307	0.0278532	0.17874	0.16106	0.190265	0.314733	0.1863	0.22796	0.295451	0.200842	0.136484
10368-057L	0.292237	0.20003	0.0743339	0.342437	0.215635	0.1252	0.165195	0.205539	0.0865119	0.101128	0.107986	0.0580465	0.220528	0.114973	0.166749	0.260963	0.0868747	0.159645	0.161124	0.0543122	0.15613	0.0834472	0.083978	0.372894	0.130395	0.0359663	0.0259802
10368-0581H	0.385935	0.494369	0.479145	0.656686	0.522663	0.458461	0.583662	0.453252	0.533728	0.599097	0.410278	0.64407	0.362888	0.529694	0.181858	0.470049	0.3459	0.424544	0.637268	0.62781	0.385459	0.587436	0.648244	0.545782	0.344667	0.56377	0.360555
10368-0582L	0.204799	0.242141	0.263914	0.279188	0.241366	0.31324	0.368716	0.379261	0.268059	0.292716	0.336666	0.268348	0.290047	0.30531	0.27423	0.295181	0.489686	0.397835	0.238746	0.268787	0.382772	0.455656	0.359086	0.346879	0.237644	0.275659	0.176621
10368-0583H	0.25628	0.275528	0.242649	0.233516	0.278652	0.268068	0.264544	0.252844	0.286494	0.266458	0.215046	0.254876	0.208044	0.255102	0.25616	0.327523	0.29352	0.337494	0.322472	0.220918	0.244916	0.233576	0.0978491	0.190452	0.268658	0.25628	0.298684
10368-0586H	0.764731	0.700855	0.571973	0.590451	0.553761	0.761914	0.487008	0.723111	0.542681	0.579091	0.591229	0.771387	0.544473	0.670978	0.61521	0.778856	0.627204	0.437757	0.742623	0.774298	0.63464	0.635376	0.509673	0.63957	0.692745	0.328816	0.459211
10368-0587H	0.511221	0.469228	0.757055	0.802638	0.733813	0.536226	0.461429	0.64038	0.212555	0.606174	0.266611	0.893584	0.855545	0.849929	0.714702	0.922273	0.244329	0.800116	0.652959	0.727782	0.288756	0.733314	0.824937	0.653962	0.917165	0.472238	0.659049
10368-0594H	0.322128	0.436096	0.334507	0.211743	0.368056	0.28534	0.368523	0.300203	0.556285	0.44139	0.375972	0.25919	0.307037	0.374832	0.44237	0.30034	0.385521	0.695854	0.431021	0.333659	0.389296	0.363441	0.357021	0.265986	0.757554	0.30691	0.476756
10368-0595H	0.109896	0.172129	0.101177	0.0951315	0.0785627	0.223705	0.214952	0.186883	0.669039	0.0659724	0.393408	0.0598209	0.1183	0.138277	0.158955	0.0303116	0.551424	0.271312	0.110985	0.398414	0.464967	0.517401	0.0653813	0.213564	0.245433	0.529966	0.0788264
10368-0598L	0.138453	0.211728	0.312526	0.20227	0.370063	0.156014	0.332934	0.232582	0.291158	0.434257	0.227539	0.270709	0.2358	0.393646	0.286591	0.328983	0.242394	0.251764	0.277956	0.327845	0.205628	0.260951	0.399823	0.246175	0.313172	0.148989	0.316827
10368-0599H	0.0857088	0.123447	0.166085	0.229515	0.175574	0.160167	0.224187	0.194209	0.141926	0.145642	0.254136	0.19772	0.224172	0.204062	0.155442	0.121626	0.223591	0.127899	0.144631	0.169842	0.229813	0.20248	0.242832	0.15712	0.171678	0.23184	0.162696
10368-06101H	0.144178	0.123231	0.311944	0.321382	0.37588	0.0405372	0.0694208	0.0468559	0.477074	0.31547	0.0366336	0.326142	0.282609	0.304256	0.345954	0.371559	0.222905	0.334115	0.328413	0.413973	0.161895	0.311378	0.352953	0.127213	0.530332	0.406948	0.846273
10368-06104H	0.280347	0.265507	0.277165	0.167928	0.146236	0.265762	0.537348	0.140689	0.431815	0.198223	0.546126	0.443147	0.212544	0.218665	0.221256	0.217169	0.490255	0.316634	0.286449	0.278857	0.45309	0.150019	0.598175	0.0850745	0.242807	0.289827	0.346945
10368-06106H	0.472951	0.222226	0.196531	0.282262	0.0358262	0.0811823	0.0555255	0.0436775	0.0189591	0.146464	0.0903033	0.103569	0.189759	0.073918	0.0821489	0.138107	0.0788538	0.0800557	0.0829297	0.119307	0.0967118	0.115291	0.0373709	0.0383966	0.13025	0.331017	0.0503687
10368-06107L	0.816873	0.765121	0.822284	0.686691	0.346073	0.375136	0.34393	0.346056	0.282421	0.401225	0.413576	0.349	0.254962	0.328421	0.431788	0.425545	0.216831	0.295394	0.519899	0.321975	0.364569	0.580174	0.336748	0.34798	0.287836	0.201133	0.339217
10368-06108L	0.115851	0.0961468	0.0441172	0.0873929	0.249028	0.251691	0.247761	0.257678	0.244124	0.255298	0.187282	0.185095	0.246355	0.296537	0.231073	0.0949791	0.329206	0.290147	0.0876895	0.300642	0.225433	0.155747	0.261309	0.257786	0.23677	0.0720342	0.226574
10368-06110L	0.248716	0.201481	0.182383	0.193348	0.241386	0.309812	0.241253	0.287808	0.260337	0.242118	0.239845	0.18903	0.234521	0.236063	0.238746	0.239759	0.342591	0.283724	0.214807	0.533198	0.237767	0.219859	0.169646	0.323798	0.341813	0.304884	0.212613
10368-06118H	0.522104	0.535643	0.773233	0.583064	0.509603	0.715593	0.780632	0.543375	0.780749	0.726978	0.729743	0.689726	0.310017	0.755679	0.70717	0.559386	0.712994	0.736994	0.701547	0.611666	0.684412	0.635423	0.533744	0.65761	0.841982	0.550225	0.47773
10368-06121H	0.122117	0.454732	0.178177	0.186694	0.478964	0.218717	0.27228	0.510388	0.512863	0.590997	0.194481	0.371234	0.142145	0.279531	0.179199	0.173749	0.155198	0.17538	0.179295	0.540158	0.150751	0.214696	0.192247	0.193698	0.508716	0.181538	0.470379
10368-06124L	0.172295	0.182983	0.211198	0.202965	0.308493	0.298942	0.249537	0.263743	0.279325	0.245703	0.226348	0.318713	0.183612	0.357723	0.209088	0.219572	0.162778	0.123235	0.24421	0.29218	0.226843	0.252593	0.133402	0.207264	0.30502	0.273229	0.192082
10368-06126L	0.649004	0.691613	0.803362	0.725388	0.525977	0.280759	0.377196	0.358312	0.351191	0.455504	0.309335	0.579925	0.612115	0.510701	0.592837	0.556242	0.351191	0.731414	0.527552	0.500675	0.319762	0.395775	0.67598	0.305332	0.513178	0.344828	0.471208
10368-06133L	0.259417	0.31054	0.314467	0.247592	0.297296	0.335155	0.298457	0.323682	0.352572	0.246578	0.296333	0.307	0.26129	0.371944	0.413862	0.341286	0.419277	0.424452	0.353233	0.37165	0.310551	0.227275	0.399861	0.350475	0.33727	0.10197	0.327358
10368-06136H	0.112734	0.146118	0.14253	0.0787439	0.170831	0.144807	0.184493	0.15716	0.176619	0.187576	0.185146	0.155343	0.205205	0.143028	0.119384	0.13216	0.187751	0.222747	0.163761	0.141896	0.171883	0.10472	0.170122	0.238625	0.141416	0.153958	0.172079
10368-06137H	0.203383	0.186274	0.222505	0.0436697	0.335662	0.346466	0.263342	0.284774	0.322526	0.187018	0.31911	0.352697	0.215148	0.189808	0.24533	0.188231	0.211805	0.210609	0.186738	0.210887	0.183882	0.160404	0.190624	0.252094	0.147795	0.236837	0.28115
10368-06139L	0.0510986	0.225273	0.122702	0.0813915	0.211278	0.274649	0.100631	0.224595	0.202391	0.0793537	0.202613	0.279087	0.171049	0.187671	0.175642	0.131449	0.112041	0.0836063	0.197444	0.231441	0.231877	0.273984	0.191612	0.235874	0.0981741	0.173105	0.134794
10368-06143L	0.20772	0.358763	0.289528	0.157763	0.175253	0.309979	0.266263	0.233011	0.281771	0.203446	0.195672	0.157812	0.267525	0.193666	0.207113	0.165814	0.255434	0.245054	0.210102	0.165089	0.17007	0.156247	0.181986	0.280137	0.189675	0.340058	0.262398
10368-06144H	0.561997	0.3858	0.457867	0.357385	0.267161	0.41269	0.358481	0.271244	0.244892	0.676618	0.337027	0.649675	0.311697	0.492094	0.435217	0.30622	0.311905	0.525602	0.400662	0.297686	0.367918	0.417069	0.746025	0.28874	0.333245	0.282478	0.53695
10368-06149L	0.18666	0.226665	0.361494	0.331754	0.356534	0.179027	0.216854	0.186526	0.30335	0.392733	0.189316	0.275421	0.237927	0.360785	0.431133	0.350232	0.226732	0.309942	0.209883	0.479293	0.229211	0.397931	0.343089	0.0642652	0.415584	0.531117	0.417024
10368-06154L	0.160075	0.0265065	0.161537	0.121866	0.0936263	0.212497	0.151913	0.151082	0.147311	0.199559	0.127215	0.0840324	0.0816165	0.13236	0.0538144	0.113487	0.115497	0.0853102	0.0377869	0.12958	0.111404	0.191745	0.104095	0.216491	0.136401	0.131404	0.0408315
10368-06156L	0.891371	0.958695	0.776901	0.677897	0.862193	0.827012	0.865628	0.766144	0.886989	0.854049	0.822559	0.569941	0.346836	0.730301	0.852057	0.691998	0.619226	0.664457	0.812158	0.702889	0.837479	0.743543	0.706724	0.689983	1	0.581884	0.662333
10368-06158L	0.302332	0.299217	0.37673	0.185376	0.251957	0.39674	0.233977	0.255825	0.325058	0.171689	0.174268	0.138492	0.206992	0.284278	0.227005	0.176196	0.234853	0.0914931	0.285969	0.205569	0.160943	0.144251	0.167544	0.382741	0.355766	0.300922	0.182772
10368-0615L	0.268066	0.233839	0.270265	0.0888175	0.0219328	0.0313928	0.0600798	0.0318219	0.0275189	0.188483	0.013818	0.00153434	0.0548837	0.0135091	0.0462703	0.160536	0.248049	0.249513	0.244249	0.270321	0.0247766	0.0606208	0.0306178	0.28619	0.329166	0.136209	0.39873
10368-06163H	0.490071	0.677013	0.619346	0.566215	0.873948	0.802379	0.66967	0.826277	0.826386	0.831824	0.771205	0.848113	0.634643	0.74506	0.655948	0.774215	0.418173	0.6306	0.650114	0.852424	0.80654	0.893558	0.646643	0.769847	0.894181	0.900496	0.431394
10368-06169L	0.367404	0.299444	0.325758	0.0664102	0.307036	0.444666	0.333974	0.319739	0.313662	0.327388	0.341822	0.304579	0.254421	0.27306	0.322906	0.318659	0.266197	0.247786	0.25693	0.34638	0.360006	0.298711	0.336359	0.360487	0.303601	0.379617	0.323329
10368-06173L	0.33409	0.441716	0.393704	0.388826	0.294852	0.464457	0.333544	0.527887	0.506407	0.436175	0.511575	0.516461	0.279342	0.427544	0.417156	0.479027	0.512327	0.488461	0.553208	0.500865	0.471673	0.491145	0.218469	0.455635	0.571699	0.335216	0.234093
10368-06175H	0.230143	0.208609	0.120679	0.174402	0.189429	0.175773	0.213345	0.214835	0.124434	0.175424	0.225685	0.111668	0.229165	0.176474	0.11272	0.182562	0.231162	0.246577	0.209426	0.145244	0.269885	0.233841	0.14648	0.24493	0.236177	0.264523	0.169656
10368-06176L	0.424693	0.47595	0.367263	0.507304	0.487811	0.380792	0.344591	0.363834	0.335337	0.292087	0.374847	0.485584	0.28722	0.334554	0.241794	0.350977	0.402815	0.348434	0.24587	0.309497	0.375827	0.227542	0.324566	0.324628	0.331528	0.247307	0.167734
10368-06177L	0.313996	0.265049	0.422694	0.247233	0.31014	0.493005	0.373092	0.17253	0.360288	0.379299	0.351802	0.273309	0.274319	0.435716	0.356661	0.393209	0.587177	0.241207	0.450468	0.372189	0.342578	0.485446	0.486056	0.461136	0.420183	0.388597	0.439084
10368-06178L	0.117666	0.155126	0.170798	0.210309	0.118638	0.0943924	0.105132	0.11089	0.106824	0.13246	0.135257	0.158882	0.191195	0.204973	0.141364	0.139089	0.117364	0.0922868	0.15984	0.00284397	0.136889	0.16796	0.149138	0.133475	0.149629	0.121086	0.148676
10368-06181H	0.283802	0.332036	0.320322	0.316434	0.309208	0.31075	0.357076	0.716644	0.371461	0.343861	0.353036	0.32827	0.2624	0.266085	0.311745	0.25553	0.307159	0.294621	0.389411	0.372843	0.322541	0.248447	0.400606	0.293944	0.333237	0.320791	0.269827
10368-06182L	0.189352	0.149466	0.244257	0.317086	0.131023	0.103671	0.13562	0.174698	0.1454	0.094961	0.148195	0.181885	0.191462	0.143405	0.195095	0.108552	0.105234	0.231414	0.142832	0.11788	0.147475	0.0948199	0.118474	0.1503	0.050118	0.0732857	0.131728
10368-06186H	0.450805	0.656857	0.392992	0.196108	0.556828	0.245925	0.324018	0.706752	0.482034	0.504666	0.300274	0.092712	0.251202	0.232429	0.406738	0.251989	0.239799	0.39206	0.183641	0.222522	0.606346	0.223628	0.0959908	0.28353	0.38854	0.221914	0.32318
10368-06188L	0.279249	0.231363	0.273108	0.11349	0.0243711	0.0205892	0.0626885	0.0553657	0.0230936	0.0411594	0.0178692	0.051727	0.133835	0.0181967	0.0367882	0.0634718	0.110768	0.0925364	0.0348764	0.0483898	0.0221629	0.0528502	0.00880516	0.0411339	0.0302208	0.0551029	0.0182586
10368-0618L	0.109078	0.00347163	0.042429	0.151154	0.0486088	0.00663818	0	0	0.059371	0.0466002	0	0.032718	0.00792386	0.0203416	0.0319461	0.031137	0.016769	0.158808	0.0157587	0.0208232	0.0058589	0.057722	0.040206	0	0	0.0539363	0
10368-06191L	0.166925	0.332723	0.315381	0.314754	0.375455	0.324305	0.362312	0.515003	0.210535	0.304107	0.324696	0.321261	0.227385	0.249976	0.343071	0.252102	0.337408	0.21283	0.334812	0.328868	0.324723	0.360971	0.25579	0.362033	0.310665	0.330706	0.230992
10368-06194H	0.672791	0.582376	0.72953	0.783686	0.744759	0.219715	0.255081	0.268715	0.439022	0.469833	0.233909	0.670013	0.504392	0.626805	0.687998	0.612443	0.185252	0.291442	0.701551	0.623443	0.216846	0.464079	0.69929	0.304047	0.813517	0.818615	0.36059
10368-06195H	0.0273743	0.000889252	0.0456612	0	0.0886829	0.169255	0.0369022	0.154009	0.055243	0.122588	0.027864	0.0314173	0.118785	0.066776	0.0882884	0.144297	0.097626	0.280871	0.0467465	0.236895	0.0582084	0.182318	0.135126	0.266778	0.0105642	0.0555261	0.0960703
10368-06199L	0.102683	0.00366446	0.0724645	0.057323	0.0291347	0.100888	0.00516544	0.0450747	0.043082	0.0774548	0.0950126	0.106605	0.0932594	0	0.0571326	0.0618672	0.16841	0.0970385	0.00856253	0.0621865	0.0306769	0.0451805	0.113105	0.0498586	0.032262	0.0618629	0.0309623
10368-061H	0.264921	0.291684	0.46605	0.357588	0.332271	0.257947	0.206665	0.183771	0.219534	0.478011	0.194799	0.254069	0.250869	0.441494	0.259537	0.255527	0.290648	0.290216	0.219959	0.441389	0.182265	0.632918	0.317315	0.221576	0.50919	0.654041	0.389676
10368-06204H	0.26374	0.279726	0.309471	0.283861	0.419555	0.379394	0.542617	0.418759	0.445403	0.501177	0.706434	0.321131	0.270842	0.35019	0.322606	0.343816	0.585915	0.436209	0.34652	0.396667	0.739425	0.439754	0.475763	0.424458	0.390985	0.361847	0.570737
10368-06212L	0.0922563	0.143774	0.17963	0.201899	0.185682	0.0929545	0.122788	0.0775807	0.171901	0.0747788	0.142187	0.151785	0.12303	0.123068	0.214793	0.112926	0.292739	0.246202	0.107474	0.128618	0.120114	0.139033	0.0326109	0.180113	0.112022	0.317196	0.235404
10368-06213L	0.705028	0.675258	0.594023	0.474657	0.65823	0.649452	0.670207	0.661922	0.584784	0.712039	0.641591	0.705208	0.689715	0.719738	0.688974	0.674688	0.557366	0.828762	0.622721	0.764292	0.634492	0.502355	0.608325	0.653874	0.654858	0.4395	0.542422
10368-06214L	0.388571	0.259665	0.362468	0.317264	0.203939	0.127039	0.225676	0.271933	0.224775	0.169602	0.232129	0.16917	0.181486	0.171208	0.222309	0.240265	0.325846	0.1796	0.228081	0.152436	0.218902	0.137445	0.181432	0.308564	0.160383	0.114922	0.222191
10368-06217L	0.550047	0.302224	0.265041	0.312991	0.252474	0.389042	0.465758	0.409717	0.332531	0.356923	0.49998	0.211325	0.245721	0.274292	0.272947	0.334128	0.525315	0.484261	0.236202	0.337905	0.446826	0.310231	0.327232	0.345809	0.332244	0.289096	0.322634
10368-06221L	0.0398592	0.027009	0.0546396	0.0593687	0.141452	0.0136109	0.0920871	0.0646294	0.0940801	0.0615711	0.0704375	0.103017	0.154219	0.100036	0.0435986	0.053041	0.0967385	0.187565	0	0.202503	0.0538868	0.0481485	0.027648	0.0309801	0.105109	0.0783612	0.132807
10368-06223L	0.426459	0.3145	0.414636	0.337949	0.288386	0.351022	0.439695	0.43811	0.298918	0.254724	0.403197	0.170485	0.188697	0.207232	0.179099	0.269857	0.384382	0.18407	0.145613	0.106348	0.39055	0.291698	0.139447	0.477633	0.123791	0.313437	0.290431
10368-06225L	0.808441	0.765371	0.698683	0.75063	0.878154	0.868377	0.742091	0.840186	0.87607	0.845356	0.940504	0.803557	0.594128	0.885361	0.902087	0.810911	0.85444	0.80809	0.905348	0.664189	0.839117	0.815237	0.945843	0.862823	0.920436	0.754848	0.861989
10368-06226L	0.509805	0.643992	0.464465	0.41063	0.447635	0.90017	0.917559	0.908441	0.690156	0.414258	0.951234	0.480473	0.286585	0.489852	0.429343	0.44346	0.768976	0.439251	0.792672	0.482087	0.91276	0.455611	0.425017	0.724964	0.791562	0.468007	0.426981
10368-06227L	0.370025	0.47455	0.406572	0.355096	0.4107	0.0146417	0.121361	0.158962	0.640932	0.413363	0.27747	0.432049	0.0236314	0.0847641	0.372296	0.311644	0.0784134	0.0396222	0.883918	0.468513	0.286572	0.460618	0.545363	0.463199	0.983334	0.538271	0.0391576
10368-06228L	0.00430675	0.00455744	0.00377367	0.000497576	0.214688	0.249346	0.244477	0.263718	0.132116	0	0.126526	0.0349615	0.0021187	0	0.111272	0.171505	0.215927	0.233352	0.00601465	0.0992513	0.124109	0.205153	0.0180746	0.16707	0.107908	0.229567	0.155188
10368-06229L	0.556996	0.488829	0.72451	0.663794	0.252554	0.603508	0.379806	0.442922	0.401497	0.644812	0.674919	0.620166	0.618532	0.675382	0.337036	0.316387	0.366604	0.34813	0.545118	0.459725	0.613649	0.388956	0.407066	0.487201	0.397227	0.394616	0.236024
10368-06235H	0.553782	0.615664	0.528518	0.605893	0.373892	0.668932	0.603409	0.661987	0.558538	0.37062	0.543769	0.386839	0.436509	0.568297	0.453533	0.509767	0.628059	0.511654	0.541754	0.519466	0.516852	0.555004	0.391499	0.668758	0.419788	0.0993039	0.383133
10368-06236L	0.173141	0.19236	0.238542	0.137731	0.302514	0.322641	0.209341	0.180916	0.180517	0.267122	0.223388	0.254109	0.243856	0.30926	0.216447	0.25887	0.0937594	0.170942	0.280657	0.302305	0.246037	0.18622	0.305847	0.183519	0.248396	0.33879	0.33375
10368-06240H	0.269468	0.364531	0.600394	0.467465	0.373418	0.287889	0.22105	0.170168	0.382844	0.378128	0.265323	0.579793	0.49734	0.764817	0.429534	0.396284	0.216382	0.41892	0.618388	0.766472	0.344863	0.540517	0.532467	0.108237	0.530081	0.745143	0.5257
10368-06242L	0.333746	0.452942	0.393385	0.364443	0.535775	0.598649	0.771738	0.609151	0.463365	0.402258	0.681547	0.462913	0.25076	0.271205	0.38927	0.412278	0.801527	0.334571	0.422112	0.534036	0.628002	0.441054	0.444634	0.63694	0.619701	0.427377	0.238865
10368-06247L	0.182158	0.161781	0.234607	0.294779	0.418517	0.216119	0.261613	0.274947	0.231763	0.344539	0.311602	0.321487	0.0875766	0.138031	0.275748	0.401064	0.326005	0.368604	0.215701	0.05855	0.334609	0.313326	0.0906087	0.342752	0.365133	0.251987	0.188239
10368-0624L	0.51879	0.360542	0.549545	0.557748	0.434065	0.654717	0.651801	0.570576	0.498296	0.50028	0.556019	0.545785	0.260619	0.560336	0.265322	0.308143	0.560125	0.452664	0.486262	0.461388	0.497031	0.378701	0.459403	0.607154	0.346652	0.605238	0.324953
10368-06250H	0.387061	0.518479	0.41017	0.381493	0.540923	0.0729618	0.173551	0.20073	0.504736	0.509194	0.223149	0.624977	0.300687	0.761632	0.723853	0.465745	0.305262	0.386332	0.574869	0.85962	0.289433	0.495801	0.708281	0.455161	0.640304	0.195169	0.549189
10368-06251H	0.292706	0.219189	0.188946	0.261294	0.0538169	0.202343	0.185743	0.11723	0.143469	0.152085	0.103505	0.15346	0.19898	0.157872	0.17668	0.115415	0.123451	0.202684	0.179758	0.235487	0.16151	0.193776	0.136474	0.210626	0.146402	0.221596	0.182342
10368-06252H	0.238578	0.0973139	0.241984	0.175253	0.119847	0.206009	0.15972	0.163109	0.20387	0.0781325	0.185826	0.119633	0.106778	0.0799368	0.214638	0.272596	0.230084	0.162021	0.057303	0.187572	0.100827	0.317054	0.151702	0.108152	0.172261	0.0882341	0.00105422
10368-06259L	0.702476	0.726976	0.776842	0.851621	0.641386	0.566448	0.530703	0.541186	0.394554	0.617578	0.0480323	0.477523	0.315801	0.621346	0.514923	0.567472	0.469511	0.645462	0.598031	0.561491	0.518039	0.620811	0.483754	0.0765092	0.61186	0.500814	0.478018
10368-0625L	0.207716	0.165499	0.256465	0.105918	0.250918	0.148605	0.112996	0.111237	0.183644	0.0974433	0.0524832	0.164384	0.0336288	0.0514623	0.282643	0.216496	0.108865	0.136124	0.0868973	0.262062	0.0677641	0.0630671	0.11433	0.117579	0.307463	0.0546561	0.201381
10368-06260H	0.701055	0.673302	0.857208	0.851333	0.546744	0.504679	0.657016	0.660216	0.481521	0.576601	0.70618	0.536059	0.534814	0.550227	0.545592	0.497304	0.591668	0.510503	0.5489	0.495704	0.718199	0.569073	0.540712	0.558587	0.484933	0.511418	0.510073
10368-06261L	0.241156	0.342488	0.286286	0.335735	0.46207	0.449915	0.351852	0.458167	0.559052	0.543474	0.33166	0.606118	0.289575	0.330167	0.334403	0.400682	0.236668	0.45095	0.42048	0.470725	0.357956	0.517533	0.305807	0.396116	0.458201	0.418566	0.34567
10368-06262L	0.2096	0.152097	0.145007	0.115037	0.262714	0.0601801	0.130819	0.161887	0.22298	0.057196	0.121572	0.284228	0.128201	0.0863083	0.162972	0.227261	0.126478	0.162966	0.158961	0.153893	0.1255	0.142602	0.2248	0.110264	0.194628	0.167717	0.381707
10368-06263H	0.166033	0.155806	0.154963	0.0703534	0.171433	0.192351	0.174071	0.210929	0.123652	0.155332	0.188713	0.154855	0.199701	0.18119	0.162371	0.124389	0.317841	0.245813	0.109406	0.166618	0.133641	0.108412	0.178385	0.222182	0.209295	0.0899834	0.168831
10368-06264H	0.0831922	0.0450284	0.0977077	0.049843	0.145416	0.177444	0.226566	0.186713	0.1599	0.218093	0.136265	0.194952	0.203817	0.141495	0.185599	0.189278	0.396899	0.387638	0.105224	0.144026	0.118491	0.0985359	0.2493	0.166821	0.144355	0.126977	0.241408
10368-06265H	0.187954	0.179734	0.285016	0.246313	0.281226	0.219478	0.298345	0.283102	0.337677	0.261342	0.317653	0.295652	0.216214	0.263424	0.196974	0.177353	0.138596	0.103917	0.199099	0.337612	0.313953	0.222832	0.205759	0.200543	0.288315	0.195124	0.289752
10368-06266L	0.406317	0.297968	0.17534	0.175871	0.217955	0.202248	0.221721	0.159734	0.198599	0.135044	0.210584	0.20375	0.202654	0.169869	0.179461	0.243456	0.0377622	0.216562	0.203371	0.174977	0.217805	0.138156	0.0590497	0.235688	0.127005	0.253509	0.174269
10368-06267H	0.231442	0.114323	0.24432	0.156176	0.226747	0.171526	0.202639	0.18403	0.236699	0.202905	0.189542	0.172045	0.172003	0.076578	0.242588	0.248884	0.365231	0.411469	0.0465464	0.0506162	0.194169	0.251423	0.186557	0.270378	0.193084	0.194182	0.0693002
10368-06275H	0.469318	0.412948	0.591633	0.39188	0.399009	0.564605	0.685468	0.567104	0.560916	0.227023	0.546117	0.390757	0.304587	0.327472	0.212749	0.340368	0.45618	0.310429	0.34855	0.292346	0.479589	0.45188	0.45367	0.450808	0.48536	0.393161	0.478272
10368-06277H	0.140202	0.198864	0.108455	0.257957	0.124732	0.229628	0.143779	0.176723	0.121892	0.126173	0.200831	0.193861	0.175097	0.168546	0.0958529	0.134281	0.0843775	0.0850675	0.213818	0.204895	0.219301	0.1422	0.0733186	0.128353	0.169853	0.187113	0.196526
10368-0627H	0.5984	0.507116	0.562706	0.350175	0.38817	0.606898	0.645706	0.591643	0.330404	0.421686	0.585554	0.339335	0.26113	0.343785	0.364349	0.420983	0.622841	0.381778	0.44236	0.266652	0.65495	0.338383	0.292573	0.722969	0.410678	0.420321	0.411764
10368-06284L	0.180478	0.162547	0.218208	0.20305	0.165366	0.342997	0.19812	0.22531	0.257441	0.0936659	0.254418	0.1605	0.27978	0.196061	0.133883	0.177887	0.26894	0.197114	0.121275	0.11344	0.222846	0.0983065	0.1728	0.225446	0.178951	0.374093	0.148311
10368-06285L	0.432596	0.458776	0.351264	0.472455	0.429525	0.0862107	0.191498	0.175587	0.181441	0.190444	0.125881	0.382974	0.299586	0.200511	0.640006	0.338514	0.191197	0.1539	0.28003	0.336703	0.143905	0.668434	0.406146	0.0915812	0.522775	0.149335	0.250939
10368-06288H	0.282123	0.280021	0.26254	0.247576	0.258044	0.270267	0.203346	0.2564	0.187886	0.260346	0.198385	0.201785	0.1865	0.261814	0.255399	0.205669	0.216326	0.0876887	0.312836	0.243403	0.214962	0.352956	0.255972	0.273634	0.304791	0.0726875	0.232282
10368-06291L	0.471689	0.483317	0.311219	0.330924	0.486536	0.454758	0.411779	0.357475	0.34675	0.486866	0.478449	0.351443	0.258842	0.26375	0.358269	0.41455	0.421636	0.242232	0.405795	0.359809	0.475242	0.317137	0.330398	0.427885	0.516415	0.314876	0.325513
10368-06298L	0.489342	0.615785	0.556629	0.555481	0.423687	0.547195	0.484679	0.45328	0.49861	0.393338	0.684654	0.348569	0.0727898	0.149428	0.320023	0.306317	0.600367	0.389251	0.401412	0.433904	0.547169	0.453494	0.314516	0.549974	0.438264	0.395874	0.42931
10368-06299L	0.44871	0.438061	0.478393	0.213438	0.463113	0.456924	0.444948	0.497377	0.445467	0.329002	0.44428	0.239252	0.125001	0.220885	0.268156	0.163404	0.428517	0.356631	0.482068	0.326363	0.506823	0.249023	0.0222804	0.47223	0.407448	0.167967	0.40085
10368-06302L	0.0703871	0.0477926	0.0785401	0.0706753	0.119519	0.0091116	0.0464526	0.00879232	0.0740351	0.0962949	0.0249081	0.0259494	0.0157922	0.135998	0.109674	0.195174	0.0443842	0.147072	0.111907	0.0159682	0.189333	0.0709056	0.0330224	0.00908357	0.0536228	0.0141196	0.282462
10368-0631H	0.90812	0.900004	0.929941	0.827753	0.717731	0.684045	0.771702	0.779851	0.705087	0.886761	0.697814	0.931462	0.609186	0.870691	0.777744	0.720219	0.694026	0.859775	0.86023	0.721843	0.767318	0.880412	0.58635	0.759057	0.861204	0.797238	0.703796
10368-06322L	0.859001	0.638653	0.442674	0.895529	0.608054	0.290934	0.430214	0.404252	0.468427	0.703325	0.317348	0.49391	0.263479	0.294663	0.642354	0.741908	0.302408	0.606926	0.572032	0.371793	0.399117	0.339393	0.402086	0.231254	0.71785	0.246283	0.57722
10368-06328H	0.298878	0.335454	0.349522	0.336672	0.290719	0.126734	0.139385	0.146937	0.236521	0.349275	0.145212	0.263707	0.227122	0.33233	0.340631	0.245455	0.159255	0.29658	0.357782	0.260223	0.189481	0.342678	0.531505	0.224048	0.235863	0.24393	0.418385
10368-06332L	0.0704911	0.0337236	0.0985634	0.0366733	0.000361	0.0773012	0	0.0586579	0.0263338	0.00843319	0	0.0215708	0.0497939	0.0257697	0.08843	0.0802746	0.072213	0.08591	0	0.0062549	0.0417746	0.039727	0.0709417	0	0.0279408	0.0808979	0.0203413
10368-0633H	0.165237	0.127608	0.138604	0.0747468	0.179342	0.249205	0.184809	0.0765857	0.248159	0.193919	0.201518	0.252519	0.232337	0.223973	0.126045	0.137966	0.19766	0.21923	0.11296	0.202682	0.184602	0.160779	0.242554	0.199199	0.178129	0.227971	0.275034
10368-06341L	0.331177	0.257123	0.280761	0.265546	0.217413	0.186389	0.184387	0.196949	0.206184	0.260916	0.196647	0.193778	0.250183	0.242484	0.231684	0.227374	0.187803	0.280617	0.225881	0.107115	0.194386	0.196998	0.145508	0.170995	0.273884	0.263625	0.28368
10368-0634H	0.337057	0.368911	0.403485	0.368486	0.432371	0.487473	0.542798	0.485392	0.490893	0.480016	0.530553	0.512232	0.253212	0.470323	0.383588	0.416722	0.481107	0.330347	0.359258	0.486639	0.484615	0.524382	0.55304	0.501666	0.422919	0.473246	0.48103
10368-06350L	0.162543	0.182946	0.162177	0.130294	0.204428	0.117737	0.200164	0.176758	0.205983	0.12099	0.172753	0.150433	0.147125	0.1494	0.184679	0.0813539	0.180908	0.217825	0.0834797	0.0813714	0.178878	0.152859	0.0949519	0.158169	0.155784	0.0904898	0.146385
10368-06352H	0.323477	0.423535	0.256589	0.304683	0.239828	0.520913	0.652042	0.685993	0.395439	0.244595	0.665392	0.263876	0.24539	0.299389	0.335587	0.332594	0.412947	0.249599	0.313686	0.294803	0.569305	0.26587	0.246398	0.335154	0.307446	0.333321	0.245831
10368-06359H	0.072958	0	0.112734	0.0508629	0.0166479	0.108819	0.11587	0.0157361	0.146608	0.149108	0.11238	0.0722261	0.0265482	0.167106	0.0798552	0.115998	0.101938	0	0.0870048	0.100241	0.0254756	0.154208	0.108207	0.0093172	0.102712	0.095543	0.148884
10368-0635H	0.362498	0.338293	0.22933	0.3138	0.408839	0.278711	0.213302	0.226595	0.134891	0.295056	0.283126	0.459626	0.408113	0.414969	0.386467	0.309083	0.229704	0.406336	0.37993	0.276532	0.274263	0.219831	0.451188	0.239259	0.262346	0.0759694	0.382674
10368-06361L	0.194368	0.206371	0.292897	0.0890901	0.12188	0.285792	0.23604	0.148641	0.26582	0.199131	0.19627	0.247644	0.254075	0.224423	0.191915	0.155694	0.148901	0.153911	0.178355	0.24773	0.0813943	0.199764	0.25666	0.193309	0.150898	0.208678	0.176845
10368-06362L	0.19416	0.122968	0.171777	0.166067	0.261739	0.142221	0.270941	0.184921	0.264716	0.229766	0.173913	0.38832	0.158621	0.41698	0.333404	0.119449	0.117272	0.307566	0.176694	0.353834	0.151945	0.306553	0.285955	0.18186	0.26771	0.377935	0.541846
10368-06365H	0.353699	0.272014	0.314849	0.34187	0.253737	0.325132	0.250723	0.245079	0.291104	0.214532	0.262397	0.343579	0.256588	0.183811	0.290878	0.235333	0.306084	0.244564	0.197492	0.421149	0.269538	0.210169	0.216	0.259449	0.254629	0.224224	0.13391
10368-06370H	0.304646	0.308964	0.277801	0.218845	0.235003	0.287517	0.258848	0.316589	0.337364	0.242986	0.240572	0.202407	0.257365	0.235099	0.412915	0.309589	0.461925	0.458113	0.282847	0.309863	0.264262	0.225861	0.275279	0.301419	0.254365	0.303737	0.272016
10368-06371H	0.330053	0.282269	0.0354459	0.26314	0.319912	0.0808052	0.364776	0.0464552	0.0362213	0.287489	0.302602	0.294698	0.155658	0.0631165	0.370972	0.330051	0.0557922	0.318522	0.0518577	0.0486644	0.330513	0.280063	0.360485	0.0433169	0.384652	0.0429983	0.330568
10368-06373L	0.226449	0.241074	0.315585	0.397462	0.290501	0.342214	0.342536	0.333203	0.274824	0.160592	0.257742	0.360154	0.223495	0.269779	0.303626	0.234808	0.244038	0.270552	0.365239	0.392231	0.29163	0.187099	0.272606	0.242863	0.281053	0.214028	0.182901
10368-06376H	0.303395	0.302284	0.505601	0.271687	0.289536	0.219638	0.629597	0.255924	0.476063	0.327451	0.310028	0.572816	0.240193	0.274007	0.385415	0.364199	0.212755	0.199134	0.271166	0.23373	0.216327	0.203232	0.294426	0.306318	0.300937	0.291447	0.194073
10368-06378H	0.523385	0.486947	0.535338	0.397364	0.351658	0.468202	0.447586	0.444053	0.615732	0.466111	0.482055	0.508614	0.297041	0.457233	0.389987	0.441068	0.551383	0.524399	0.390649	0.418333	0.44749	0.460092	0.415219	0.434018	0.400755	0.398511	0.536567
10368-06386L	0.199526	0.232347	0.130423	0.249732	0.16306	0.118926	0.183765	0.148045	0.0546003	0.180386	0.239169	0.175378	0.100392	0.153514	0.140737	0.0629065	0.0961354	0.130829	0.219242	0.179061	0.190968	0.170501	0.190277	0.163124	0.0362393	0.2675	0.189389
10368-06390L	0.747769	0.782459	0.716797	0.627999	0.810188	0.774042	0.761026	0.720055	0.689857	0.762105	0.888866	0.816299	0.70428	0.889746	0.834576	0.809331	0.811563	0.952047	0.87085	0.87748	0.874234	0.679545	0.732792	0.745982	0.774711	0.0249691	0.780344
10368-06391H	0.394477	0.388508	0.31259	0.269924	0.32117	0.230217	0.231691	0.209356	0.207515	0.285506	0.232081	0.266056	0.225144	0.358997	0.241673	0.335399	0.356995	0.23765	0.359733	0.256804	0.219886	0.254181	0.237643	0.207864	0.251284	0.231942	0.329998
10368-06393L	0.862662	0.880908	0.73108	0.477351	0.854317	0.639597	0.679631	0.669582	0.68052	0.644046	0.778822	0.522248	0.266597	0.427007	0.722082	0.66975	0.652699	0.529295	0.830242	0.623397	0.726074	0.571252	0.564443	0.702475	0.611263	0.466718	0.627127
10368-06394L	0.704129	0.830566	0.686935	0.462177	0.836953	0.759411	0.647059	0.686099	0.607347	0.647944	0.723456	0.371457	0.302809	0.413218	0.788967	0.682637	0.755112	0.587739	0.884365	0.552308	0.784055	0.54257	0.612721	0.690519	0.711527	0.492728	0.631663
10368-06396L	0.257535	0.204157	0.31308	0.318932	0.30799	0.313168	0.324112	0.327361	0.0734983	0.204806	0.322563	0.343267	0.241317	0.19492	0.123317	0.172638	0.343695	0.268733	0.193926	0.267893	0.313968	0.301549	0.141994	0.3293	0.317455	0.257365	0.235771
10368-06397L	0.019088	0.0657713	0.0636909	0.00368242	0.241502	0.223374	0.047069	0.0660098	0.223737	0.0567095	0.179083	0.104378	0	0.00434089	0.0772898	0.0444334	0.0645347	0.0776998	0.062025	0.114315	0.22502	0.234794	0.0225539	0.0532062	0.185421	0.0488125	0.00693896
10368-06401H	0.456922	0.508493	0.439793	0.403014	0.477772	0.570677	0.465979	0.498013	0.489335	0.550905	0.505848	0.499052	0.266263	0.484763	0.502929	0.340933	0.390078	0.553454	0.50896	0.504513	0.498141	0.368727	0.528095	0.405746	0.480875	0.530605	0.529605
10368-06403L	0.0936864	0.425297	0.365476	0.346401	0.26768	0.37848	0.376513	0.41656	0.408423	0.390054	0.337318	0.154517	0.240898	0.223324	0.147645	0.00257581	0.357518	0.262159	0.121809	0.337362	0.311795	0.35061	0.293328	0.374957	0.847969	0.332867	0.590054
10368-06407L	0.156451	0.112394	0.0833867	0.0439752	0.146861	0.183173	0.191134	0.242557	0.132558	0.0843558	0.213225	0.172211	0.236511	0.1917	0.150908	0.143036	0.241688	0.334064	0.0657901	0.207889	0.168003	0.0448795	0.0995134	0.260015	0.146651	0.187698	0.14345
10368-06409H	0.364313	0.456332	0.311333	0.336684	0.405264	0.326762	0.519416	0.524006	0.399127	0.639466	0.364239	0.412512	0.324753	0.406396	0.389446	0.365263	0.343793	0.497413	0.482582	0.482997	0.374857	0.438899	0.244316	0.42139	0.454257	0.466055	0.233059
10368-06410L	0.210864	0.191882	0.213863	0.202831	0.167778	0.221274	0.259458	0.316845	0.192449	0.254031	0.25606	0.233194	0.191663	0.249602	0.164314	0.181011	0.133587	0.163051	0.266369	0.27598	0.214997	0.231676	0.237905	0.248669	0.407446	0.284623	0.224351
10368-06415H	0.287004	0.212118	0.104086	0.336557	0.143315	0.176123	0.237651	0.256448	0.0846234	0.221462	0.185665	0.100727	0.183049	0.143232	0.243638	0.225205	0.175195	0.190949	0.214457	0.078592	0.229232	0.168004	0.152087	0.181018	0.141856	0.261809	0.148476
10368-06417H	0.15047	0.223847	0.23832	0.21158	0.198478	0.187465	0.176044	0.167281	0.204887	0.210519	0.169151	0.174702	0.223804	0.212636	0.195124	0.105386	0.132238	0.0894186	0.232797	0.189616	0.163244	0.21969	0.187973	0.216829	0.195681	0.770501	0.202448
10368-06418L	0.155547	0.120128	0.239489	0.246014	0.356575	0.479601	0.308008	0.440204	0.439153	0.38929	0.371812	0.344481	0.256154	0.390849	0.260721	0.205544	0.312189	0.318458	0.293051	0.357634	0.286854	0.217337	0.363264	0.389554	0.408028	0.360551	0.223253
10368-06421H	0.300486	0.253065	0.497826	0.376009	0.532174	0.404932	0.46406	0.485649	0.214636	0.302845	0.408242	0.328898	0.173343	0.37071	0.44689	0.41225	0.422194	0.417141	0.247593	0.346723	0.459211	0.522266	0.447013	0.480025	0.263138	0.430002	0.266833
10368-06425L	0.372209	0.319401	0.373961	0.547281	0.368534	0.45717	0.467037	0.341298	0.322808	0.425675	0.453836	0.240286	0.257219	0.303838	0.27521	0.373168	0.319794	0.17611	0.377663	0.36895	0.448697	0.290792	0.393903	0.372736	0.430125	0.453289	0.184434
10368-0643L	0.360086	0.275557	0.275188	0.241732	0.336384	0.31507	0.350285	0.311941	0.278358	0.18072	0.379042	0.291281	0.270475	0.333519	0.328152	0.327717	0.313187	0.316351	0.330005	0.327543	0.352034	0.303313	0.275673	0.340099	0.322779	0.19742	0.322508
10368-06440L	0.243452	0.183261	0.200259	0.220425	0.184901	0.263961	0.128369	0.216213	0.181195	0.328338	0.189346	0.221726	0.196445	0.218993	0.288187	0.231929	0.17736	0.208695	0.240187	0.211496	0.202249	0.261338	0.184132	0.17945	0.203355	0.278852	0.269895
10368-0644L	0.373468	0.47045	0.492586	0.476299	0.423752	0.529614	0.450476	0.48867	0.406198	0.50441	0.451944	0.60013	0.296794	0.489274	0.498973	0.482882	0.42958	0.443176	0.544658	0.420777	0.508584	0.497846	0.582358	0.486942	0.445796	0.481804	0.574005
10368-06450L	0.17759	0.263327	0.320454	0.219255	0.437035	0.153231	0.308649	0.343988	0.367389	0.204995	0.295654	0.360239	0.304601	0.411284	0.346963	0.36994	0.260994	0.318839	0.411516	0.418775	0.252988	0.264353	0.223876	0.254846	0.36914	0.0289316	0.380464
10368-06452H	0.673323	0.607167	0.681845	0.701676	0.356783	0.549234	0.690889	0.645678	0.587815	0.640876	0.644359	0.339757	0.255316	0.700606	0.700878	0.739591	0.501008	0.575781	0.265364	0.385518	0.627366	0.270887	0.735259	0.536283	0.354282	0.370757	0.461008
10368-06453H	0.251931	0.171848	0.241411	0.230115	0.126958	0.131242	0.0246687	0.0447042	0.0367902	0.207633	0.148946	0.149545	0.204218	0.575064	0.18946	0.244347	0.0620165	0.164382	0.206636	0.137669	0.126633	0.279347	0.224399	0.0088819	0.238166	0.436849	0.296817
10368-0645L	0.433508	0.331825	0.386879	0.310626	0.351763	0.484657	0.466347	0.365251	0.366894	0.288367	0.406344	0.409938	0.217015	0.163363	0.387292	0.380557	0.517521	0.367931	0.28945	0.390967	0.338594	0.472367	0.334478	0.467472	0.340783	0.282652	0.301553
10368-06465L	0.368048	0.607641	0.63014	0.409633	0.340942	0.590694	0.417165	0.386034	0.446987	0.456657	0.47789	0.474101	0.335699	0.51466	0.46084	0.671023	0.428433	0.486567	0.434769	0.462617	0.418509	0.455778	0.659257	0.497933	0.605669	0.502203	0.600367
10368-0646L	0.313125	0.223696	0.323532	0.138039	0.246504	0.382595	0.306914	0.345262	0.387808	0.343366	0.34666	0.216372	0.158428	0.183734	0.269768	0.417671	0.490756	0.253865	0.187561	0.20234	0.358204	0.139428	0.134266	0.307548	0.250523	0.231689	0.148095
10368-06476L	0.833428	0.874754	0.901835	0.904806	0.848702	0.690152	0.792291	0.806006	0.781496	1	0.837848	0.863267	1	0.777473	0.827248	0.921395	0.757385	0.946309	0.92079	0.864626	0.822057	0.814541	0.878768	0.692305	0.660016	0.947984	0.967179
10368-06477L	0.842354	0.890802	0.896926	0.912113	0.900746	0.684504	0.836954	0.822394	0.845783	0.985651	0.865365	0.862918	0.774093	0.979747	0.900256	0.92486	0.808705	0.958886	0.865599	0.854321	0.902067	0.865356	0.897723	0.808019	0.859773	0.88255	0.938301
10368-06478L	0.893575	0.937889	0.949665	0.930934	0.893093	0.912898	0.910378	0.95151	0.847836	1	0.913272	0.905503	0.81488	0.787529	0.950879	0.744421	0.852605	0.906012	0.95966	0.703523	0.92721	0.89161	0.931481	0.853451	0.875358	0.968137	0.934199
10368-06481L	0.681832	0.636042	0.439414	0.632837	0.56493	0.351054	0.559146	0.683334	0.402083	0.475389	0.400612	0.565985	0.38854	0.582867	0.477843	0.628454	0.318622	0.301831	0.578018	0.689368	0.453624	0.535468	0.395901	0.434746	0.707059	0.303753	0.327198
10368-06482H	0.685756	0.796652	0.765149	0.462309	0.518323	0.784818	0.680228	0.798154	0.795605	0.417971	0.764857	0.413287	0.224156	0.47064	0.484023	0.556041	0.532074	0.374274	0.723965	0.452278	0.689995	0.470177	0.403271	0.751281	0.571323	0.268526	0.445939
10368-06485L	0.874126	0.929057	0.722157	0.773803	0.65754	0.832702	0.759604	0.767715	0.775769	0.710544	0.806942	0.687814	0.723606	0.816505	0.635348	0.588745	0.697591	0.622141	0.859867	0.695661	0.785424	0.734037	0.771798	0.781182	0.668991	0.627504	0.750977
10368-06486L	0.769189	0.819051	0.722924	0.723299	0.69272	0.857635	0.766591	0.826089	0.793119	0.822949	0.862889	0.766984	0.732665	0.832022	0.700131	0.67871	0.649884	0.850384	0.875442	0.74086	0.806623	0.842255	0.893937	0.779597	0.732662	0.767897	0.773616
10368-06487H	0.476898	0.482262	0.572472	0.489051	0.36141	0.597692	0.577742	0.346336	0.470423	0.173145	0.374584	0.272635	0.58417	0.642421	0.463515	0.44341	0.395504	0.378274	0.618057	0.302308	0.326763	0.333403	0.32816	0.427688	0.24021	0.583399	0.390688
10368-0651L	0.172013	0.238227	0.219019	0.244275	0.245166	0.235324	0.231104	0.22935	0.194105	0.191803	0.264012	0.216493	0.204089	0.172678	0.116191	0.114707	0.11452	0.160474	0.205565	0.0858499	0.213016	0.19896	0.200041	0.206665	0.218382	0.212093	0.0940038
10368-06520L	0.334774	0.461956	0.431615	0.420937	0.618226	0.466259	0.595971	0.50852	0.540366	0.637578	0.527625	0.570106	0.347378	0.535686	0.583087	0.541521	0.441275	0.589014	0.482383	0.652018	0.485886	0.462348	0.453408	0.4469	0.584758	0.575701	0.527352
10368-0652H	0.442696	0.438735	0.493333	0.346447	0.390209	0.294028	0.379579	0.331802	0.563892	0.362916	0.322647	0.334072	0.257549	0.0925728	0.372085	0.305428	0.262786	0.435621	0.395197	0.218839	0.302072	0.374284	0.484185	0.377969	0.447324	0.206682	0.298893
10368-06532L	0.0700942	0.100481	0.170444	0.0545855	0.0717283	0.189821	0.215962	0.188098	0.0994665	0.0473227	0.177733	0.0720871	0.0946522	0.119311	0.15542	0.0534533	0.198688	0.0431303	0.103442	0.112095	0.081886	0.0378326	0.119084	0.0771115	0.110632	0.189686	0.128676
10368-06544L	0.622859	0.654689	0.596942	0.417325	0.452661	0.614928	0.529138	0.748718	0.555019	0.429886	0.633616	0.578223	0.323728	0.500179	0.619307	0.547444	0.618538	0.624685	0.439734	0.566571	0.618744	0.337302	0.341936	0.738864	0.399491	0.765634	0.458992
10368-06546L	0.165548	0.132146	0.179551	0.18612	0.185164	0.223178	0.155238	0.162912	0.254537	0.20157	0.203419	0.290416	0.173833	0.228273	0.113959	0.268058	0.178068	0.0470883	0.164591	0.207827	0.188257	0.151674	0.193441	0.182397	0.229557	0.280454	0.173698
10368-06566H	0.945197	0.682881	0.937415	0.942393	0.658166	0.661487	0.513004	0.550464	0.686846	0.697324	0.608607	0.547811	0.489609	0.363991	0.546655	0.614617	0.600161	0.811774	0.493125	0.558582	0.661917	0.578328	0.44736	0.589297	0.639326	0.577769	0.738874
10368-0659L	0.260557	0.279006	0.269355	0.338878	0.320342	0.12099	0.220667	0.153007	0.201775	0.271819	0.171001	0.349953	0.246258	0.312405	0.303613	0.333844	0.163727	0.348904	0.27037	0.320435	0.160915	0.339356	0.534001	0.153612	0.314941	0.0926437	0.517588
10368-0664L	0.0136409	0.0422285	0	0.0385908	0.00116965	0.00376633	0.00729951	0.0268296	0	0	0.0109833	0	0.02662	0.115586	0.0908656	0	0.00324556	0.00620788	0	0.00708336	0.019052	0	0	0	0.0654851	0.152442	0.0550073
10368-0667H	0.0375229	0.0921781	0.109654	0.0434356	0.0555052	0.102018	0.142783	0.128106	0.12586	0.0767896	0.165883	0.317159	0.0963067	0.102451	0.2764	0.236399	0.108834	0.0653838	0.256793	0.184039	0.146544	0.16575	0.186014	0.125436	0.134814	0.304791	0.182518
10368-0669L	0.493642	0.507765	0.362111	0.332444	0.25569	0.318734	0.287543	0.307417	0.324666	0.419271	0.471868	0.161273	0.278591	0.330831	0.494023	0.295878	0.267354	0.23298	0.574793	0.237745	0.548051	0.334062	0.266786	0.524524	0.426668	0.262489	0.33791
10368-066L	0.316598	0.442025	0.513224	0.454167	0.501724	0.318874	0.581068	0.534387	0.41976	0.380974	0.541984	0.570523	0.295516	0.425769	0.472035	0.491755	0.354047	0.471419	0.449029	0.533063	0.560814	0.853651	0.379426	0.45438	0.500524	0.279119	0.340715
10368-0670H	0.119285	0.219558	0.266308	0.139381	0.291288	0.125888	0.263784	0.160393	0.24838	0.228384	0.18563	0.311884	0.218896	0.300253	0.148532	0.179192	0.201801	0.167732	0.1623	0.388438	0.156894	0.235458	0.272733	0.266809	0.122165	0.293903	0.206555
10368-0671L	0.0531038	0.0392151	0.0413191	0.161139	0.255652	0.319008	0.209879	0.311328	0.293029	0.220796	0.226568	0.113928	0.114758	0.101684	0.0649789	0.243486	0.167306	0.0309131	0.00803333	0.338872	0.223131	0.11618	0.185433	0.277127	0.22811	0.310343	0.0755397
10368-0672H	0.0280252	0.0149155	0.0351944	0.0298466	0.0389907	0.0370336	0.0630201	0.0832291	0.00682141	0.0934034	0.0670534	0.340374	0.678503	0.0416288	0.0344781	0.00382034	0.060399	0.104048	0.00948606	0.110402	0.0815021	0.0902153	0.0226719	0.107565	0.289954	0.0680487	0.120148
10368-0673L	0.162418	0.127729	0.0650174	0.213116	0.196331	0.108711	0.241913	0.116953	0.182862	0.168788	0.144366	0.157906	0.203281	0.263195	0.0241611	0.192116	0.0386992	0.149652	0.152142	0.0590388	0.151256	0.0995458	0.114353	0.17091	0.0575964	0.138375	0.0921042
10368-0675H	0.499878	0.51119	0.448505	0.407619	0.62769	0.584866	0.634865	0.635483	0.540897	0.433314	0.668247	0.441306	0.386859	0.547004	0.632624	0.552769	0.687248	0.623435	0.614811	0.565199	0.728075	0.489421	0.480185	0.610564	0.487693	0.643068	0.437181
10368-067H	0.449709	0.456567	0.44727	0.285874	0.339882	0.585053	0.472421	0.484417	0.535749	0.206768	0.369308	0.254568	0.214028	0.276052	0.225441	0.260442	0.449859	0.106063	0.318311	0.475022	0.364557	0.360235	0.296337	0.439475	0.381894	0.528443	0.458059
10368-0686H	0.322517	0.300277	0.251509	0.294205	0.345289	0.287209	0.418264	0.363117	0.386375	0.310151	0.377322	0.417862	0.289309	0.33929	0.315928	0.375288	0.156534	0.274228	0.287871	0.445834	0.328345	0.334291	0.336443	0.370691	0.0721655	0.253387	0.134292
10368-068L	0.193127	0.182036	0.240872	0.0117948	0.478688	0.546296	0.498195	0.522847	0.561378	0.57981	0.514107	0.546254	0.280581	0.551327	0.511724	0.591999	0.448467	0.330355	0.580121	0.553831	0.495015	0.54771	0.48891	0.455752	0.574727	0.31473	0.602586
10368-0692L	0.0488046	0.00456886	0.0627197	0.0478185	0	0	0	0.0312012	0.110211	0.0130636	0.0187424	0.0258015	0.064151	0.1297	0.034011	0.0989365	0.000944543	0.0473526	0.0503853	0.00657818	0.00630389	0.077389	0.0144981	0.107278	0.016013	0.080926	0.0572537
10368-0693H	0.91912	0.824444	0.887689	0.921553	0.777987	0.279038	0.255845	0.215626	0.503906	0.826586	0.207185	0.908839	0.492653	0.942289	0.832201	0.887815	0.19107	0.623396	0.792178	0.850346	0.14875	0.882695	0.872971	0.256	0.674406	0.663159	0.801471
10368-0694L	0.375498	0.492529	0.495675	0.565705	0.617987	0.301393	0.310049	0.262432	0.452705	0.605583	0.387329	0.571524	0.517527	0.728064	0.765633	0.57834	0.343757	0.534831	0.669637	0.78063	0.402198	0.619384	0.784429	0.39438	0.845253	0.430107	0.617696
10368-07104H	0.424837	0.38918	0.520951	0.512213	0.319352	0.35482	0.323274	0.335921	0.422186	0.337269	0.318542	0.409571	0.324938	0.301333	0.415995	0.333806	0.343206	0.460592	0.335683	0.35627	0.369499	0.359314	0.419852	0.389613	0.337931	0.399096	0.356408
10368-07108L	0.0632549	0.289236	0.0339446	0.108504	0.0323747	0.0420074	0.0400484	0.0311884	0.0143952	0.0467047	0.0302843	0.17635	0.831086	0.986134	0.143869	0.0704898	0.0638223	0.233162	0.0712351	0.130185	0.0935517	0.0699865	0.496037	0.0359266	0.329293	0.0823446	0.190388
10368-0710H	0.299162	0.302378	0.347995	0.224237	0.219401	0.173303	0.277678	0.254163	0.159432	0.28142	0.269792	0.21371	0.128233	0.202259	0.177887	0.153492	0.236429	0.287758	0.230456	0.187404	0.192036	0.155723	0.0909603	0.321787	0.161831	0.107365	0.123105
10368-07112L	0.785587	0.809592	0.735782	0.613596	0.692468	0.691572	0.741188	0.755682	0.690646	0.65542	0.798768	0.651241	0.341799	0.645557	0.607597	0.697736	0.753454	0.640956	0.748013	0.802942	0.748824	0.749064	0.594777	0.693484	0.760478	0.508118	0.646272
10368-07113L	0.194665	0.358574	0.326946	0.248988	0.471013	0.358838	0.347906	0.343267	0.372867	0.362347	0.376624	0.395728	0.270833	0.262944	0.325334	0.357411	0.343837	0.276034	0.279691	0.0544056	0.345872	0.324787	0.266787	0.412305	0.48732	0.272829	0.276516
10368-07114H	0.0560584	0.0340581	0.0397447	0.238923	0.133376	0.0887817	0.144142	0.114914	0.0745777	0.0935982	0.17372	0.182514	0.194295	0.0862908	0.0728062	0.0848594	0.0763601	0.17972	0.0143549	0.151933	0.113761	0.119564	0.136489	0.0237116	0.0892934	0.30373	0.0635825
10368-0711L	0.344217	0.270894	0.404263	0.40132	0.347749	0.381471	0.467535	0.551747	0.351651	0.339949	0.585215	0.52739	0.254457	0.411009	0.22321	0.420586	0.470391	0.348619	0.556786	0.490998	0.482311	0.423488	0.232643	0.45809	0.358478	0.38868	0.286142
10368-07120L	0.433444	0.400677	0.295858	0.345917	0.188884	0.379666	0.284853	0.274125	0.342004	0.248807	0.525324	0.0720539	0.069677	0.294709	0.463161	0.229577	0.373357	0.384833	0.497076	0.334599	0.507812	0.334407	0.281221	0.372203	0.366702	0.217788	0.328707
10368-07121L	0.0850882	0.129105	0.216771	0.179888	0.280577	0.324193	0.1986	0.206819	0.340771	0.298688	0.271274	0.387238	0.191888	0.245216	0.132235	0.211061	0.213204	0.187015	0.151007	0.308854	0.269387	0.205471	0.293689	0.132874	0.325173	0.346079	0.313883
10368-07122L	0.208719	0.202288	0.228237	0.260049	0.29954	0.0907082	0.243561	0.163568	0.313076	0.32949	0.273087	0.383549	0.295947	0.326915	0.307329	0.330089	0.285171	0.419948	0.297624	0.316722	0.275816	0.263368	0.456065	0.139916	0.294334	0.330768	0.34153
10368-07128L	0.693651	0.602057	0.774074	0.789717	0.579314	0.457892	0.638359	0.517662	0.595474	0.605113	0.60125	0.5402	0.399909	0.661913	0.599611	0.389787	0.55203	0.647575	0.682097	0.532477	0.557484	0.521808	0.577822	0.540968	0.514054	0.489821	0.676701
10368-07131L	0.343329	0.3817	0.307866	0.278872	0.196239	0.369298	0.395955	0.41985	0.350187	0.394411	0.370872	0.333209	0.242939	0.445956	0.426292	0.400714	0.359901	0.298531	0.381506	0.383892	0.350684	0.390191	0.435768	0.34251	0.394073	0.491435	0.418174
10368-07135L	0.270745	0.358036	0.322964	0.306349	0.397787	0.205338	0.321686	0.332842	0.334315	0.279994	0.291205	0.280841	0.204297	0.203887	0.231111	0.285289	0.307621	0.232887	0.397405	0.251688	0.282194	0.232609	0.209379	0.293246	0.354575	0.271799	0.147907
10368-07138L	0.133	0.219443	0.214945	0.211754	0.295056	0.355293	0.316528	0.292146	0.314352	0.147873	0.349987	0.162924	0.131162	0.227264	0.230726	0.187153	0.411259	0.358567	0.218268	0.334326	0.267907	0.112407	0.245048	0.31335	0.284043	0.137686	0.257186
10368-07142L	0.1846	0.123699	0.15514	0.0936168	0.0279625	0.18501	0.117952	0.0518565	0.0847351	0.119011	0.153112	0.0487292	0.228084	0.0929756	0.0855287	0.148778	0.106868	0.249358	0.0949948	0.10568	0.10579	0.14441	0.178139	0.15068	0.0443617	0.0445962	0.0841277
10368-07144H	0.218851	0.028163	0.080818	0.137884	0.0982872	0.103136	0.100093	0.113028	0.0502167	0.0708409	0.0289837	0.259269	0.30745	0.0865156	0.281152	0.242732	0.0260937	0.0677351	0.168469	0.134606	0.0500622	0.193591	0.318791	0.095745	0.0434669	0.589653	0.0282058
10368-07150L	0.274137	0.257247	0.205212	0.271736	0.209645	0.75332	0.669696	0.897032	0.369547	0.311044	0.666904	0.166489	0.226107	0.190456	0.203116	0.20408	0.53474	0.147528	0.26739	0.146592	0.216323	0.157472	0.220834	0.276571	0.288338	0.199623	0.298839
10368-07152H	0.24075	0.133831	0.0979831	0.136581	0.133974	0.0607853	0.0462923	0.0411755	0.0376347	0.030589	0.0247806	0.253444	0.225085	0.0727773	0.263632	0.15586	0.102434	0.315151	0.124492	0.257979	0.0338066	0.0281583	0.204599	0.113949	0.0483818	0.057295	0.180772
10368-07153H	0.204884	0.349037	0.382675	0.308595	0.219161	0.224371	0.17555	0.200569	0.354644	0.381352	0.187956	0.231863	0.293222	0.408562	0.288163	0.285349	0.296706	0.339239	0.305118	0.504711	0.18414	0.367897	0.112358	0.206218	0.271722	0.230446	0.242622
10368-07155L	0.173206	0.372928	0.363505	0.245077	0.351949	0.334065	0.39109	0.378945	0.391514	0.396155	0.396232	0.36323	0.291808	0.4011	0.275034	0.205153	0.348833	0.272833	0.40013	0.297089	0.396658	0.368064	0.422432	0.378354	0.334513	0.348653	0.44158
10368-07156H	0.216184	0.143291	0.209186	0.211111	0.159934	0.201065	0.217184	0.221514	0.216534	0.236863	0.227776	0.227187	0.289529	0.198647	0.122248	0.153741	0.238592	0.159921	0.165329	0.167717	0.0244961	0.230282	0.211209	0.183938	0.185388	0.243026	0.0665323
10368-0715L	0.107945	0.0682465	0.0626866	0.131109	0.0492068	0.0724235	0.0526829	0.0462654	0.0463887	0.0157382	0.0590748	0.0737938	0.0580283	0.180925	0.133601	0.134786	0.047575	0.0111981	0.0986178	0.0405808	0.075211	0.0517921	0	0.0427458	0.0354112	0.0165021	0.00690802
10368-07162H	0.104363	0.0873697	0.0308445	0.0669151	0.356794	0.350251	0.422404	0.429197	0.507443	0.183793	0.417514	0.384245	0.233892	0.387893	0.430222	0.4244	0.406287	0.164595	0.370754	0.317588	0.408436	0.425759	0.180329	0.431009	0.506551	0.298096	0.160683
10368-07163H	0.125649	0.346902	0.10934	0.288131	0.305701	0.5068	0.430697	0.298835	0.354028	0.258464	0.450598	0.472136	0.257846	0.335398	0.356514	0.367631	0.410644	0.22757	0.284654	0.36748	0.439476	0.328899	0.536955	0.268146	0.0734744	0.550648	0.271096
10368-07164L	0.0779495	0.0539928	0.0535083	0.121202	0.0517119	0.0376791	0.112044	0.104448	0.032289	0.031	0.127202	0.0272642	0.121848	0.0568009	0.0264233	0.0604374	0.203803	0.132321	0.0529068	0.0828926	0.19034	0.0133496	0.0603772	0.129654	0.0668703	0.0561379	0.129176
10368-07165L	0.222061	0.219608	0.247415	0.197261	0.156171	0.207799	0.0839454	0.106566	0.150485	0.206548	0.134365	0.168564	0.230566	0.236162	0.296517	0.22575	0.150754	0.216485	0.460342	0.286271	0.140062	0.215495	0.322748	0.144911	0.221468	0.222275	0.252032
10368-0716H	0.821914	0.749401	0.878889	0.781308	0.663546	0.81221	0.772841	0.840224	0.689716	0.657198	0.823533	0.688595	0.649979	0.704079	0.730463	0.555231	0.796878	0.783405	0.76945	0.597232	0.792369	0.665424	0.66602	0.818701	0.732673	0.670407	0.700079
10368-0717L	0.213763	0.216919	0.0577701	0.202394	0.109755	0.0758212	0.166179	0.127694	0.0362305	0.140566	0.181903	0.148932	0.123421	0.168301	0.0479604	0.192599	0.0957153	0.0294014	0.0776374	0.0486239	0.246236	0.179823	0.0484444	0.12178	0.149197	0.051468	0.0194869
10368-07180L	0.0507622	0.0799783	0.127748	0.140215	0.198273	0.249581	0.242254	0.266937	0.163282	0.132685	0.19651	0.279116	0.212137	0.212346	0.0715157	0.0329365	0.236863	0.336714	0.168349	0.235406	0.139347	0.110865	0.29696	0.289018	0.139723	0.332357	0.171618
10368-07193L	0.467317	0.523915	0.47804	0.418548	0.714161	0.494084	0.516159	0.532531	0.609927	0.571154	0.519136	0.581637	0.338836	0.596041	0.857141	0.683564	0.515196	0.493397	0.653051	0.536592	0.534547	0.669561	0.644538	0.430101	0.573384	0.395663	0.0879072
10368-07194H	0.500403	0.379567	0.408134	0.386224	0.238555	0.324041	0.409487	0.231081	0.1451	0.347724	0.27344	0.297156	0.249775	0.283572	0.346363	0.399361	0.155845	0.388829	0.345015	0.176928	0.334227	0.338045	0.47525	0.285133	0.28162	0.139943	0.312042
10368-07195L	0.620211	0.639846	0.405682	0.45832	0.626785	0.512242	0.585122	0.580062	0.403401	0.604277	0.574847	0.456334	0.417161	0.456586	0.485962	0.553684	0.615336	0.566231	0.648234	0.627664	0.674842	0.638237	0.685515	0.634204	0.565599	0.525288	0.421717
10368-07196H	0.618678	0.597967	0.519107	0.391437	0.527956	0.429564	0.455869	0.390168	0.466937	0.636481	0.435485	0.607115	0.430673	0.604465	0.472193	0.457985	0.464643	0.585925	0.549143	0.454645	0.464074	0.446368	0.520938	0.373926	0.614704	0.40694	0.5322
10368-07200L	0.214064	0.203025	0.192823	0.161	0.124525	0.224581	0.0831152	0.0943882	0.109905	0.157065	0.0933156	0.155061	0.143085	0.167943	0.242811	0.204517	0.0123756	0.102613	0.193942	0.172994	0.0331217	0.171187	0.185371	0.149426	0.0932056	0.208152	0.235587
10368-07203H	0.234615	0.243174	0.275728	0.315001	0.290474	0.380495	0.353485	0.354766	0.527462	0.296946	0.32858	0.205479	0.23714	0.169164	0.304073	0.235221	0.261989	0.333502	0.147679	0.241032	0.273646	0.19617	0.149018	0.33867	0.24418	0.519834	0.193284
10368-07205L	0.150049	0.16572	0.17848	0.165622	0.114644	0.152133	0.126423	0.142349	0.191891	0.142573	0.170678	0.162928	0.162065	0.108913	0.0748294	0.0882702	0.152493	0.105509	0.0606316	0.114204	0.114985	0.417948	0.111384	0.242334	0.162269	0.163845	0.0425179
10368-07206L	0.0911184	0.136088	0.142912	0.121477	0.116662	0.11564	0.128231	0.100018	0.1219	0.124912	0.0879354	0.0624991	0.169517	0.134613	0.100973	0.0592961	0.0614555	0.103957	0.160958	0.0811421	0.0714747	0.0823514	0.0360843	0.106396	0.0792343	0.150334	0.152103
10368-07207H	0.397343	0.251972	0.287075	0.176042	0.0971479	0.209715	0.078612	0.136216	0.0659564	0.145958	0.0643223	0.0970494	0.160509	0.0988785	0.224483	0.228513	0.154528	0.156774	0.227082	0.158715	0.0983745	0.287947	0.17927	0.1053	0.134553	0.461277	0.0886947
10368-07208L	0.258488	0.268386	0.214628	0.23504	0.307311	0.177196	0.282291	0.271823	0.259587	0.27083	0.297718	0.315169	0.258043	0.292119	0.238217	0.313793	0.266418	0.253229	0.295312	0.251019	0.237283	0.259477	0.306438	0.221553	0.274339	0.292481	0.292542
10368-07209H	0.806144	0.806983	0.804897	0.666984	0.840842	0.925389	0.91491	0.947078	0.412448	0.924616	0.916318	0.407859	0.511419	0.673176	0.883525	0.760323	0.964641	0.965451	0.84159	0.543316	0.957556	0.893076	0.573073	0.918267	0.936574	0.830079	0.814574
10368-0720H	0.184416	0.223561	0.217653	0.247682	0.218002	0.168159	0.238965	0.218273	0.156907	0.179648	0.136598	0.172335	0.153261	0.16688	0.184794	0.148308	0.0976909	0.179325	0.219717	0.153094	0.130748	0.186158	0.15443	0.141908	0.193001	0.201728	0.18759
10368-07211L	0.807578	0.809672	0.755571	0.714291	0.822421	0.585476	0.519903	0.563506	0.722136	0.798659	0.626692	0.640148	0.722126	0.852181	0.849903	0.645176	0.537474	0.569989	0.952516	0.705232	0.657693	0.830563	0.902545	0.61934	0.856084	0.796056	0.814225
10368-07212L	0.835395	0.825204	0.931746	0.827594	0.820844	0.46037	0.549644	0.596353	0.558082	0.57525	0.508961	0.668699	0.700337	0.705417	0.844899	0.754	0.382471	0.713934	0.636564	0.881308	0.494007	0.634828	0.744833	0.43187	0.818217	0.803035	0.781521
10368-07215H	0.855902	0.729142	0.776352	0.597351	0.559575	0.699046	0.633099	0.741173	0.842359	0.71539	0.614985	0.272898	0.475601	0.276362	0.564547	0.606623	0.686132	0.788253	0.780494	0.580841	0.671002	0.635701	0.632661	0.781787	0.599719	0.177331	0.637632
10368-07218L	0.106251	0.0712186	0.0961641	0.131789	0.0861437	0.140658	0.0954724	0.119037	0.109357	0.123021	0.130305	0.0848913	0.138979	0.0883348	0.0719864	0.0702197	0.195185	0.159229	0.0768145	0.0576599	0.153064	0.0630734	0.0496044	0.121572	0.0597075	0.12641	0.147879
10368-07219H	0.356257	0.3627	0.433901	0.375506	0.550516	0.178049	0.20495	0.207651	0.307693	0.768254	0.391544	0.254696	0.37174	0.611001	0.641353	0.611479	0.274353	0.170846	0.511404	0.178627	0.389028	0.405848	0.306104	0.23718	0.590034	0.134741	0.452505
10368-07221H	0.165289	0.134751	0.278042	0.296701	0.545182	0.417187	0.327096	0.718023	0.252464	0.238839	0.279666	0.62377	0.238373	0.278208	0.252781	0.373502	0.359555	0.235634	0.130139	0.317319	0.220527	0.395275	0.809853	0.396248	0.0662841	0.248778	0.277163
10368-07223L	0.350443	0.217766	0.179542	0.208496	0.171604	0.503655	0.27893	0.598076	0.257317	0.257082	0.351677	0.293186	0.210334	0.220574	0.187042	0.50415	0.358929	0.228482	0.401338	0.189388	0.324067	0.203129	0.217466	0.583897	0.409016	0.223245	0.252467
10368-07225L	0.267305	0.320004	0.145936	0.281668	0.282454	0.254935	0.288584	0.275681	0.213087	0.361184	0.186899	0.193561	0.190134	0.156511	0.262824	0.288365	0.283798	0.300058	0.23554	0.292174	0.321163	0.244137	0.325815	0.316236	0.293944	0.31336	0.238541
10368-07226L	0.119084	0.0700659	0.0670396	0.0447072	0.121177	0.0822007	0.0647653	0.0856884	0.0650527	0.084094	0.0541743	0.19781	0.166543	0.185126	0.10111	0.100574	0.135577	0.0917961	0.078978	0.142787	0.0361086	0.0371062	0.123324	0.0549485	0.0791472	0.0803783	0.185756
10368-07227L	0.112185	0.157298	0.140532	0.191176	0.190219	0.0346811	0.194937	0.24328	0.149405	0.120571	0.243607	0.21997	0.205912	0.310988	0.185286	0.112581	0.152155	0.0497134	0.153974	0.16906	0.239325	0.0928806	0.129497	0.0687713	0.290071	0.0445965	0.145497
10368-07228H	0.685111	0.695706	0.579788	0.580578	0.736406	0.63508	0.49232	0.531295	0.772707	0.567302	0.610473	0.715274	0.458603	0.710654	0.818159	0.704154	0.651539	0.492581	0.697222	0.657585	0.538882	0.848188	0.872301	0.550387	0.78201	0.752761	0.617779
10368-07229L	0.132751	0.101115	0.15644	0.133853	0.117317	0.119394	0.171791	0.201977	0.138989	0.17611	0.159323	0.114909	0.203984	0.167266	0.0815242	0.146678	0.145128	0.18529	0.152745	0.0431933	0.15484	0.00816565	0.198756	0.206413	0.138628	0.0559568	0.0576775
10368-07232H	0.157075	0.162725	0.249977	0.154812	0.210848	0.251221	0.204684	0.200904	0.194707	0.211017	0.188068	0.432649	0.144651	0.296178	0.23995	0.170181	0.179187	0.100389	0.170247	0.14506	0.197769	0.264672	0.26698	0.177253	0.180751	0.148539	0.156664
10368-07234H	0.521078	0.513159	0.443375	0.512279	0.495478	0.421791	0.636336	0.682613	0.708816	0.543307	0.606628	0.354258	0.301616	0.435785	0.450952	0.451335	0.552778	0.581579	0.561797	0.560208	0.556564	0.411475	0.194856	0.727668	0.432029	0.568194	0.340438
10368-07237L	0.741625	0.734677	0.593185	0.653563	0.823498	0.686988	0.781762	0.842788	0.702643	0.68716	0.780742	0.581793	0.501992	0.845733	0.87883	0.867691	0.753047	0.718014	0.74724	0.643679	0.818989	0.946129	0.727244	0.728402	0.775849	0.422775	0.65024
10368-07238L	0.435562	0.456228	0.329237	0.352243	0.476228	0.387753	0.51173	0.55172	0.477597	0.738831	0.458931	0.397999	0.254326	0.382457	0.384236	0.271929	0.457139	0.52651	0.29716	0.365125	0.389881	0.422285	0.405849	0.478334	0.533573	0.323603	0.582708
10368-0723H	0.159405	0.204198	0.113884	0.201107	0.16704	0.0690535	0.153827	0.108876	0.0531536	0.0791715	0.169752	0.0989953	0.182101	0.142055	0.0965034	0.0697398	0.0768991	0.160446	0.111966	0.0801821	0.133444	0.0989562	0.0872659	0.0960289	0.100237	0.16357	0.120533
10368-07241L	0.0553368	0.0464679	0.205699	0.0799125	0.0984856	0.116878	0.00291569	0.0398394	0.0864702	0.10923	0.0494662	0.226149	0.175813	0.132428	0.107977	0.113755	0.00998345	0.063689	0.0187779	0.176827	0.0202406	0.109245	0.255877	0.167034	0.129677	0.148415	0.107182
10368-07242L	0.553367	0.580445	0.559749	0.441736	0.462262	0.247353	0.381496	0.42514	0.261202	0.440744	0.373481	0.424854	0.331965	0.454049	0.414767	0.599486	0.386573	0.328863	0.45285	0.166	0.342983	0.573831	0.443891	0.35459	0.432883	0.152795	0.209377
10368-07244H	0.862728	0.825138	0.807887	0.853975	0.793456	0.403558	0.471478	0.442798	0.549865	0.678321	0.504684	0.740384	0.510515	0.869127	0.893467	0.789664	0.463665	0.585303	0.932108	0.789596	0.399586	0.870311	0.679127	0.45573	0.832214	0.628782	0.633718
10368-07251L	0.246497	0.34399	0.275804	0.124847	0.249945	0.264167	0.350463	0.23276	0.241996	0.219462	0.24603	0.251261	0.170899	0.247267	0.0928611	0.14382	0.191598	0.128139	0.272701	0.23036	0.251937	0.231321	0.267089	0.266045	0.201688	0.141792	0.218603
10368-07252H	0.105542	0.134055	0.04325	0.0219492	0.086567	0.180904	0.0851967	0.076648	0.0686483	0.10297	0.0113411	0.0706874	0.0678065	0.0157083	0.0722274	0.109387	0.0554606	0.158232	0.11896	0.0678103	0.0295354	0.0134831	0.1058	0.121079	0.108631	0.17492	0.13192
10368-07255L	0.343107	0.334044	0.343561	0.423939	0.741436	0.268978	0.276421	0.249356	0.491259	0.622216	0.280353	0.262393	0.310403	0.57478	0.43035	0.793731	0.153042	0.488111	0.414158	0.483269	0.291615	0.302389	0.379531	0.234901	0.393924	0.309308	0.42602
10368-07257H	0.266025	0.285776	0.272267	0.29394	0.375983	0.264561	0.317098	0.314729	0.295241	0.286758	0.350256	0.37383	0.238446	0.338686	0.223024	0.320886	0.266996	0.311792	0.394195	0.351018	0.315616	0.277127	0.392567	0.33083	0.286486	0.401783	0.315206
10368-07258H	0.315469	0.243018	0.637297	0.709052	0.233028	0.253302	0.240082	0.126064	0.315915	0.230128	0.173195	0.293548	0.274511	0.139738	0.205118	0.155184	0.329142	0.190272	0.12639	0.251216	0.184764	0.207685	0.141055	0.164054	0.175639	0.569205	0.0925173
10368-07265H	0.0657562	0.0651967	0.0726318	0.0622828	0.0136123	0.104852	0.0256242	0.0417294	0.0318456	0.0124672	0.0168026	0.0304931	0.11082	0.0534894	0.0121174	0.0243077	0.0355203	0.0504204	0.0462379	0.0373856	0.0288511	0.0630176	0.0108027	0.0288666	0.0301567	0.112833	0.0121276
10368-07266L	0.411915	0.693049	0.551157	0.550431	0.624509	0.439394	0.485314	0.494946	0.561548	0.661101	0.471921	0.518	0.392734	0.851439	0.617762	0.583092	0.485228	0.556265	0.694698	0.572413	0.637418	0.557096	0.617246	0.52613	0.557704	0.562114	0.762089
10368-07267H	0.29986	0.294185	0.29519	0.297347	0.278148	0.274071	0.292583	0.273167	0.284682	0.416335	0.29434	0.268731	0.286713	0.247551	0.262323	0.277772	0.280237	0.329938	0.287909	0.268896	0.29801	0.29059	0.104258	0.220851	0.298283	0.276558	0.134344
10368-07271L	0.349245	0.267793	0.344457	0.285711	0.283462	0.301841	0.281622	0.28129	0.257955	0.133785	0.25557	0.340362	0.231328	0.195653	0.184572	0.184453	0.162631	0.168224	0.246965	0.214346	0.228625	0.17395	0.195927	0.298189	0.287003	0.256917	0.178439
10368-07272H	0.310797	0.322684	0.315477	0.322536	0.307448	0.359923	0.342893	0.448949	0.342596	0.275046	0.335227	0.52123	0.3476	0.325696	0.249416	0.299501	0.320052	0.492261	0.318894	0.426924	0.328309	0.321535	0.282499	0.380715	0.323435	0.447485	0.403095
10368-07275L	0.927595	0.609343	0.715672	0.459345	0.559564	0.856343	0.890642	0.643513	0.708606	0.288269	0.945987	0.285128	0.286494	0.311591	0.574227	0.402477	0.855875	0.305106	0.404147	0.325813	0.923534	0.198242	0.311988	0.792749	0.575627	0.237028	0.354693
10368-07280H	0.596238	0.596211	0.502469	0.541572	0.40335	0.375619	0.607012	0.551251	0.364168	0.401611	0.375376	0.292954	0.344342	0.616099	0.6199	0.521135	0.632548	0.515613	0.489197	0.617895	0.58867	0.555707	0.34279	0.424682	0.540251	0.356788	0.391434
10368-07281H	0.26542	0.222914	0.214354	0.160191	0.517463	0.0324821	0.0730309	0.109813	0.14957	0.109921	0.118826	0.199681	0.263143	0.292145	0.461872	0.403015	0.0719405	0.267268	0.195398	0.264134	0.099966	0.104537	0.533082	0.118423	0.562083	0.067093	0.172879
10368-07282L	0.32171	0.319775	0.232298	0.296761	0.62995	0.338577	0.34812	0.355666	0.399958	0.436372	0.310548	0.333001	0.255378	0.341886	0.750334	0.399874	0.324285	0.442048	0.573747	0.368664	0.343457	0.403147	0.509154	0.374043	0.333213	0.290625	0.474881
10368-07284L	0.398331	0.482332	0.315242	0.273651	0.741781	0.257721	0.220958	0.225383	0.262725	0.221258	0.239362	0.224366	0.229006	0.233995	0.644581	0.255551	0.253085	0.395242	0.371743	0.286881	0.243038	0.419184	0.220237	0.262699	0.710158	0.314698	0.15045
10368-07285L	0.235132	0.11497	0.10826	0.190845	0.0697636	0.123602	0.135821	0.133163	0.100638	0.0656222	0.181688	0.0971212	0.201797	0.0557652	0.0751476	0.112682	0.228318	0.199914	0.0645075	0.0933243	0.213756	0.0345006	0.130365	0.136063	0.059027	0.0656698	0.129127
10368-07286H	0.598133	0.525514	0.555717	0.531592	0.515589	0.820428	0.810911	0.803557	0.732133	0.480635	0.601978	0.515432	0.322369	0.508973	0.54668	0.462155	0.687457	0.481732	0.45712	0.621226	0.564893	0.474395	0.585942	0.800633	0.494944	0.437168	0.489614
10368-07288H	0.0745709	0.0881067	0.0841968	0.0727759	0.127692	0.22362	0.166623	0.164226	0.137845	0.145281	0.171044	0.113504	0.337429	0.13899	0.091287	0.299513	0.180775	0.0536959	0.111102	0.0815231	0.144529	0.119093	0.132575	0.168571	0.132613	0.200962	0.373386
10368-07295L	0.183694	0.222698	0.139159	0.50855	0.566761	0.30169	0.222245	0.160153	0.036873	0.258654	0.136887	0.666201	0.225911	0.164301	0.801477	0.438248	0.126138	0.0910854	0.575711	0.327709	0.184724	0.0911611	0.691942	0.113938	0.229135	0.253587	0.23387
10368-07298H	0.269378	0.213104	0.252155	0.141186	0.262174	0.231265	0.166835	0.167396	0.129048	0.279574	0.185779	0.288609	0.230317	0.18638	0.208285	0.268103	0.313283	0.233806	0.166943	0.257751	0.19567	0.264938	0.16523	0.154618	0.213877	0.244845	0.224036
10368-07300H	0.204467	0.283738	0.283623	0.29604	0.126401	0.119173	0.118832	0.217151	0.113179	0.251619	0.125139	0.088155	0.210776	0.237005	0.24123	0.19402	0.143019	0.124975	0.373599	0.10111	0.190552	0.458189	0.176528	0.13562	0.297635	0.171585	0.0959592
10368-07303H	0.344808	0.335271	0.3762	0.158435	0.505976	0.52069	0.28939	0.279362	0.505484	0.432502	0.48692	0.409039	0.290504	0.390884	0.471091	0.45396	0.530153	0.531937	0.339719	0.244078	0.507597	0.285001	0.488806	0.451215	0.363648	0.739474	0.471943
10368-07306L	0.538499	0.566206	0.625512	0.515469	0.662896	0.69928	0.662044	0.637466	0.664948	0.724439	0.594819	0.547298	0.290594	0.517724	0.587272	0.602047	0.587635	0.54473	0.545498	0.349676	0.543708	0.711701	0.481351	0.589542	0.546293	0.674487	0.608678
10368-07312L	0.335917	0.333896	0.32575	0.304156	0.341691	0.371204	0.345148	0.36018	0.287526	0.30463	0.347768	0.273929	0.245122	0.355147	0.311933	0.315157	0.404807	0.37449	0.361287	0.334001	0.371728	0.184451	0.296601	0.353241	0.321974	0.434582	0.290814
10368-07313L	0.329318	0.413592	0.39529	0.431638	0.184552	0.30046	0.262291	0.318223	0.305779	0.216814	0.261909	0.332159	0.561853	0.538639	0.205144	0.565327	0.270784	0.492697	0.309833	0.307267	0.275238	0.438961	0.388852	0.213979	0.327669	0.283743	0.469407
10368-07315L	0.394525	0.520034	0.456408	0.407594	0.491553	0.478998	0.551708	0.471483	0.531313	0.502278	0.512331	0.448713	0.23595	0.462414	0.488377	0.539924	0.517209	0.540607	0.563151	0.536428	0.537615	0.469194	0.539927	0.401582	0.605005	0.455654	0.467841
10368-07316H	0.0240839	0.065988	0.0555024	0.0117924	0.148817	0.0717783	0.199175	0.128854	0.112959	0.0936828	0.142371	0.0844396	0.173042	0.293717	0.194637	0.0359478	0.220302	0.134063	0.139283	0.0887066	0.111349	0.100274	0.329665	0.180764	0.100375	0.0334314	0.152268
10368-07318L	0.852407	0.907912	0.612499	0.911842	0.639615	0.648101	0.617075	0.633484	0.589697	0.624245	0.872526	0.604409	0.816694	0.842859	0.552313	0.594877	0.666971	0.729869	0.873838	0.771914	0.826106	0.50248	0.845928	0.614344	0.706764	0.550366	0.613755
10368-07320H	0.696095	0.489573	0.490626	0.544671	0.361693	0.304091	0.325588	0.388169	0.287115	0.3209	0.343475	0.540718	0.38549	0.473324	0.397634	0.530434	0.527423	0.48329	0.403391	0.56596	0.350465	0.408244	0.469046	0.395371	0.468108	0.154651	0.55794
10368-07321H	0.185528	0.243069	0.196612	0.142592	0.27002	0.072254	0.26179	0.141513	0.128153	0.0924809	0.225982	0.305775	0.236614	0.0872676	0.146083	0.0390569	0.268208	0.292231	0.145253	0.250838	0.150041	0.0734882	0.150731	0.149706	0.0909551	0.0225913	0.10327
10368-07322L	0.786143	0.796057	0.766037	0.749129	0.785522	0.278248	0.2022	0.293157	0.292433	0.467151	0.186617	0.857198	0.527052	0.880691	0.863859	0.799637	0.206825	0.409349	0.781906	0.893817	0.263505	0.888678	0.575244	0.489517	0.796102	0.447997	0.444759
10368-07323L	0.254095	0.176909	0.458592	0.171063	0.41866	0.262546	0.490795	0.200492	0.499658	0.212319	0.349773	0.0899878	0.0854821	0.545818	0.217559	0.245379	0.238872	0.17381	0.474629	0.453247	0.14688	0.231759	0.433705	0.177109	0.204506	0.301888	0.64643
10368-07325H	0.351209	0.293613	0.176011	0.246855	0.45388	0.179913	0.0682449	0.115802	0.175207	0.221843	0.0557581	0.454783	0.291365	0.522064	0.63077	0.492441	0.197327	0.230019	0.540607	0.211337	0.103025	0.509033	0.423822	0.183238	0.170248	0.181297	0.408142
10368-07326L	0.0751829	0.0933377	0.114627	0.0735314	0.130205	0.0141138	0.111122	0.101012	0.10405	0.0724135	0.122386	0.132788	0.13325	0.0333163	0.033395	0.0908071	0.15135	0.154759	0.00440173	0.126728	0.0968099	0.0637553	0.0654624	0.154555	0.100682	0.0529519	0.0626244
10368-07327L	0.868339	0.839091	0.821266	0.859138	0.85436	0.808377	0.761629	0.840013	0.874715	0.739719	0.829198	0.800558	0.579603	0.893186	0.821461	0.906642	0.878377	0.84944	0.890876	0.753053	0.83517	0.758366	0.811651	0.877003	0.858122	0.7193	0.687017
10368-07328L	0.4455	0.442748	0.535965	0.401254	0.552146	0.535755	0.52827	0.517371	0.598814	0.351608	0.331251	0.502869	0.266801	0.381994	0.402336	0.464088	0.384919	0.400022	0.488804	0.461991	0.453308	0.559248	0.64743	0.508224	0.422551	0.461292	0.431
10368-07329L	0.226974	0.248898	0.262348	0.300877	0.247404	0.293948	0.28543	0.262698	0.210641	0.298071	0.267374	0.21697	0.196854	0.244908	0.214419	0.202292	0.291999	0.208361	0.217086	0.195914	0.223762	0.293248	0.222575	0.257737	0.210311	0.164544	0.285424
10368-07331L	0.427785	0.210881	0.191231	0.187295	0.197843	0.145425	0.177793	0.200203	0.19329	0.192063	0.211087	0.209981	0.195479	0.176168	0.169334	0.187278	0.223747	0.242141	0.170879	0.275685	0.19978	0.161202	0.135322	0.172633	0.197755	0.184045	0.348888
10368-07334H	0.612283	0.940952	0.28906	0.220024	0.518734	0.152844	0.282321	0.300356	0.24661	0.159795	0.2339	0.156415	0.263427	0.440192	0.177587	0.131075	0.182493	0.0480807	0.319564	0.175471	0.200143	0.198485	0.223269	0.270185	0.218118	0.124478	0.38059
10368-07336L	0.167195	0.208233	0.135281	0.0541675	0.113021	0.0658246	0.0972286	0.106667	0.126957	0.0821254	0.0650771	0.0666205	0.158933	0.0450315	0.124279	0.0740967	0.153481	0.177107	0.139893	0.169455	0.0520991	0.156727	0.257121	0.148023	0.217596	0.114269	0.0759455
10368-07338L	0.288908	0.237001	0.231115	0.265739	0.248437	0.265737	0.300754	0.336186	0.197442	0.266906	0.259288	0.28493	0.222549	0.253409	0.32476	0.293856	0.306842	0.245316	0.237106	0.184329	0.312993	0.240926	0.278912	0.342249	0.325322	0.264225	0.262963
10368-07339L	0.260624	0.330347	0.204376	0.170119	0.339821	0.214244	0.319142	0.47565	0.391132	0.143959	0.353398	0.310218	0.242901	0.374298	0.190683	0.254212	0.372634	0.220089	0.173335	0.242981	0.302923	0.324797	0.2089	0.335661	0.3321	0.137465	0.129725
10368-0733L	0.114584	0.0801427	0.104686	0.0638647	0.052449	0.0176504	0.0180592	0.0243796	0.0936426	0.0179723	0.0218108	0.086028	0.0894392	0.0817097	0.0560854	0.0491171	0.0455581	0	0.0405587	0.0492715	0.084685	0.0528716	0.0706264	0.113433	0.089841	0.127341	0.0180386
10368-07341L	0.106243	0.103351	0.149402	0.165017	0.10418	0.218201	0.156862	0.154779	0.156871	0.155319	0.159769	0.120296	0.158906	0.144053	0.106676	0.182654	0.149653	0.177957	0.112937	0.090565	0.149374	0.167103	0.086695	0.0863011	0.119663	0.169765	0.185182
10368-07342L	0.289583	0.236056	0.152597	0.208129	0.258502	0.183317	0.153478	0.149239	0.0794695	0.296216	0.152516	0.309451	0.228109	0.334515	0.324604	0.309989	0.115068	0.168968	0.308448	0.300896	0.25096	0.29693	0.191402	0.0963854	0.163332	0.344812	0.242012
10368-0734H	0.065251	0.0593573	0.0580018	0.0752272	0.0520766	0.0537352	0.0772235	0.10743	0.065206	0.0433574	0.0715623	0.087323	0.0638552	0.128643	0.0583557	0.0846839	0.0748003	0.0886402	0.0644997	0.0646147	0.0671595	0.0707053	0.0834552	0.104972	0.062852	0.0256288	0.161049
10368-07350L	0.607691	0.694595	0.569046	0.678953	0.34455	0.306778	0.29476	0.284148	0.471227	0.38833	0.318252	0.364427	0.77298	0.904308	0.352813	0.467038	0.310804	0.383813	0.357096	0.159109	0.359834	0.472925	0.290991	0.470536	0.367097	0.347865	0.323933
10368-07353H	0.0814953	0.0949788	0.0667949	0.139238	0.130879	0.131628	0.172514	0.21221	0.117914	0.0793055	0.19292	0.0775508	0.21789	0.156901	0.164945	0.0701593	0.186329	0.199212	0.119186	0.152809	0.176971	0.0690601	0.175433	0.02671	0.116601	0.047683	0.0190443
10368-07356L	0.804362	0.783791	0.893703	0.883499	0.727973	0.614686	0.70675	0.653436	0.721566	0.695693	0.741407	0.911389	0.724994	0.935819	0.710725	0.722871	0.805726	0.792349	0.861112	0.645318	0.760886	0.452247	0.421479	0.643171	0.842749	0.62034	0.745942
10368-07358H	0.308553	0.269691	0.491445	0.132373	0.0739307	0.39688	0.396563	0.403543	0.376426	0.117616	0.507801	0.254263	0.0930085	0.132569	0.0288195	0.0796222	0.134603	0.0681371	0.155675	0.300471	0.515779	0.0427508	0.123237	0.575029	0.0641611	0.122958	0.225062
10368-07363L	0.184413	0.00559106	0.0861002	0.0473819	0.0436538	0.116388	0.108775	0.117446	0.114328	0.0772182	0.100154	0.0629969	0.195896	0.200718	0.0940012	0.099343	0.169541	0.138051	0.000161947	0.0970797	0.110796	0.0627753	0.0458253	0.160251	0.063009	0.151856	0.162004
10368-0736L	0.378413	0.404358	0.435518	0.355901	0.474292	0.48138	0.43116	0.400769	0.5145	0.503715	0.441124	0.562785	0.436672	0.427557	0.44612	0.490034	0.455204	0.457963	0.478903	0.524022	0.335477	0.405895	0.524326	0.399547	0.525328	0.512135	0.495219
10368-07371H	0.148577	0.249307	0.229247	0.25972	0.220358	0.103822	0.0268103	0.0274694	0.0258989	0.245736	0.137105	0.289695	0.166651	0.316275	0.169064	0.106173	0.00694792	0.0682795	0.229764	0.0554807	0	0.26929	0.287568	0.110241	0.0657177	0.070691	0.26405
10368-07373H	0.271362	0.289936	0.328528	0.12943	0.262686	0.334149	0.3192	0.323111	0.374918	0.301804	0.252203	0.194733	0.137124	0.223975	0.265783	0.284384	0.235199	0.275657	0.313617	0.342785	0.192587	0.250165	0.237982	0.3703	0.313724	0.279475	0.288584
10368-07375L	0.740551	0.656963	0.798365	0.860455	0.856018	0.823868	0.856351	0.834599	0.759482	0.880013	0.887202	0.867348	0.707102	0.745996	0.62557	0.859124	0.845681	0.87218	0.866749	0.823287	0.641556	0.888053	0.861165	0.825651	0.796127	0.858086	0.801577
10368-07379L	0.123602	0.089253	0.126236	0.122011	0.0886068	0.148756	0.103835	0.136091	0.135949	0.0855348	0.0898535	0.11715	0.169717	0.114405	0.119578	0.148118	0.114254	0.106085	0.0655447	0.101485	0.138972	0.104749	0.167353	0.126272	0.118192	0.0824588	0.0734279
10368-0737L	0.120492	0.114099	0.290887	0.342463	0.0846676	0.537336	0.392181	0.0467619	0.184546	0.347294	0.386783	0.485968	0.23324	0.329436	0.134599	0.131923	0.319942	0.17121	0.197404	0.312264	0.340037	0.395126	0.288603	0.397132	0.382711	0.408232	0.312555
10368-07383L	0.192606	0.180548	0.239065	0.228807	0.187423	0.263684	0.196208	0.188524	0.180119	0.142365	0.195155	0.172467	0.140868	0.136485	0.16775	0.177695	0.277619	0.112776	0.137436	0.12934	0.208351	0.194644	0.213389	0.342785	0.166028	0.0804969	0.0971734
10368-07386L	0.316181	0.370046	0.347715	0.239681	0.350234	0.201392	0.332878	0.319985	0.373791	0.289756	0.40503	0.413185	0.32854	0.274932	0.316024	0.269954	0.428842	0.389921	0.23363	0.260856	0.350292	0.285899	0.131657	0.341899	0.298409	0.144568	0.294069
10368-07387L	0.487189	0.494915	0.177139	0.366035	0.28941	0.317725	0.183862	0.33108	0.211003	0.298274	0.316753	0.228378	0.259179	0.122262	0.288703	0.393029	0.19252	0.479544	0.233172	0.359519	0.404423	0.256832	0.231353	0.297616	0.592539	0.918426	0.591798
10368-07389H	0.0388036	0.0716688	0.09347	0.13058	0.103197	0.129272	0.0898365	0.130935	0.105681	0.155399	0.12628	0.142063	0.141219	0.0488136	0.0552276	0.0324876	0.0777958	0.0430736	0.0781574	0.138652	0.10918	0.093707	0.088914	0.0825253	0.177856	0.121343	0.133922
10368-07391L	0.246549	0.343771	0.361712	0.294733	0.322475	0.575735	0.413214	0.506861	0.416101	0.309871	0.527735	0.303099	0.222717	0.313577	0.311543	0.261304	0.529517	0.333119	0.291936	0.319325	0.470674	0.298278	0.360386	0.622141	0.311304	0.28614	0.264263
10368-07396L	0.574303	0.648948	0.544238	0.625892	0.639495	0.519241	0.614976	0.651956	0.565218	0.61934	0.655551	0.646778	0.495758	0.738346	0.656794	0.733844	0.611883	0.591885	0.757327	0.649585	0.634097	0.596824	0.863147	0.684009	0.673093	0.714478	0.730704
10368-07398H	0.15738	0.173062	0.15497	0.19842	0.240757	0.181215	0.165001	0.277799	0.161105	0.225883	0.0872824	0.125044	0.184501	0.0754353	0.239206	0.324165	0.129277	0.163988	0.124861	0.0945962	0.140547	0.229765	0.0926615	0.135616	0.371386	0.179242	0.156876
10368-07407L	0.0923374	0.0923444	0.0278281	0.0526712	0.0622387	0.0841058	0.103054	0.00726223	0.0525386	0.101841	0.0462915	0.040687	0.110544	0.0347835	0.00706801	0.0229934	0.0588095	0.0235749	0.0339835	0.0682583	0.107342	0.0243549	0.0545463	0.0242079	0.0319171	0.0437376	0.0283219
10368-07410L	0.170099	0.20313	0.177963	0.256458	0.305428	0.240785	0.305808	0.161465	0.180654	0.383356	0.337487	0.544225	0.422846	0.538291	0.466431	0.445781	0.490657	0.121003	0.189116	0.197317	0.29497	0.250776	0.403949	0.15306	0.173527	0.291914	0.269223
10368-07427H	0.238969	0.161302	0.164167	0.076618	0.28814	0.355734	0.329061	0.332685	0.290469	0.400536	0.326597	0.241317	0.252167	0.24385	0.214166	0.187427	0.380547	0.255109	0.151611	0.302908	0.351318	0.262784	0.249613	0.42644	0.255585	0.295497	0.188983
10368-07429L	0.114178	0.097823	0.145504	0.0457219	0.121066	0.198278	0.151949	0.203883	0.178176	0.128203	0.138287	0.205302	0.22834	0.199622	0.168516	0.102805	0.141669	0.0792857	0.143784	0.453963	0.155847	0.107749	0.306172	0.178914	0.10811	0.170004	0.115924
10368-07430L	0.197745	0.231887	0.240685	0.172424	0.168959	0.21592	0.189174	0.179361	0.151663	0.172905	0.2018	0.326297	0.22368	0.200942	0.247526	0.0894171	0.16729	0.213674	0.152432	0.191468	0.186416	0.195185	0.302454	0.107607	0.193785	0.207282	0.215457
10368-07431L	0.216084	0.34996	0.178795	0.1963	0.284816	0.169364	0.278418	0.229041	0.207847	0.253908	0.243434	0.299198	0.237742	0.330834	0.253199	0.189469	0.175043	0.203213	0.395657	0.056032	0.272996	0.253498	0.357353	0.260731	0.453692	0.177293	0.251999
10368-07432L	0.202547	0.203725	0.199007	0.229555	0.133733	0.152132	0.152904	0.17922	0.156084	0.151213	0.179549	0.092726	0.195135	0.156222	0.166475	0.152238	0.123607	0.164772	0.169221	0.170617	0.200737	0.153665	0.116007	0.127025	0.176098	0.17392	0.208918
10368-07433L	0.781384	0.857421	0.960267	0.895164	0.693378	0.866553	0.745458	0.813086	0.860209	0.527507	0.957902	0.813	0.572493	0.822898	0.531188	0.588274	0.76923	0.499819	0.623795	0.9038	0.877578	0.624774	0.528135	0.718804	0.58417	0.619559	0.647259
10368-07435H	0.403978	0.0811061	0.311435	0.172429	0.281438	0.522534	0.445665	0.182721	0.176231	0.240322	0.65001	0.280469	0.229424	0.198481	0.288951	0.293176	0.58394	0.244834	0.357606	0.266043	0.676086	0.314403	0.0437577	0.192187	0.473134	0.363608	0.119961
10368-07445L	0.294011	0.215173	0.290516	0.250945	0.229282	0.300861	0.214196	0.251086	0.272491	0.243296	0.212294	0.122737	0.226405	0.181031	0.261147	0.268927	0.350753	0.356358	0.249488	0.329792	0.195112	0.282315	0.219023	0.235919	0.274713	0.284415	0.198104
10368-07463L	0.119588	0.153402	0.0926178	0.0155713	0.129545	0.476356	0.0834241	0.0619396	0.196247	0.147406	0.0678385	0.00584226	0.0988636	0.0149402	0.215751	0.0381016	0.120621	0.238403	0.0631012	0.358624	0.0440821	0.0733143	0.072865	0.0286239	0.426229	0.0648518	0.203703
10368-07467L	0.670217	0.22265	0.526396	0.152304	0.730934	0.257386	0.442965	0.711007	0.741322	0.324176	0.4569	0.51394	0.209609	0.216116	0.471676	0.228551	0.421656	0.385004	0.567277	0.0376047	0.591738	0.221559	0.453506	0.388903	0.498454	0.101141	0.30979
10368-07468L	0.538567	0.199894	0.341543	0.278127	0.611652	0.267369	0.401096	0.312913	0.495017	0.245108	0.368493	0.419833	0.227826	0.143631	0.565548	0.287669	0.350029	0.465992	0.313049	0.306905	0.400813	0.178151	0.25594	0.267754	0	0.171916	0.268526
10368-07472L	0.140748	0.116675	0.0878983	0.0917756	0.0727586	0.168328	0.141519	0.128029	0.0608238	0.141797	0.147649	0.0563303	0.138244	0.046583	0.0832191	0.0642062	0.11177	0.166152	0.140231	0.0694632	0.178649	0.130921	0.167077	0.080785	0.0453725	0.0313083	0.0840708
10368-07478H	0.309818	0.356526	0.406824	0.398147	0.297715	0.475599	0.376222	0.413305	0.366601	0.38296	0.432637	0.340058	0.276398	0.422606	0.265699	0.221666	0.382943	0.350655	0.34174	0.274174	0.411211	0.422812	0.320442	0.235571	0.319312	0.458837	0.390108
10368-07479L	0.63293	0.718539	0.64932	0.586516	0.610635	0.449936	0.613691	0.578998	0.766194	0.642218	0.432853	0.462546	0.295475	0.463366	0.527118	0.451276	0.267206	0.529879	0.632632	0.539265	0.406271	0.54324	0.354495	0.465684	0.655601	0.425853	0.522794
10368-0749L	0.218335	0.1015	0.125835	0.143749	0.119782	0.037521	0.0420932	0.0669142	0.233436	0.248619	0.377879	0.159573	0.153274	0.273715	0.198862	0.324761	0.392569	0.131257	0.117406	0.19774	0.358106	0.262273	0.242951	0.347747	0.433918	0.328956	0.384243
10368-0750L	0.236759	0.311044	0.302759	0.390821	0.383922	0.348474	0.339232	0.315721	0.308061	0.400706	0.344251	0.514271	0.281072	0.449744	0.424037	0.430424	0.333779	0.469154	0.369627	0.392749	0.316726	0.397543	0.339545	0.30558	0.386112	0.375206	0.453052
10368-07513L	0.421883	0.4295	0.483317	0.339407	0.384285	0.356104	0.324481	0.323152	0.29578	0.347212	0.29506	0.398248	0.314932	0.612817	0.473237	0.434387	0.311222	0.350078	0.529119	0.318582	0.351903	0.29727	0.320625	0.270299	0.56686	0.556	0.315171
10368-07519L	0.222639	0.218957	0.334323	0.256172	0.177143	0.304261	0.292758	0.175862	0.180807	0.346333	0.298309	0.175739	0.13721	0.2029	0.311522	0.263005	0.282314	0.242871	0.319762	0.242623	0.282704	0.219515	0.163658	0.295069	0.216465	0.103484	0.351694
10368-07529L	0.107189	0.181315	0.0955668	0.130712	0.104493	0.219845	0.208738	0.186079	0.487165	0.138636	0.179492	0.202719	0.183279	0.101993	0.0706923	0.157063	0.151306	0.0329454	0.0897278	0.0828201	0.137371	0.26612	0.0746351	0.166419	0.0980445	0.180438	0.289111
10368-07530L	0.276397	0.344806	0.379686	0.337916	0.411849	0.25358	0.179925	0.119876	0.0963689	0.357093	0.190122	0.315482	0.255004	0.384596	0.362914	0.393352	0.234087	0.348355	0.397958	0.364074	0.247475	0.405009	0.312044	0.106509	0.505547	0.529212	0.349149
10368-07534L	0.136514	0.150866	0.209362	0.176555	0.241063	0.212321	0.168974	0.191285	0.201787	0.152945	0.187999	0.238299	0.227633	0.187004	0.234281	0.188183	0.24854	0.209198	0.18469	0.156965	0.218448	0.158412	0.143041	0.198366	0.193785	0.190382	0.154689
10368-0753H	0.127106	0.0322592	0.157073	0.238852	0.339462	0.0243292	0.0394128	0.138012	0.0965659	0.108184	0.116825	0.232799	0.13951	0.0954598	0.135117	0.114915	0.0327599	0.0823291	0.142632	0.162542	0.074038	0.130009	0.0858796	0.0677429	0.0330418	0.164255	0.227079
10368-07548L	0.553613	0.492544	0.629931	0.385216	0.511071	0.5711	0.659353	0.635601	0.511415	0.397339	0.615424	0.368442	0.273422	0.313771	0.589742	0.205813	0.733974	0.462666	0.429936	0.399154	0.578272	0.297647	0.131552	0.730786	0.038516	0.382321	0.198358
10368-0754L	0.435407	0.614449	0.489236	0.456606	0.485976	0.629814	0.557087	0.589328	0.640477	0.431138	0.558318	0.187966	0.318988	0.452731	0.283259	0.184768	0.678529	0.27219	0.610934	0.583507	0.453956	0	0.423701	0.610786	0.616744	0.56916	0.25113
10368-07557L	0.0931796	0.15253	0.159785	0.153897	0.169416	0.206629	0.116383	0.165892	0.152436	0.196176	0.185536	0.144408	0.127901	0.232757	0.234907	0.212115	0.365519	0.213738	0.170392	0.305702	0.160553	0.174416	0.230113	0.222035	0.177251	0.159264	0.145558
10368-07563H	0.617542	0.692316	0.665679	0.702053	0.855247	0.481819	0.54433	0.489607	0.459328	0.757064	0.677117	0.75296	0.455153	0.844183	0.930152	0.77763	0.694421	0.630343	0.862804	0.739027	0.746377	0.727539	0.706784	0.422438	0.900619	0.438551	0.566041
10368-07564H	0.302063	0.254665	0.242594	0.286277	0.258794	0.188174	0.282597	0.255226	0.220358	0.266752	0.359417	0.223022	0.214476	0.185133	0.277308	0.24941	0.351668	0.313882	0.204662	0.484199	0.38593	0.321557	0.409453	0.292868	0.195262	0.23028	0.191559
10368-07575L	0.225189	0.321109	0.232989	0.244308	0.3617	0.0649967	0.0678295	0.0622471	0.298319	0.450397	0.0565547	0.319526	0.0159024	0.100217	0.154095	0.317816	0.249052	0.0337133	0.385793	0.214881	0.48671	0.0596486	0.353913	0.0410801	0.296819	0.170224	0.478937
10368-07578L	0.658115	0.536616	0.682655	0.660598	0.508341	0.409366	0.313583	0.507504	0.228958	0.209607	0.257407	0.279137	0.39059	0.414893	0.478614	0.467454	0.375341	0.170121	0.511336	0.300818	0.302116	0.454684	0.551976	0.475889	0.461599	0.715293	0.229283
10368-07580H	0.324306	0.299493	0.324512	0.282565	0.291111	0.366327	0.375889	0.359321	0.321065	0.4686	0.327854	0.130268	0.183343	0.371476	0.291065	0.271472	0.202425	0.238029	0.313859	0.28676	0.313909	0.304205	0.256891	0.364495	0.309566	0.332929	0.389386
10368-07586L	0.230418	0.446839	0.268637	0.242026	0.399576	0.208191	0.416516	0.213397	0.395411	0.226465	0.436562	0.38898	0.234569	0.197403	0.368324	0.280467	0.194275	0.228361	0.401307	0.373673	0.415091	0.225962	0.324451	0.527332	0.268878	0.13249	0.221055
10368-07591L	0.251531	0.294463	0.28148	0.189622	0.213964	0.353502	0.300776	0.356847	0.315335	0.298152	0.277653	0.208793	0.187806	0.316197	0.200483	0.234286	0.312587	0.143225	0.242702	0.199156	0.278348	0.328289	0.176102	0.388714	0.333507	0.492421	0.189012
10368-07596L	0.242595	0.239355	0.248858	0.20841	0.333285	0.380107	0.398904	0.385124	0.350229	0.154444	0.339614	0.336745	0.196565	0.219979	0.359733	0.32911	0.381067	0.146309	0.303307	0.422863	0.340699	0.183711	0.197253	0.35728	0.304061	0.410551	0.268228
10368-07599L	0.34356	0.543309	0.344243	0.307985	0.42408	0.761586	0.584991	0.59768	0.599489	0.458669	0.850108	0.62365	0.272141	0.470012	0.480722	0.469895	0.802087	0.418502	0.47002	0.515363	0.77995	0.479368	0.319742	0.646963	0.476936	0.411262	0.32901
10368-0759L	0.114122	0.137804	0.128098	0.161491	0.0201095	0.0956621	0.122258	0.0936145	0.0913586	0.0669431	0.117037	0.147353	0.0521168	0.0605349	0.0326216	0.0710952	0.0886525	0.0381527	0.00507811	0.0140924	0.0926043	0.084361	0.0545181	0.0736347	0.037044	0.0776526	0.0746141
10368-07600H	0.385581	0.31104	0.406905	0.375242	0.343818	0.402607	0.380871	0.444077	0.390416	0.415088	0.384595	0.393199	0.206072	0.215986	0.386241	0.322798	0.28863	0.321927	0.271977	0.372216	0.32518	0.466688	0.438867	0.431534	0.32955	0.415953	0.289863
10368-07610L	0.351816	0.124903	0.391616	0.248385	0.208523	0.601583	0.634611	0.291932	0.529169	0.620806	0.131999	0.282441	0.138687	0.479444	0.264397	0.341037	0.51014	0.817714	0.27053	0.299597	0.420812	0.183427	0.100534	0.65549	0.664218	0.255052	0.256491
10368-07617L	0.384231	0.724351	0.191031	0.234319	0.499166	0.0167282	0.164114	0.114261	0.8755	0.0801295	0.0951729	0.112745	0.192516	0.0217711	0.340308	0.088826	0.106321	0.0854381	0.118995	0.412876	0.756497	0.115498	0.576295	0.102971	0.438122	0.109119	1
10368-07618L	0.0408219	0.0481459	0.0395759	0.0342015	0.00156765	0.0277488	0.0625308	0.0900845	0.131162	0.0622472	0.0762521	0.0501397	0.0982575	0.0929818	0.212707	0.0396292	0.0823635	0.0610029	0.0676505	0	0.108368	0.0245826	0.114258	0.0813366	0	0.0662494	0.16956
10368-07624H	0.34979	0.363588	0.325209	0.28133	0.357115	0.237762	0.219829	0.206996	0.300472	0.253409	0.213181	0.353118	0.284729	0.401581	0.327424	0.396856	0.241826	0.255156	0.360679	0.454387	0.247132	0.388943	0.370093	0.313022	0.343976	0.228235	0.252596
10368-07628L	0.240484	0.522686	0.265941	0.0983776	0.569329	0.11107	0.0399832	0.162314	0.150904	0.164188	0.151066	0.0900694	0.104497	0.216205	0.171717	0.215596	0.0711157	0.151075	0.0468205	0.0938511	0.115448	0.180625	0.0206606	0.056255	0.0158717	0.288401	0.150585
10368-0762L	0.241045	0.243206	0.255218	0.492797	0.169592	0.39811	0.428646	0.379671	0.121736	0.360058	0.447023	0.280903	0.727178	0.46166	0.134449	0.253809	0.323618	0.626545	0.134222	0.209873	0.451079	0.226773	0.460572	0.291578	0.125055	0.290464	0.449637
10368-07634L	0.0616224	0.0421153	0.0829005	0.109997	0.0619612	0.0915984	0.058747	0.087828	0.0369334	0.0668823	0.0312882	0.0732042	0.116355	0.0451551	0.0780143	0.0811805	0.0642689	0.0555259	0.0436999	0.1324	0.0853018	0.106493	0.0648081	0.0260236	0.144644	0.0901513	0.0474184
10368-07645H	0.437594	0.432798	0.274599	0.427963	0.539831	0.398465	0.582264	0.428467	0.6176	0.164553	0.506123	0.326405	0.168015	0.167542	0.209053	0.0536791	0.396106	0.177872	0.273235	0.397626	0.429871	0.184905	0.199633	0.277201	0.512047	0.137993	0.261905
10368-07650L	0.124288	0.157944	0.109266	0.116691	0.136518	0.0460802	0.032574	0.0415196	0.0389336	0.0790515	0.0900699	0.120008	0.11681	0.124543	0.113639	0.00840179	0.00225847	0.104232	0.13146	0.100881	0.0473799	0.119152	0.17602	0.0751618	0.0787868	0.103907	0.0945234
10368-07661L	0.212578	0.1639	0.179388	0.167135	0.201695	0.32139	0.245329	0.267678	0.232272	0.164483	0.256289	0.0940727	0.214479	0.165721	0.192327	0.19528	0.301968	0.201102	0.160372	0.136319	0.257163	0.181867	0.208173	0.358953	0.14937	0.0491377	0.161287
10368-07670H	0.222137	0.258491	0.39507	0.214704	0.702901	0.243845	0.34705	0.241143	0.215212	0.202821	0.337276	0.70463	0.318509	0.38132	0.226064	0.293967	0.184883	0.247921	0.265187	0.110682	0.179157	0.238386	0.386266	0.176512	0.362738	0.178841	0.237633
10368-07682H	0.326382	0.337926	0.433947	0.326841	0.368987	0.490653	0.371995	0.387033	0.486655	0.433597	0.419756	0.338189	0.287434	0.326314	0.187456	0.227378	0.479928	0.390993	0.323796	0.319144	0.380229	0.401449	0.253361	0.407589	0.455759	0.305211	0.343468
10368-07683L	0.385073	0.875097	0.673611	0.454053	0.695335	0.354273	0.699673	0.466032	0.45569	0.660819	0.605239	0.348237	0.612816	0.66706	0.439212	0.419723	0.478016	0.277706	0.498733	0.591229	0.687498	0.463128	0.695233	0.417928	0.455563	0.232534	0.481537
10368-076L	0.283182	0.202091	0.176035	0.242369	0.199454	0.076965	0.182567	0.153655	0.159124	0.192858	0.192454	0.184193	0.21991	0.13737	0.157824	0.22826	0.122886	0.299253	0.173702	0.168901	0.141353	0.0514519	0.13382	0.158481	0.234862	0.0898073	0.202079
10368-07701L	0.581295	0.409865	0.688397	0.807322	0.573352	0.620545	0.554359	0.69329	0.496937	0.714886	0.622781	0.656137	0.578815	0.64054	0.54229	0.620603	0.637213	0.677553	0.675666	0.500168	0.607113	0.617014	0.792384	0.650398	0.673092	0.854262	0.291402
10368-07706L	0.558448	0.436176	0.411174	0.320779	0.34008	0.595234	0.628938	0.613649	0.497881	0.617603	0.557141	0.330005	0.293104	0.378097	0.375655	0.597247	0.573058	0.595193	0.603907	0.483792	0.637675	0.564152	0.305751	0.590444	0.561948	0.557825	0.472231
10368-0770L	0.28362	0.289145	0.277984	0.234013	0.305126	0.293384	0.287323	0.251118	0.438864	0.668963	0.31598	0.628664	0.304952	0.271244	0.312141	0.339052	0.369945	0.32557	0.393953	0.342055	0.248041	0.610256	0.299945	0.279277	0.607574	0.256751	0.28715
10368-07711L	0.283616	0.305914	0.687439	0.455861	0.560435	0.531696	0.61993	0.530188	0.525532	0.607843	0.594652	0.129075	0.225565	0.2592	0.476538	0.453171	0.608831	0.706471	0.514637	0.562663	0.669844	0.592651	0.540532	0.599341	0.588375	0.508647	0.506439
10368-0772L	0.407013	0.128797	0.0156252	0.247509	0.508162	0.403128	0.095863	0.416422	0.0137195	0	0.393521	0.00956104	0.251508	0.381315	0.263553	0.573588	0.300266	0	0.451779	0.387006	0.112803	0.216728	0.00753403	0.395216	0.383434	0.321252	0.0172433
10368-0774H	0.154222	0.127039	0.163526	0.220476	0.0732894	0.103076	0.0611626	0.149059	0.112938	0.144428	0.139517	0.0626206	0.134001	0.0668856	0.107924	0.126206	0.108858	0.169645	0.103139	0.0837668	0.156381	0.118207	0.0772411	0.157735	0.167253	0.0718825	0.07716
10368-077L	0.282153	0.320611	0.311996	0.220458	0.313879	0.333955	0.306677	0.335444	0.303529	0.275571	0.292345	0.270826	0.255087	0.266827	0.330516	0.303321	0.25557	0.252771	0.29622	0.341791	0.259144	0.281322	0.292588	0.339759	0.232783	0.0893764	0.487214
10368-0780H	0.301221	0.239456	0.259742	0.283025	0.318376	0.125009	0.196204	0.0320376	0.12907	0.226283	0.205423	0.118428	0.183086	0.0493988	0.297146	0.136225	0.171459	0.345655	0.20683	0.180125	0.12958	0.314938	0.0810691	0.122011	0.0533461	0.0771467	0.061873
10368-0781L	0.611729	0.393213	0.869477	0.856152	0.544038	0.578667	0.676809	0.548976	0.551976	0.639101	0.600086	0.595437	0.473202	0.570971	0.425026	0.542471	0.517874	0.691212	0.606148	0.713627	0.534109	0.65506	0.548888	0.583497	0.523911	0.593902	0.707304
10368-0783L	0.729878	0.701805	0.603462	0.650008	0.666028	0.627363	0.682775	0.735824	0.728712	0.610795	0.646443	0.679916	0.436088	0.656867	0.684798	0.710482	0.631477	0.690742	0.697431	0.668915	0.649649	0.582564	0.689671	0.65832	0.66019	0.423417	0.704634
10368-0789L	0.120589	0.114737	0.159547	0.125104	0.0854901	0.114799	0.0723854	0.119098	0.132144	0.0634223	0.0909652	0.125536	0.205026	0.148501	0.0651524	0.0255651	0.197585	0.141746	0.0249109	0.0309624	0.12977	0.0584338	0.153062	0.193896	0.105943	0.160452	0.0704709
10368-078L	0.0959622	0	0.130322	0.164886	0.0317501	0.0234052	0.0856667	0.170056	0.0782531	0.127755	0.0339088	0.0119588	0.047545	0.0147877	0	0.0634022	0	0.00598563	0.0393384	0.0123218	0.00321614	0.129737	0.0302573	0.115032	0.142165	0.00628039	0.0411728
10368-0792L	0.0649555	0.0787108	0.10932	0.122361	0.115324	0.126865	0.11006	0.0907587	0.142927	0.0164944	0.162308	0.204658	0.174967	0.243543	0.044555	0.0541161	0.0165973	0.116784	0.10283	0.0906416	0.0795148	0.0733157	0.148739	0.0657001	0.145338	0.345261	0.0314967
10368-0798L	0.273666	0.341072	0.398685	0.312975	0.336453	0.25189	0.342304	0.295752	0.359909	0.290658	0.337039	0.301895	0.28112	0.350446	0.268886	0.263965	0.275653	0.256085	0.347377	0.333633	0.336951	0.261521	0.195371	0.29959	0.316765	0.306752	0.363219
10368-08102L	0.0747791	0.063356	0.153004	0.0739727	0.228539	0.154004	0.154834	0.0983518	0.193587	0.126235	0.148912	0.425531	0.269561	0.491186	0.242187	0.220899	0.100077	0.230461	0.203438	0.392257	0.0662675	0.190256	0.288326	0.158691	0.160631	0.0802974	0.44538
10368-08104L	0.724073	0.645165	0.148761	0.579649	0.64707	0.0697473	0.205953	0.0907947	0.0842738	0.109927	0.0430435	0.27602	0.260175	0.504007	0.773008	0.147893	0.0640324	0.0158718	0.537988	0.358429	0.0554298	0.097425	0.456532	0.0420733	0.858672	0.0790999	0.0883413
10368-08109H	0.110224	0.069645	0.0559197	0.065773	0.000881544	0.0201006	0	0.0304533	0.0123078	0	0	0.0335996	0.0142083	0.0145763	0.0547394	0	0	0.0520433	0.0267996	0.0232865	0.00456578	0.0201496	0.0501414	0.0442482	0.0395203	0.0403561	0.0261609
10368-08110H	0.360053	0.348424	0.361048	0.340404	0.331096	0.320861	0.340892	0.344917	0.381849	0.336759	0.329655	0.329853	0.242873	0.385762	0.382753	0.374987	0.385367	0.351986	0.661531	0.351575	0.331355	0.358185	0.316452	0.330221	0.357292	0.347969	0.342279
10368-08118H	0.354872	0.233662	0.281277	0.176225	0.259713	0.469547	0.412313	0.425438	0.305344	0.365451	0.439148	0.275316	0.234981	0.289637	0.285293	0.306178	0.421341	0.352938	0.239541	0.268971	0.358616	0.300292	0.359801	0.445465	0.271508	0.315667	0.220084
10368-0811H	0.435857	0.396143	0.353695	0.208393	0.305074	0.184475	0.256825	0.248759	0.473945	0.164263	0.189435	0.164304	0.371517	0.162229	0.288546	0.302658	0.243986	0.308826	0.274099	0.411015	0.217937	0.384798	0.185063	0.161681	0.653754	0.413264	0.294566
10368-08120L	0.116215	0.200081	0.190946	0.171086	0.211841	0.210414	0.214961	0.22532	0.266344	0.24814	0.139424	0.181372	0.227871	0.106672	0.14148	0.112282	0.24884	0.151224	0.157563	0.173591	0.193111	0.187721	0.10998	0.213059	0.249488	0.265185	0.487501
10368-08123L	0.446139	0.228803	0.359088	0.337497	0.578067	0.456308	0.356714	0.406526	0.519998	0.517494	0.427481	0.473919	0.289149	0.50696	0.276076	0.307979	0.418751	0.25298	0.474449	0.542586	0.412572	0.483514	0.457836	0.373058	0.404684	0.460521	0.471148
10368-08126L	0.22777	0.155036	0.144515	0.122057	0.121744	0.220519	0.126906	0.163396	0.120503	0.164955	0.113844	0.0977469	0.196161	0.0257177	0.175146	0.415696	0.16847	0.166298	0.12282	0.142879	0.157609	0.18503	0.119039	0.120111	0.137853	0.421974	0.0715217
10368-08128L	0.0459085	0.00596549	0.0602806	0.170681	0.101414	0.124434	0.0719049	0.0102763	0.0354447	0.0232702	0.0719871	0.0373004	0.203108	0.0157337	0.194364	0	0.0835018	0.00468615	0.0087177	0.277338	0.0609493	0.0552582	0.0150231	0.0034205	0.00242013	0.308713	0.0510017
10368-08129L	0.648321	0.738936	0.583004	0.727722	0.792243	0.506817	0.686849	0.592453	0.57788	0.847853	0.695771	0.780543	0.770605	0.769181	0.612477	0.714249	0.601779	0.828153	0.800782	0.755054	0.704121	0.562368	0.802555	0.615932	0.609441	0.522013	0.769368
10368-0812L	0.00359026	0.201634	0.137191	0.157854	0.276176	0.378897	0.197725	0.165378	0.195702	0.278633	0.181099	0.194817	0.172819	0.139121	0.0434996	0.177406	0.1076	0.142335	0.0917293	0.215248	0.197382	0.236409	0.0957804	0.187964	0.321799	0.360376	0.133297
10368-08132L	0.0821315	0.169575	0.071503	0.109596	0.164862	0.175913	0.132852	0.156724	0.050628	0.146735	0.21209	0.241527	0.186925	0.208341	0.0374823	0.0794331	0.196207	0.230883	0.111693	0.0163324	0.155884	0.120369	0.0655453	0.1326	0.137091	0.227569	0.130257
10368-08134L	0.803389	0.91824	0.838568	0.896477	0.819918	0.63722	0.690419	0.668286	0.810786	0.90183	0.659307	0.917879	0.829703	0.798778	1	0.798937	0.645074	0.903173	0.871209	0.881435	0.80809	0.996	1	0.63464	0.921161	0.68039	0.825179
10368-08137H	0.562109	0.598402	0.599201	0.732134	0.469373	0.553702	0.510744	0.599849	0.513913	0.393203	0.598033	0.398434	0.306389	0.396786	0.43136	0.352437	0.51512	0.37749	0.469651	0.420034	0.619998	0.380344	0.473401	0.589047	0.441834	0.414018	0.353576
10368-08138L	0.38558	0.361216	0.257023	0.260684	0.415386	0.384974	0.455171	0.447503	0.173113	0.419549	0.397253	0.335933	0.265271	0.481176	0.409353	0.243854	0.395351	0.426605	0.42198	0.466319	0.415819	0.447344	0.377209	0.269532	0.391016	0.462396	0.422114
10368-08139H	0.271175	0.331191	0.114454	0.276753	0.210481	0.104554	0.0878561	0.219659	0.111857	0.220408	0.10951	0.144808	0.0432969	0.264351	0.123039	0.129873	0	0.150986	0.174823	0.190487	0.154332	0.229124	0.209867	0.112419	0.357477	0.071916	0.124929
10368-0813L	0.344829	0.31467	0.384705	0.300716	0.303844	0.280829	0.236978	0.270287	0.284441	0.382684	0.20739	0.277492	0.225648	0.217733	0.428935	0.347414	0.163345	0.336186	0.354384	0.243526	0.203388	0.280693	0.361357	0.251823	0.29388	0.238006	0.4294
10368-08141H	0.23068	0.259449	0.128293	0.194979	0.245546	0.148322	0.217314	0.185054	0.263872	0.34783	0.212133	0.368563	0.46696	0.280928	0.403071	0.408611	0.166969	0.307259	0.279973	0.288865	0.205032	0.776675	0.376732	0.16572	0.175978	0.2472	0.270907
10368-08146L	0.0960764	0.0404223	0.0932248	0.105213	0.0927629	0.093041	0.106979	0.0504886	0.0548601	0.166491	0.0803381	0.275858	0.176906	0.28198	0.183788	0.128348	0.08354	0.0521686	0.0852302	0.172486	0.106056	0.214669	0.408661	0.0691715	0.118616	0.158009	0.210848
10368-08149L	0.448031	0.435038	0.428818	0.275402	0.270953	0.254055	0.306251	0.370527	0.362336	0.267745	0.30118	0.208942	0.235408	0.293918	0.309414	0.221581	0.459222	0.327082	0.454958	0.310731	0.277232	0.0453426	0.259121	0.349481	0.637999	0.295273	0.325184
10368-0814L	0.392624	0.438721	0.35822	0.163859	0.364229	0.231896	0.204382	0.281272	0.208772	0.274502	0.208382	0.245525	0.247484	0.303465	0.157356	0.322156	0.19818	0.316478	0.268874	0.298153	0.152461	0.232378	0.334984	0.313717	0.0754131	0.426555	0.376248
10368-08162L	0.268107	0.252753	0.265976	0.381413	0.0787619	0.0518652	0.192886	0.151152	0.0936265	0.0821736	0.127425	0.139943	0.179544	0.0500397	0.333191	0.300563	0.0936478	0.384767	0.0596069	0.136539	0.132815	0.220552	0.12345	0.14193	0.140099	0.0644482	0.094295
10368-08163H	0.518203	0.425988	0.431284	0.352778	0.471299	0.508868	0.592504	0.486639	0.44437	0.386316	0.46372	0.446339	0.318203	0.308606	0.409998	0.335943	0.537053	0.493396	0.346277	0.494405	0.471775	0.382371	0.352532	0.496234	0.462931	0.383533	0.364603
10368-08168L	0.178635	0.232916	0.301453	0.305938	0.250273	0.242039	0.143879	0.130011	0.258767	0.254503	0.152868	0.270284	0.220337	0.334556	0.252003	0.205897	0.138608	0.264701	0.305772	0.170186	0.150756	0.173901	0.328612	0.160884	0.151539	0.911823	0.22737
10368-08170L	0.344429	0.372578	0.373533	0.325355	0.479379	0.365029	0.368167	0.36862	0.437727	0.762915	0.389775	0.642982	0.505214	0.546593	0.674097	0.575608	0.408863	0.874049	0.474941	0.609862	0.371097	0.542291	0.556143	0.314026	0.446956	0.391455	0.670933
10368-08171L	0.117118	0.0679404	0.128319	0.113392	0.0467918	0.0631884	0.00930337	0.039038	0.0508014	0.0619438	0.0504438	0.0879546	0.171077	0.0631106	0.0359489	0.0586076	0.120363	0.0302668	0.0311879	0.0764071	0.0369917	0.066538	0.0860049	0.124635	0.0387218	0.219338	0.057206
10368-08179L	0.900223	0.785422	0.856599	0.938221	0.585601	0.624623	0.686302	0.666462	0.678372	0.644435	0.640055	0.765633	0.422666	0.452919	0.698173	0.627379	0.681361	0.672011	0.654644	0.596757	0.621917	0.795194	0.574182	0.68767	0.705849	0.811709	0.496992
10368-08181L	0.29721	0.309315	0.323165	0.348266	0.391639	0.381027	0.427	0.384024	0.35851	0.301434	0.460269	0.421111	0.265924	0.376416	0.384976	0.286362	0.414299	0.411926	0.310692	0.339479	0.432615	0.305286	0.418878	0.41419	0.390748	0.0823767	0.386465
10368-08182L	0.32546	0.411413	0.331028	0.3782	0.425143	0.351405	0.429142	0.422959	0.433862	0.403658	0.465391	0.429108	0.343227	0.447803	0.408828	0.443353	0.587201	0.537063	0.409554	0.303809	0.471887	0.391926	0.569976	0.559612	0.429223	0.297516	0.466792
10368-08184L	0.0868681	0.104469	0.137935	0.0786265	0.0558736	0.391923	0.191147	0.40299	0.0994267	0.104929	0.157025	0.189408	0.129502	0.0450278	0.147633	0.0530251	0.205184	0.0427016	0.154871	0.231719	0.114922	0.103861	0.293864	0.071851	0.0952527	0	0.0817264
10368-08188H	0.351707	0.33299	0.348204	0.383424	0.250875	0.255932	0.345522	0.356377	0.293489	0.319795	0.346212	0.567862	0.247212	0.263033	0.30312	0.430946	0.18321	0.238739	0.374698	0.336577	0.409525	0.289461	0.38947	0.205343	0.344356	0.22573	0.375231
10368-08191L	0.269055	0.262623	0.417995	0.335875	0.397247	0.144709	0.26626	0.394648	0.251135	0.360856	0.247425	0.422304	0.25684	0.492413	0.359778	0.303968	0.30333	0.299336	0.402212	0.611883	0.251096	0.409561	0.423174	0.246064	0.442905	0.443678	0.407598
10368-08194H	0.102063	0.0482298	0.364183	0.186503	0.0930761	0.306587	0.278765	0.181206	0.249689	0.332142	0.375909	0.0640925	0.157787	0.149776	0.13542	0.278413	0.358554	0.0306971	0.107678	0.229462	0.264652	0.237058	0.148268	0.41045	0.367703	0.165906	0.030404
10368-08198L	0.309423	0.223828	0.436531	0.265992	0.19402	0.383296	0.431261	0.29479	0.343394	0.249741	0.330548	0.30846	0.204694	0.157521	0.386654	0.266952	0.318207	0.296931	0.161555	0.223681	0.182025	0.171673	0.208755	0.335458	0.180512	0.366947	0.368229
10368-08199L	0.0387495	0.0283357	0.0312999	0.0978062	0.0490251	0.0803154	0.0542558	0.0745966	0.0751631	0.0109796	0.0598536	0.0408986	0.165734	0.0636794	0.0407896	0.013371	0.0185713	0.0377118	0.0221542	0.0457385	0.049606	0.0296442	0.0311286	0.0363597	0.0633948	0.0616731	0.0498957
10368-0819L	0.148382	0.101634	0.092711	0.0753591	0.156783	0.265736	0.200945	0.112456	0.152649	0.236001	0.233915	0.106756	0.199767	0.390826	0.160022	0.0885045	0.160135	0.0560139	0.15427	0.149724	0.15969	0.0784182	0.181358	0.0826461	0.170565	0.33849	0.35447
10368-081L	0.280217	0.1494	0.407442	0.0851998	0.114934	0.0969032	0.102919	0.135007	0.0840707	0.158422	0.108869	0.0691655	0.192126	0.122627	0.0443812	0.173672	0.19308	0.663785	0.0395227	0.0951957	0.127405	0.108069	0.201136	0.116747	0.142944	0.0879081	0.084525
10368-08200L	0.00671541	0.0742704	0.0679334	0.0526188	0.0336691	0.0120019	0.0393306	0.0693333	0.0502589	0.0363517	0.11673	0.0824348	0.0991904	0.075045	0.0544477	0.049301	0.166635	0.064359	0.0814252	0.0405212	0.107064	0.057843	0.105335	0.0619559	0.0482062	0.0355857	0.0533472
10368-08209L	0.147756	0.153436	0.253262	0.127401	0.133125	0.0748677	0.0841413	0.0520821	0.0989496	0.0233802	0.105528	0.137545	0.133002	0.0335711	0.107867	0.0594475	0.12282	0.100281	0.0739473	0.109422	0.136859	0.0407869	0.159207	0.0766378	0.134807	0.204954	0.0991725
10368-08212L	0.133904	0.128753	0.205452	0.195826	0.176239	0.181383	0.167534	0.122276	0.158019	0.224643	0.100525	0.23548	0.193639	0.210595	0.17572	0.189573	0.21335	0.224807	0.132573	0.253694	0.153699	0.188494	0.175545	0.138951	0.179961	0.109055	0.187654
10368-08213L	0.369694	0.392304	0.271186	0.225915	0.22204	0.222547	0.225648	0.382982	0.274045	0.13925	0.423827	0.113217	0.181313	0.208739	0.295379	0.177607	0.326878	0.290514	0.324923	0.19999	0.29541	0.147666	0.194117	0.468356	0.266732	0.798194	0.178075
10368-08216H	0.345932	0.302959	0.29465	0.270255	0.293854	0.464612	0.324136	0.297263	0.297115	0.391487	0.334559	0.320088	0.250632	0.420253	0.250972	0.352208	0.334499	0.315922	0.310462	0.311798	0.340171	0.314564	0.329558	0.284026	0.304185	0.319364	0.308817
10368-08217H	0.11629	0.142842	0.134154	0.0808782	0.120478	0.229782	0.109571	0.175291	0.119627	0.14932	0.10702	0.120796	0.175339	0.121051	0.0813019	0.102885	0.024099	0.0359407	0.101544	0.16172	0.128012	0.106926	0.17655	0.219237	0.126011	0.234469	0.214043
10368-0821H	0.569065	0.571366	0.507167	0.384566	0.558849	0.590721	0.6096	0.597314	0.643102	0.539222	0.600419	0.620123	0.288931	0.603526	0.457768	0.58219	0.639824	0.414972	0.539799	0.607796	0.543099	0.496693	0.57087	0.555717	0.579026	0.558599	0.532183
10368-08225L	0.478805	0.543399	0.411834	0.445142	0.32935	0.481542	0.570088	0.533861	0.46372	0.376606	0.460703	0.4325	0.320625	0.553528	0.44023	0.502554	0.499948	0.377282	0.486549	0.401704	0.503237	0.431527	0.38174	0.544676	0.482366	0.307487	0.51666
10368-08226H	0.145104	0.164245	0.138781	0.205483	0.145858	0.168652	0.192923	0.16859	0.170736	0.125492	0.230048	0.238704	0.202492	0.239276	0.0659918	0.101727	0.0951612	0.073592	0.143687	0.158087	0.211744	0.0947532	0.160833	0.15647	0.184512	0.183324	0.232274
10368-08228L	0.0634928	0.207913	0.161008	0.0982923	0.137554	0.0868015	0.107877	0.0841175	0.0856351	0.127526	0.17201	0.134085	0.174151	0.108669	0.0538862	0.0224951	0.174973	0.189216	0.176852	0.198806	0.101983	0.184746	0.12995	0.213505	0.13433	0.0861185	0.115614
10368-08229H	0.0999567	0.145628	0.270211	0.16826	0.161102	0.137126	0.168	0.0973916	0.261549	0.24036	0.153219	0.280706	0.1797	0.107844	0.208495	0.183873	0.108728	0.131824	0.141565	0.204198	0.11255	0.275958	0.203173	0.116676	0.293104	0.332561	0.274758
10368-0822L	0.488185	0.494007	0.443464	0.490939	0.456017	0.41959	0.450118	0.467341	0.416177	0.382429	0.301714	0.422539	0.293203	0.410608	0.446805	0.397894	0.319937	0.312558	0.480941	0.47821	0.327464	0.429435	0.483741	0.459745	0.478754	0.212749	0.351526
10368-08232L	0.373478	0.502243	0.470666	0.407838	0.556217	0.646386	0.694211	0.720384	0.566055	0.58667	0.65108	0.594345	0.319321	0.613367	0.537333	0.419632	0.663547	0.55711	0.441533	0.678694	0.679639	0.54773	0.485541	0.588278	0.555506	0.391263	0.671117
10368-08234H	0.415611	0.393955	0.482696	0.322095	0.364573	0.337906	0.396327	0.268973	0.402038	0.45049	0.467692	0.56456	0.285655	0.308076	0.313545	0.287094	0.369109	0.435231	0.233168	0.367339	0.417801	0.312604	0.351559	0.294966	0.409185	0.282446	0.414565
10368-08237L	0.21438	0.283719	0.2461	0.285315	0.264116	0.155881	0.255167	0.265939	0.20725	0.191262	0.270545	0.25765	0.227662	0.219123	0.258746	0.122078	0.197701	0.248754	0.235079	0.240577	0.245982	0.238442	0.24986	0.290216	0.305579	0.0910888	0.151372
10368-08239L	0.242332	0.250995	0.312554	0.313845	0.302633	0.389603	0.30278	0.380276	0.31937	0.304843	0.289274	0.341502	0.153184	0.21866	0.288447	0.310602	0.351453	0.311442	0.169519	0.304249	0.367765	0.211314	0.458317	0.394734	0.314699	0.284533	0.206322
10368-08245L	0.312872	0.352715	0.3426	0.243405	0.359814	0.594008	0.438116	0.415623	0.315846	0.542524	0.410734	0.398341	0.282852	0.304129	0.281935	0.251989	0.383603	0.450509	0.308	0.427096	0.364116	0.422575	0.276294	0.444884	0.281059	0.648581	0.280926
10368-08247H	0.489902	0.416965	0.49737	0.353229	0.412145	0.594674	0.455171	0.412696	0.454399	0.499495	0.539173	0.412441	0.276949	0.458751	0.442711	0.354743	0.448119	0.381097	0.504141	0.457074	0.529393	0.452547	0.491326	0.486352	0.427638	0.324121	0.517883
10368-08255H	0.247949	0.24688	0.370241	0.315677	0.171595	0.152832	0.230035	0.16421	0.326378	0.107328	0.161204	0.418067	0.115434	0.451674	0.12282	0.296646	0.140548	0.0021572	0.191174	0.255377	0.111039	0.421916	0.357681	0.336244	0.216122	0.354397	0.169428
10368-08263H	0.420177	0.415653	0.487956	0.45062	0.475011	0.377436	0.536595	0.517613	0.402637	0.407473	0.514865	0.474177	0.280532	0.39279	0.403571	0.458087	0.444032	0.33169	0.453049	0.480032	0.482253	0.461948	0.484706	0.481499	0.437438	0.306075	0.299121
10368-08265L	0.699699	0.801396	0.769778	0.804449	0.697539	0.376915	0.367633	0.334516	0.608453	0.71727	0.35467	0.753413	0.497296	0.690906	0.803585	0.768166	0.259546	0.603782	0.741614	0.541844	0.327987	0.790478	0.566199	0.392426	0.752759	0.570238	0.526007
10368-08266H	0.0438376	0.265447	0.0317828	0.0549139	0.0445444	0.0608099	0.0337937	0.0279551	0.0787526	0.0592375	0.0200715	0.034154	0.153825	0.0309211	0.00360882	0.0307843	0.09354	0.0684608	0.0159336	0.0626518	0.0342867	0.0267366	0.350325	0.0450922	0.0327937	0.0234666	0.410585
10368-08267L	0.208064	0.301875	0.23817	0.330472	0.229876	0.22855	0.286629	0.118345	0.287481	0.139396	0.296531	0.185823	0.0755671	0.2119	0.326277	0.246757	0.0494253	0.310547	0.293798	0.238436	0.331044	0.225862	0.14549	0.153093	0.316755	0.0737673	0.277195
10368-08271L	0.293808	0.289743	0.298396	0.290499	0.295545	0.317519	0.298628	0.272307	0.27006	0.279068	0.303524	0.297956	0.208035	0.379726	0.230333	0.355952	0.287643	0.195141	0.33522	0.235168	0.283789	0.282215	0.332277	0.279682	0.252905	0.270926	0.355786
10368-08276L	0.483251	0.619696	0.517806	0.645037	0.449007	0.618792	0.469389	0.65653	0.58125	0.534455	0.671249	0.474784	0.349093	0.382061	0.425456	0.375864	0.694199	0.723846	0.670398	0.484662	0.710182	0.423075	0.414782	0.607886	0.258235	0.571534	0.369337
10368-08277L	0.150441	0.147517	0.146959	0.150139	0.120351	0.18185	0.0988512	0.104713	0.126625	0.17152	0.132608	0.0637612	0.153583	0.169946	0.190997	0.191851	0.160458	0.173309	0.140535	0.160116	0.136011	0.22159	0.15604	0.0899194	0.117545	0.243199	0.184979
10368-0827H	0.196997	0.0686635	0.138925	0.14559	0.176706	0.321427	0.148338	0.192137	0.13459	0.235328	0.176246	0.17108	0.151563	0.152798	0.293338	0.248425	0.269952	0.204854	0.219265	0.180794	0.215322	0.0782234	0.20498	0.236506	0.102508	0.119192	0.176019
10368-08281L	0.486735	0.654253	0.438566	0.505968	0.544297	0.756633	0.693378	0.648721	0.764044	0.586227	0.703774	0.574374	0.291788	0.597186	0.608486	0.633629	0.655183	0.438428	0.560135	0.476488	0.69591	0.594117	0.629398	0.751283	0.608491	0.420374	0.672151
10368-08282L	0.237169	0.236647	0.269641	0.219909	0.291335	0.343151	0.29763	0.296885	0.299483	0.322835	0.288038	0.2577	0.240436	0.285522	0.282138	0.220619	0.305902	0.25857	0.199676	0.333872	0.249558	0.303173	0.262866	0.302733	0.296676	0.395828	0.285369
10368-08286L	0.148349	0.0957132	0.0894309	0.151497	0.104111	0.11163	0.0672977	0.0766526	0.116424	0.0514984	0.130001	0.131443	0.155491	0.0821494	0.0977253	0.0478959	0.0474631	0.0386422	0.0506194	0.117543	0.102041	0.0652125	0.0907452	0.0467669	0.0650418	0.0616743	0.0563731
10368-08288H	0.31429	0.23251	0.27942	0.195435	0.311114	0.190067	0.220747	0.218385	0.239653	0.352699	0.20739	0.373499	0.500845	0.422502	0.279646	0.34462	0.214026	0.263731	0.514601	0.38528	0.187636	0.592278	0.337078	0.22987	0.265152	0.229518	0.269304
10368-08289H	0.245236	0.250432	0.405271	0.240158	0.211565	0.338631	0.279058	0.328767	0.375103	0.274797	0.225963	0.137152	0.228438	0.0969818	0.132685	0.155248	0.141516	0.127316	0.238848	0.147105	0.176149	0.196151	0.214574	0.282096	0.206817	0.195477	0.303381
10368-0828H	0.795369	0.718715	0.770927	0.776567	0.831197	0.110919	0.16144	0.101826	0.263895	0.872649	0.141766	0.757951	0.64957	0.606878	0.661442	0.715264	0.15378	0.752633	0.835876	0.633461	0.167501	0.64439	0.763839	0.249683	0.817179	0.426552	0.547649
10368-08291H	0.519566	0.498687	0.439532	0.419117	0.454894	0.417313	0.490318	0.477175	0.501622	0.447339	0.604615	0.357118	0.330174	0.40291	0.40676	0.364429	0.312288	0.560183	0.490088	0.488843	0.604159	0.3906	0.373585	0.35857	0.395223	0.26646	0.336604
10368-08292L	0.263556	0.308117	0.301424	0.24602	0.136438	0.203178	0.219412	0.213867	0.513104	0.175517	0.194442	0.141169	0.263098	0.179835	0.303417	0.277163	0.153104	0.117004	0.207883	0.175348	0.214886	0.293207	0.163249	0.167472	0.184343	0.194317	0.163272
10368-08293L	0.170933	0.131175	0.157278	0.192751	0.248357	0.211356	0.218578	0.207421	0.232612	0.177946	0.192988	0.252222	0.16356	0.208564	0.246703	0.260958	0.0785498	0.182871	0.156505	0.117112	0.217085	0.236243	0.196726	0.138851	0.437866	0.232038	0.183582
10368-08294H	0.561456	0.474513	0.593119	0.645238	0.370252	0.687782	0.414085	0.439212	0.387516	0.316028	0.428945	0.325096	0.611737	0.404735	0.411752	0.295729	0.38326	0.225093	0.582065	0.254748	0.550545	0.382149	0.468975	0.379444	0.480402	0.488557	0.373937
10368-08299L	0.219895	0.207435	0.161588	0.191924	0.155106	0.236861	0.11258	0.172173	0.207956	0.144568	0.163339	0.097889	0.201393	0.345415	0.201775	0.182317	0.103442	0.115676	0.167099	0.166784	0.18803	0.175499	0.0887378	0.212017	0.131759	0.0109403	0.120299
10368-0829L	0.12006	0.166817	0.174349	0.186192	0.294865	0.210097	0.305324	0.205458	0.282055	0.259826	0.230275	0.342121	0.245212	0.296948	0.184806	0.17187	0.285429	0.309866	0.205148	0.290942	0.246152	0.186591	0.334749	0.303085	0.252014	0.285191	0.250119
10368-082L	0.149607	0.257125	0.305119	0.163738	0.234969	0.0924913	0.172484	0.170756	0.246624	0.204714	0.168277	0.175216	0.197796	0.204607	0.277778	0.205182	0.232136	0.28048	0.268818	0.214087	0.178981	0.182303	0.247987	0.217709	0.206949	0.342607	0.206301
10368-08303H	0.279649	0.281773	0.226394	0.219159	0.425544	0.379738	0.504628	0.450654	0.434498	0.418954	0.535993	0.463836	0.278579	0.447363	0.377014	0.38317	0.435545	0.457061	0.416141	0.361618	0.435053	0.376321	0.344663	0.497278	0.228082	0.215134	0.382131
10368-08307H	0.100494	0.0648513	0.0202735	0.00737555	0.111849	0.131681	0.12276	0.119982	0.223223	0.129344	0.118467	0.122495	0.216528	0.085642	0.172417	0.0621635	0.199595	0.245081	0.0746614	0.171914	0.123671	0.125151	0.148047	0.128806	0.154837	0.0793669	0.101476
10368-08309L	0.0794009	0.0652811	0.156677	0.0439371	0.116542	0.229231	0.168271	0.151243	0.167796	0.179959	0.0978931	0.0978012	0.145529	0.14074	0.117182	0.0697536	0.0504714	0.0668318	0.0879034	0.116898	0.0907655	0.148702	0.0871749	0.161129	0.145396	0.213049	0.0699376
10368-08313L	0.566428	0.488756	0.354533	0.289825	0.241625	0.436772	0.320031	0.300704	0.238943	0.711727	0.454483	0.192794	0.212529	0.238681	0.511539	0.456015	0.340279	0.426102	0.380764	0.231093	0.506016	0.302492	0.23523	0.304099	0.422815	0.303353	0.323636
10368-08323L	0.531248	0.575911	0.632119	0.802803	0.704674	0.472651	0.596306	0.525805	0.422315	0.792897	0.517282	0.641851	0.650482	0.764283	0.564728	0.660583	0.405649	0.724318	0.649577	0.510189	0.495466	0.651046	0.629762	0.471312	0.472798	0.480026	0.809606
10368-08325L	0.13685	0.163358	0.259151	0.337532	0.156179	0.0651907	0.0999695	0.143108	0.191189	0.502619	0.041775	0.448195	0.0273689	0.252002	0.164479	0.106456	0.0471657	0.485199	0.125567	0.0969773	0.0272041	0.246784	0.452166	0.0913359	0.282294	0.573101	0.31175
10368-08326L	0.335149	0.203492	0.337662	0.207298	0.0960334	0.405599	0.415154	0.417929	0.171757	0.195605	0.413378	0.299926	0.630316	0.235893	0.176818	0.197136	0.462647	0.150322	0.226616	0.309206	0.44314	0.214833	0.311011	0.345436	0.120657	0.618919	0.192188
10368-08333H	0.196332	0.270361	0.213921	0.247624	0.285297	0.280992	0.298234	0.263072	0.236473	0.210362	0.218041	0.226859	0.183585	0.170556	0.200921	0.167646	0.281994	0.355121	0.251349	0.273469	0.260822	0.243448	0.258518	0.242512	0.257295	0.254428	0.364798
10368-08334L	0.361029	0.42407	0.276495	0.295777	0.290713	0.197091	0.356999	0.356724	0.146503	0.183739	0.379018	0.266355	0.275819	0.436156	0.222703	0.306822	0.306409	0.329488	0.276541	0.248584	0.387606	0.249432	0.152438	0.232133	0.129745	0.111944	0.201327
10368-0833L	0.920024	0.921228	0.934899	0.870635	0.882021	0.857901	0.881681	0.888226	0.828547	0.903421	0.816094	0.802745	0.687764	0.861155	0.921321	0.925743	0.719749	0.7551	0.83555	0.828934	0.820683	0.746625	0.778227	0.831811	0.844414	0.843951	0.802728
10368-08344H	0.66452	0.678049	0.637738	0.641107	0.656107	0.762604	0.677576	0.684746	0.598494	0.726283	0.736539	0.422042	0.690044	0.760026	0.715655	0.537551	0.568201	0.371652	0.639034	0.543077	0.590871	0.632497	0.615891	0.574209	0.640464	0.272042	0.383642
10368-08345L	0.214075	0.233956	0.29596	0.261532	0.237641	0.520312	0.745139	0.315123	0.19388	0.19396	0.357668	0.190876	0.242829	0.221157	0.232757	0.265616	0.282452	0.233099	0.309356	0.245525	0.325391	0.187895	0.280796	0.333988	0.269892	0.228632	0.158669
10368-08347L	0.391826	0.547212	0.467339	0.150046	0.740004	0.242741	0.308391	0.187525	0.243718	0.66825	0.251877	0.594968	0.216096	0.70092	0.78929	0.363954	0.296225	0.609444	0.73266	0.737691	0.383547	0.690752	0.62024	0.24113	0.782987	0.532974	0.749862
10368-08348L	0.695753	0.767899	0.444523	0.544115	0.798553	0.72553	0.882652	0.692446	0.839184	0.931243	0.737446	0.752583	0.663783	0.794655	0.906109	0.889603	0.823505	0.730974	0.829833	0.757202	0.789335	0.47331	0.86733	0.815041	0.635075	0.50526	0.874866
10368-08353L	0.331371	0.285915	0.296985	0.213659	0.293838	0.326693	0.239797	0.614491	0.182166	0.544618	0.216801	0.262851	0.199955	0.173276	0.162945	0.253503	0.223819	0.197119	0.212422	0.324427	0.189938	0.215864	0.260128	0.472006	0.40728	0.0995734	0.143325
10368-0835H	0.242965	0.31625	0.263646	0.17637	0.21333	0.163847	0.233102	0.238769	0.291048	0.24561	0.212152	0.213858	0.227444	0.216687	0.220966	0.207234	0.179188	0.0739694	0.314243	0.175816	0.225933	0.228546	0.21181	0.2197	0.272156	0.177213	0.272877
10368-08360H	0.392237	0.411401	0.360671	0.377656	0.423171	0.326268	0.396896	0.405682	0.717508	0.44865	0.381158	0.426261	0.227314	0.471884	0.398166	0.42569	0.321086	0.359553	0.396077	0.282105	0.368837	0.398583	0.484386	0.314119	0.424912	0.368387	0.448805
10368-08362H	0.580245	0.62135	0.557957	0.619626	0.480051	0.49665	0.50091	0.489671	0.52798	0.502947	0.512005	0.501437	0.433949	0.504284	0.55725	0.501638	0.548513	0.470544	0.555449	0.511692	0.484306	0.540115	0.53577	0.497671	0.624997	0.460616	0.487717
10368-08366H	0.354646	0.341361	0.197753	0.376873	0.144628	0.535975	0.293934	0.357584	0.288115	0.289664	0.283667	0.428646	0.418384	0.156253	0.238207	0.179681	0.226086	0.210202	0.243452	0.350112	0.236218	0.25019	0.282525	0.385496	0.162628	0.108525	0.300842
10368-0836L	0.801798	0.769542	0.652715	0.800139	0.583607	0.607465	0.506026	0.542251	0.430549	0.624242	0.582705	0.614415	0.421185	0.577998	0.338743	0.666466	0.395722	0.634312	0.528764	0.476278	0.6063	0.706493	0.510942	0.463962	0.612585	0.563291	0.609084
10368-08370L	0.0834852	0.10596	0.265454	0.20761	0.224819	0.134369	0.0330819	0.0703072	0.233002	0.177108	0.0760581	0.286408	0.334373	0.115238	0.0778685	0.123182	0.0826784	0.111541	0.224947	0.270055	0.159888	0.301631	0.429731	0.0634877	0.0275957	0.0588617	0.27332
10368-08376H	0	0.0775812	0.0507621	0.0422694	0.0517358	0.0994984	0.0531861	0.0550862	0.0862543	0.0509739	0.0644393	0.0936811	0.154968	0.103604	0.0540007	0.101286	0.0945454	0.324151	0.0996284	0.0869851	0.0925151	0.0827616	0.189487	0.058474	0.147349	0.110741	0.366483
10368-08385L	0.938875	0.917091	0.908859	0.864843	0.937557	0.959589	0.947992	0.874163	0.910592	0.95833	0.912756	0.866453	0.679123	0.870903	0.832876	0.835848	0.865054	0.767605	0.848043	0.731878	0.910111	0.920488	0.895417	0.918034	0.902808	0.922262	0.824056
10368-0838H	0.178892	0.23792	0.237007	0.195938	0.31493	0.181128	0.406086	0.293219	0.323209	0.255085	0.349197	0.402374	0.160499	0.243519	0.415326	0.28796	0.0421383	0.226002	0.235659	0.16762	0.316131	0.278626	0.412547	0.352311	0.0273865	0.31245	0.152472
10368-08396L	0.276585	0.136943	0.139824	0.164772	0.144503	0.0628612	0.145043	0.129879	0.0349919	0.111141	0.209435	0.127383	0.197153	0.222882	0.219085	0.304015	0.173001	0.169759	0.195666	0.0235877	0.166463	0.169988	0.170357	0.131494	0.0511687	0.154022	0.129058
10368-08397L	0.461224	0.425879	0.378208	0.394179	0.303108	0.4469	0.402892	0.378117	0.320571	0.333336	0.364036	0.270127	0.231999	0.565071	0.248478	0.399261	0.310511	0.243021	0.404497	0.160825	0.39163	0.207303	0.256824	0.305234	0.381607	0.347834	0.310524
10368-08402H	0.399246	0.218404	0.269054	0.183328	0.26766	0.217021	0.170103	0.198661	0.11694	0.358659	0.109866	0.0514949	0.168454	0.110856	0.301818	0.314477	0.158656	0.649356	0.119573	0.171002	0.126169	0.0702689	0.178572	0.162799	0.129686	0.0418502	0.353881
10368-08405H	0.103179	0.054435	0.1337	0.0368695	0.146198	0.171553	0.213543	0.144308	0.0693423	0.0753306	0.0802734	0.0963884	0.0454804	0	0.0421045	0.0818867	0.0594773	0.272473	0.0683994	0.144497	0.087724	0.043176	0.0458757	0.152624	0.205194	0.0806807	0.0796347
10368-08406H	0.0959901	0.244661	0.157083	0.121634	0.255596	0.197672	0.255898	0.197131	0.17065	0.132125	0.359432	0.132939	0.184743	0.132973	0.139563	0.145967	0.2979	0.295855	0.0610417	0.25483	0.354394	0.148024	0.0636329	0.210746	0.166403	0.116022	0.143036
10368-08414L	0.237235	0.15692	0.195103	0.172368	0.202645	0.164997	0.217242	0.135298	0.100356	0.124959	0.156276	0.139417	0.174493	0.171271	0.242733	0.283884	0.11189	0.0678303	0.247546	0.145679	0.181622	0.235508	0.219312	0.14373	0.138103	0.151489	0.237155
10368-0841H	0.585985	0.578218	0.62992	0.807748	0.838993	0.336792	0.366716	0.354298	0.421988	0.519466	0.343835	0.993294	0.730948	0.615025	0.864777	0.811496	0.471489	0.471028	0.757671	0.703941	0.470294	0.691642	0.951636	0.303992	0.851379	0.477862	0.527548
10368-08422L	0.406317	0.567086	0.587905	0.425119	0.395405	0.708668	0.623778	0.629089	0.44175	0.65792	0.542986	0.491772	0.458173	0.711406	0.420668	0.401925	0.56046	0.599685	0.598924	0.667238	0.545264	0.630174	0.473208	0.465953	0.499797	0.675795	0.433944
10368-08423L	0.37519	0.421767	0.656139	0.311215	0.427165	0.634448	0.598469	0.514696	0.505581	0.693943	0.572597	0.397737	0.465199	0.626888	0.431563	0.427724	0.531171	0.483429	0.543857	0.297238	0.511074	0.682575	0.549064	0.51999	0.45726	0.506178	0.549052
10368-08426L	0.14019	0.143683	0.109762	0.113854	0.0998434	0.174908	0.107701	0.111349	0.135521	0.0791682	0.130102	0.142938	0.173069	0.147882	0.0597695	0.0681691	0.154141	0.0937143	0.100715	0.0394428	0.123257	0.126606	0.162988	0.117894	0.1334	0.126578	0.132045
10368-0842L	0.284616	0.514256	0.457202	0.403716	0.4098	0.375361	0.471913	0.40656	0.509221	0.476409	0.461839	0.515492	0.248499	0.374002	0.417177	0.397857	0.46748	0.563113	0.380195	0.487184	0.460047	0.444873	0.377509	0.364344	0.330123	0.332089	0.432211
10368-08432H	0.296112	0.235301	0.277596	0.282527	0.258086	0.126575	0.208554	0.223723	0.332617	0.150137	0.24501	0.290525	0.263267	0.304392	0.341358	0.251766	0.179648	0.275643	0.200109	0.297635	0.178904	0.206651	0.378553	0.147691	0.2309	0.177456	0.31419
10368-08448H	0.642565	0.645018	0.63873	0.632568	0.592427	0.558921	0.55078	0.588162	0.585182	0.576842	0.610139	0.549557	0.391727	0.533429	0.585515	0.609245	0.612896	0.578501	0.664209	0.625263	0.582709	0.601345	0.500748	0.592496	0.665896	0.438374	0.637836
10368-08451L	0.212319	0.201785	0.233714	0.177639	0.205197	0.16824	0.19269	0.222552	0.261564	0.162455	0.255756	0.158856	0.170402	0.235068	0.11495	0.220505	0.163334	0.0923948	0.194531	0.16207	0.170146	0.151533	0.184222	0.229986	0.202112	0.163307	0.240133
10368-08453H	0.958963	0.945806	0.999077	0.88108	0.869932	0.609133	0.658545	0.787918	0.681426	0.869289	0.707428	0.866836	0.816528	0.944767	0.927432	0.821819	0.666938	0.836104	0.905436	0.573436	0.767874	0.82326	0.851681	0.577637	0.888135	0.498898	0.956256
10368-08457H	0.110177	0.126999	0.155001	0.164593	0.10666	0.0709842	0.131457	0.107131	0.125135	0.150401	0.0808649	0.0555528	0.109258	0.118221	0.165882	0.0829965	0.183019	0.236247	0.150658	0.115969	0.12701	0.15562	0.0717845	0.185641	0.117179	0.074017	0.127159
10368-0845H	0.296661	0.320097	0.183829	0.209263	0.319178	0.0907551	0.338402	0.193909	0.254096	0.260546	0.110829	0.183252	0.189992	0.149583	0.174224	0.283011	0.251271	0.577984	0.221748	0.185576	0.234561	0.157703	0.283561	0.152109	0.241052	0.0605625	0.248738
10368-08467L	0.171407	0.118331	0.132505	0.0252279	0.0200272	0.192118	0.197415	0.137387	0.0493459	0.0337323	0.140727	0.0500098	0.122571	0.204648	0.0361733	0.00810948	0.125468	0.0036879	0.0332386	0.0565474	0.117832	0.0203724	0.0693732	0.122542	0.0234198	0.233546	0.100287
10368-0846H	0.398709	0.372105	0.379299	0.323529	0.411192	0.375604	0.458476	0.44061	0.400404	0.367077	0.4663	0.424988	0.290491	0.428864	0.443905	0.424801	0.430519	0.326081	0.451659	0.434642	0.420413	0.311809	0.473364	0.487382	0.383811	0.371496	0.49139
10368-08473L	0.343865	0.292816	0.267384	0.254141	0.219908	0.36739	0.235843	0.553658	0.197437	0.410757	0.230323	0.244946	0.161749	0.0242345	0.111325	0.202855	0.25743	0.231719	0.0565861	0.235958	0.180034	0.181995	0.168887	0.473895	0.306827	0.153064	0.143614
10368-0847L	0.853727	0.962423	0.661304	0.405873	0.452398	0.535333	0.513209	0.422161	0.504235	0.433195	0.502372	0.413424	0.279595	0.426244	0.387444	0.513342	0.427065	0.443393	0.447112	0.402898	0.471686	0.805812	0.564574	0.504154	0.307433	0.363163	0.554372
10368-08498H	0.591503	0.601321	0.495011	0.127352	0.294219	0.24002	0.305013	0.284009	0.349231	0.431769	0.268127	0.360214	0.226509	0.302638	0.290538	0.552941	0.310002	0.400363	0.344667	0.393569	0.277606	0.264262	0.319501	0.20024	0.367744	0.290955	0.373486
10368-08507L	0.152245	0.112821	0.172108	0.198003	0.178338	0.235845	0.263765	0.288203	0.217218	0.287116	0.262946	0.258141	0.251336	0.165329	0.140307	0.163113	0.239973	0.226664	0.10341	0.0956124	0.205016	0.205538	0.069564	0.270981	0.173689	0.151587	0.200282
10368-08515L	0.24455	0.295845	0.310954	0.250279	0.307959	0.506198	0.386652	0.374215	0.392351	0.271075	0.369427	0.526279	0.18589	0.29966	0.309293	0.27654	0.418329	0.3144	0.28495	0.346578	0.322178	0.220707	0.287481	0.401264	0.255436	0.333962	0.310334
10368-08518L	0.476618	0.385945	0.418289	0.419073	0.400733	0.30084	0.397935	0.430598	0.30822	0.224795	0.44254	0.20855	0.259499	0.213712	0.334988	0.343271	0.376948	0.49201	0.329452	0.195545	0.420658	0.249851	0.236252	0.469117	0.409	0.265854	0.308734
10368-0851H	0.203247	0.311456	0.268719	0.225548	0.158183	0.289754	0.266466	0.0166807	0.0685085	0.157038	0.277518	0.229222	0.361275	0.276303	0.103907	0.318763	0.26341	0.0512059	0.0901924	0.156449	0.260984	0.229741	0.124697	0.0238419	0.26954	0.278611	0.0957518
10368-08527L	0.0670588	0.0595845	0.0811225	0.212797	0.109677	0.12349	0.0803488	0.0893181	0.0657271	0.112706	0.134317	0.10795	0.166317	0.189137	0.0492753	0.0937262	0.0381883	0.0555229	0.0829497	0.09423	0.105439	0.127721	0.0874382	0.0693879	0.0407482	0.175958	0.159516
10368-08574L	0.177118	0.194429	0.20525	0.187095	0.17505	0.216459	0.203189	0.182843	0.233369	0.219024	0.178625	0.15276	0.196341	0.0557323	0.227888	0.117271	0.323227	0.358731	0.12797	0.170412	0.172645	0.165682	0.192134	0.232091	0.171408	0.128664	0.185018
10368-08588H	0.220033	0.200459	0.158273	0.358417	0.124887	0.119098	0.163317	0.126324	0.128226	0.156333	0.142333	0.118033	0.201242	0.111281	0.116485	0.0807793	0.316909	0.29497	0.205717	0.146757	0.176421	0.125405	0.641141	0.107552	0.0947248	0.100056	0.0432335
10368-0858L	0.413066	0.441921	0.40959	0.456989	0.493434	0.495204	0.54243	0.493659	0.494466	0.518665	0.50056	0.521593	0.454838	0.476429	0.56374	0.490988	0.394913	0.341039	0.520386	0.545232	0.509472	0.49402	0.493435	0.465589	0.554835	0.488207	0.538163
10368-085L	0.131164	0.154714	0.0904174	0.095764	0.165193	0.230819	0.250144	0.297713	0.185981	0.018053	0.214829	0.24071	0.176299	0.2346	0.0333874	0.0222197	0.210867	0.0658512	0.138952	0.178858	0.0545833	0.204169	0.232044	0.231081	0.143055	0.230694	0.0454612
10368-0860L	0.196911	0.162348	0.212966	0.358745	0.137786	0.277636	0.171134	0.203581	0.195705	0.128313	0.17918	0.170765	0.235957	0.122639	0.256013	0.222327	0.165295	0.0923908	0.174849	0.297838	0.228582	0.281118	0.166062	0.217754	0.19148	0.408953	0.22233
10368-0861H	0.671427	0.711627	0.623336	0.54593	0.681528	0.591574	0.698902	0.623446	0.617663	0.65078	0.614789	0.58214	0.339724	0.624595	0.650044	0.659266	0.65676	0.649842	0.642403	0.646885	0.668455	0.662458	0.584055	0.593871	0.740628	0.525865	0.567293
10368-0867H	0.208312	0.113286	0.162479	0.092878	0.0860956	0.13745	0.118418	0.130427	0.168704	0.100424	0.0992518	0.0992298	0.101833	0.198148	0.138801	0.128443	0.260295	0.117594	0.0801793	0.0858773	0.135787	0.112255	0.0516794	0.14156	0.104207	0.107131	0.0706283
10368-086L	0.33852	0.400713	0.373027	0.353696	0.346005	0.439075	0.436826	0.409817	0.213046	0.359366	0.467819	0.437025	0.34939	0.352945	0.333387	0.370459	0.474036	0.290674	0.492694	0.347057	0.445707	0.268023	0.396482	0.428595	0.217048	0.215893	0.338063
10368-0870L	0.934345	0.936067	0.905571	0.855369	0.939037	0.784923	0.885583	0.845436	0.894244	0.913608	0.832619	0.917894	0.835588	0.781014	0.828578	0.913667	0.723021	0.601471	0.964732	0.809895	0.845444	0.884376	0.855624	0.863307	0.99365	0.991726	0.933605
10368-0871H	0.732438	0.693288	0.534825	0.869675	0.350595	0.673526	0.915228	0.909567	0.925009	0.313569	0.868713	0.527737	0.551356	0.738133	0.381782	0.821816	0.982321	0.331126	0.415191	0.344257	0.865742	0.347487	0.728025	0.858449	0.386249	0.396834	0.247317
10368-0873H	0.190988	0.26388	0.290822	0.301599	0.318147	0.327202	0.299805	0.303655	0.331181	0.354871	0.309834	0.147748	0.14271	0.108157	0.267134	0.194201	0.288679	0.148908	0.234564	0.309832	0.342948	0.338327	0.25625	0.282021	0.434572	0.300398	0.0872665
10368-0874H	0.434324	0.382569	0.347019	0.304228	0.244058	0.483259	0.382123	0.604321	0.405776	0.387631	0.407265	0.191578	0.231512	0.234111	0.322503	0.281655	0.331647	0.479574	0.279273	0.28128	0.380922	0.332908	0.250757	0.420072	0.382953	0.491107	0.481782
10368-0875H	0.168514	0.0937323	0.170479	0.161829	0.0929842	0.114823	0.060565	0.103974	0.152023	0.107752	0.099456	0.20977	0.270819	0.239524	0.181381	0.385195	0.300557	0.443034	0.112001	0.192343	0.0655223	0.157929	0.176131	0.10259	0.17341	0.171766	0.212487
10368-0876H	0.219015	0.190799	0.249501	0.182115	0.125737	0.148195	0.171806	0.125358	0.163505	0.348567	0.182334	0.144519	0.177241	0.145657	0.171513	0.131839	0.13985	0.0942069	0.147346	0.128749	0.172485	0.293436	0.186657	0.155406	0.136599	0.154731	0.1116
10368-0877L	0.115256	0.0928547	0.105798	0.110405	0.0816816	0.0425997	0.144388	0.135394	0.0601458	0.120553	0.0906466	0.11712	0.156479	0.099798	0.176864	0.071505	0.176571	0.144607	0.0831754	0.11538	0.116317	0.131309	0.157346	0.157027	0.146115	0.0275192	0.0383912
10368-0879L	0.435515	0.493478	0.434718	0.247339	0.246866	0.403202	0.321188	0.359666	0.326607	0.408608	0.368271	0.319975	0.187285	0.331585	0.0723934	0.2839	0.390764	0.55452	0.289478	0.474086	0.32261	0.391959	0.246712	0.392415	0.299183	0.357844	0.350288
10368-087L	0.316217	0.356321	0.377163	0.318789	0.439029	0.379825	0.382526	0.372476	0.376562	0.393719	0.404004	0.497988	0.309319	0.375238	0.438408	0.335151	0.319684	0.353215	0.379393	0.484723	0.401602	0.39378	0.453653	0.334918	0.3778	0.350937	0.373042
10368-0880H	0.0755247	0.0356282	0.0605613	0.204286	0.045674	0.2535	0.0211192	0.238228	0.0652617	0.673719	0.0461293	0.0567405	0.131766	0.0666573	0.0317394	0.0412507	0.0482137	0.17573	0.152807	0.15713	0.0682568	0.159222	0.135249	0.183647	0.492878	0.0362394	0.286081
10368-0881H	0.233171	0.339645	0.279721	0.267092	0.567991	0.429749	0.330711	0.540342	0.387561	0.261649	0.405004	0.282203	0.24096	0.259578	0.226725	0.373633	0.377312	0.204652	0.41828	0.264382	0.354948	0.389101	0.35781	0.467753	0.530402	0.23304	0.263377
10368-0884H	0.390769	0.462767	0.575714	0.791803	0.308823	0.262989	0.309894	0.310366	0.340919	0.332896	0.282521	0.302368	0.247893	0.292409	0.306107	0.312808	0.269751	0.357613	0.354247	0.291599	0.311947	0.372794	0.329818	0.295136	0.326463	0.797835	0.322403
10368-088L	0.286476	0.222041	0.122125	0.171865	0.113288	0.0694258	0.0391046	0.122382	0.0895737	0.127752	0.0869642	0.163726	0.19883	0.178633	0.108735	0.0938116	0.0177853	0.17206	0.0682796	0.195334	0.0852692	0.270834	0.125163	0.133894	0.239439	0.111698	0.204056
10368-0892H	0.736809	0.621693	0.655405	0.837121	0.640427	0.550132	0.638458	0.625515	0.425785	0.493068	0.610585	0.606732	0.402807	0.622188	0.734559	0.583449	0.564508	0.633102	0.602171	0.611286	0.620004	0.613315	0.696561	0.634229	0.484945	0.787825	0.417479
10368-09100L	0.951319	0.915643	0.657853	0.637418	0.524368	0.485231	0.449986	0.508478	0.734524	0.341019	0.473996	0.436835	0.320231	0.350524	0.404861	0.336233	0.695421	0.546685	0.656099	0.369384	0.618269	0.327803	0.403906	0.750236	0.760608	0.454313	0.41052
10368-09105L	0.843882	0.785903	0.902753	0.621628	0.862662	0.560064	0.771231	0.675573	0.672656	0.614903	0.777551	0.673075	0.510089	0.848862	0.816158	0.922106	0.705375	0.723332	0.874056	0.715748	0.773632	0.774312	0.855095	0.732094	0.738363	0.971734	0.848535
10368-09109L	0.100962	0.0862271	0.122554	0.0726044	0.10548	0.199667	0.0847986	0.133519	0.118182	0.282757	0.121024	0.180252	0.195576	0.174514	0.223965	0.137666	0.250226	0.280551	0.099825	0.223677	0.113685	0.239495	0.19941	0.182698	0.146422	0.249694	0.207627
10368-09112L	0.321268	0.230167	0.219003	0.0702281	0.0924143	0.12217	0.209247	0.0935462	0.28336	0.115259	0.108876	0.20118	0.247967	0.334428	0.126417	0.118906	0.399848	0.211985	0.0748318	0.294685	0.323193	0.307028	0.201304	0.104558	0.249932	0.14314	0.332354
10368-09120H	0.2195	0.437348	0.340833	0.251461	0.150924	0.154733	0.136079	0.184958	0.180745	0.056935	0.128915	0.0983743	0.106482	0.0314143	0.0751634	0.017793	0.0638685	0.0803745	0.0921231	0.0849091	0.150643	0.23531	0.0944755	0.244829	0.177633	0.219974	0.0066195
10368-09121L	0.0443939	0.0898351	0.044901	0.0527327	0	0.0786283	0	0.0632958	0.00667712	0	0.0273026	0.0221316	0.0544242	0	0.0670947	0	0.0264218	0	0.0830948	8.70994e-05	0.00269328	0	0.000464043	0.0550136	0.0211326	0	0
10368-09124L	0.3587	0.232287	0.296922	0.187458	0.229855	0.351709	0.257054	0.244583	0.342142	0.351621	0.198659	0.247712	0.197081	0.268533	0.278021	0.366635	0.313709	0.448553	0.221917	0.314086	0.22932	0.286003	0.246287	0.22157	0.225124	0.358048	0.271716
10368-09126H	0.0242952	0.0723262	0.0335758	0.125483	0.00747899	0.0462093	0.0309117	0.0525737	0.013191	0.0355228	0.0412063	0.070969	0.0638002	0.00397272	0.0231969	0.0331736	0.00419003	0.0337852	0.00908848	0.0123554	0.0442178	0.0355211	0.0157317	0.0571961	0.0338067	0.0535555	0.0161991
10368-09128L	0.596217	0.673635	0.477648	0.29412	0.614279	0.619322	0.638925	0.559041	0.661851	0.757982	0.635548	0.498481	0.355929	0.550194	0.636405	0.283965	0.608663	0.633772	0.740877	0.622881	0.632946	0.594082	0.553785	0.5762	0.674005	0.527905	0.62209
10368-0912L	0.680492	0.625334	0.758997	0.801562	0.513736	0.452576	0.510453	0.383413	0.526735	0.643967	0.399142	0.607405	0.307928	0.370296	0.727296	0.660239	0.292637	0.42115	0.587333	0.499101	0.44005	0.643659	0.692638	0.454914	0.656818	0.689478	0.654983
10368-09132H	0.288139	0.141644	0.180337	0.23154	0.226837	0.250902	0.194282	0.215796	0.240185	0.252981	0.185708	0.274656	0.174396	0.202608	0.349864	0.149424	0.152025	0.12231	0.28137	0.232978	0.202466	0.230749	0.101873	0.223766	0.25207	0.180569	0.0415972
10368-09134L	0.171013	0	0.211227	0.26126	0.192887	0.168008	0.219095	0.161326	0.251156	0.193108	0.250409	0.278188	0.216668	0.300513	0.191254	0.119146	0.205633	0.253122	0.0838767	0.253077	0.0303636	0.185075	0.255926	0.210659	0.141925	0.0260584	0.0196777
10368-09135H	0.650048	0.747343	0.505076	0.509344	0.114662	0.751153	0.396172	0.719055	0.618978	0.541954	0.547711	0.184846	0.344024	0.503417	0.489876	0.434711	0.517906	0.6799	0.447106	0.416622	0.579081	0.605042	0.675943	0.721958	0.147834	0.128687	0.697961
10368-09141H	0.265904	0.284464	0.261718	0.249471	0.187619	0.410809	0.4813	0.480732	0.304518	0.336843	0.370652	0.34379	0.200189	0.276144	0.260945	0.189573	0.387376	0.300325	0.201578	0.227014	0.353237	0.349206	0.133583	0.414133	0.197515	0.216267	0.258429
10368-09142H	0.762261	0.755835	0.808232	0.796336	0.776668	0.438577	0.486554	0.379739	0.575357	0.671654	0.622373	0.771713	0.602809	0.679211	0.83025	0.87386	0.655537	0.778551	0.860837	0.791128	0.640202	0.436727	0.728828	0.43826	0.661328	0.689717	0.749318
10368-09144L	0.161074	0.188746	0.238367	0.129161	0.172732	0.225519	0.0888709	0.0637162	0.11225	0.272639	0.0592845	0.272833	0.193396	0.286412	0.115146	0.178908	0.182731	0.123632	0.139992	0.270691	0.0384138	0.309091	0.161144	0.116859	0.248011	0.108894	0.215538
10368-09147H	0.661868	0.639232	0.763834	0.540496	0.620618	0.656304	0.550424	0.596614	0.675984	0.596569	0.583472	0.558681	0.400071	0.607589	0.497655	0.384274	0.611537	0.727213	0.596528	0.618185	0.57523	0.613708	0.501471	0.633308	0.620445	0.497878	0.596213
10368-09149H	0.225511	0.269102	0.303346	0.165704	0.524681	0.651885	0.701339	0.651752	0.70545	0.438215	0.689842	0.316667	0.319979	0.66416	0.539062	0.416645	0.667405	0.588386	0.53398	0.569808	0.671715	0.386591	0.24919	0.652833	0.645572	0.390378	0.499538
10368-0914L	0.0683506	0.0696154	0.0164656	0.0682588	0.137053	0.256753	0.207285	0.245611	0.143026	0.133129	0.219178	0.234483	0.188895	0.206156	0.0841384	0.147843	0.242404	0.0706812	0.076718	0.131167	0.22857	0.0920399	0.179291	0.177165	0.163502	0.0629415	0.18985
10368-09152H	0.669235	0.509486	0.592131	0.755914	0.145772	0.20055	0.210689	0.190262	0.223559	0.257455	0.16857	0.213474	0.24228	0.21063	0.277791	0.23416	0.217767	0.303197	0.259028	0.136089	0.208205	0.273873	0.179491	0.233497	0.197651	0.503985	0.126378
10368-09158L	0.523962	0.304975	0.310524	0.385614	0.368861	0.369839	0.401873	0.333498	0.394342	0.345876	0.37169	0.391609	0.251872	0.402581	0.401384	0.376222	0.410585	0.388425	0.290392	0.338711	0.439537	0.357689	0.250639	0.267565	0.338307	0.44348	0.432073
10368-0915H	0.283928	0.321724	0.0699497	0.222176	0.22878	0.396187	0.322851	0.458155	0.380032	0.236787	0.400564	0.466645	0.279014	0.378442	0.257876	0.201784	0.430105	0.377079	0.285166	0.414784	0.416449	0.179601	0.289712	0.414112	0.327909	0.111968	0.307647
10368-09161L	0.0487374	0.0713418	0	0.151259	0.0520207	0.0742187	0.146159	0.0833894	0.0356432	0.100015	0.085877	0.0349678	0.0146278	0.0934435	0.0684534	0	0.0771496	0.142559	0.0502215	0.108137	0.0741929	0.229596	0.00525586	0.149845	0.0840054	0.0405917	0.0249389
10368-09163L	0.31168	0.420521	0.457689	0.530741	0.368849	0.366994	0.34822	0.298368	0.375877	0.351322	0.334895	0.346203	0.260806	0.312561	0.412525	0.266857	0.309529	0.539436	0.335469	0.40471	0.334093	0.423984	0.312258	0.280547	0.317655	0.395429	0.634057
10368-09164H	0.023051	0.0731712	0.0887282	0.0647002	0.0136441	0.184051	0.100956	0.100787	0.0822886	0.0747601	0.155201	0.100575	0.19315	0.0185362	0.0116497	0.0103565	0.0691415	0.151429	0.0399235	0.057677	0.0923683	0.0734064	0.140704	0.152346	0.425941	0.182946	0.188534
10368-09167H	0.263634	0.107627	0.0729756	0.116066	0.134654	0.109439	0.121396	0.166209	0.0369154	0.064228	0.140457	0.178953	0.15335	0.131864	0.0828469	0.137852	0.251829	0.214039	0.0888779	0.165556	0.111974	0.113258	0.140012	0.180012	0.140082	0.119909	0.093741
10368-09170L	0.177873	0.155888	0.221186	0.280073	0.266389	0.259565	0.256625	0.25341	0.212437	0.240218	0.258521	0.273568	0.235727	0.221985	0.230941	0.260998	0.24624	0.232701	0.198829	0.186428	0.272725	0.223697	0.282248	0.297851	0.234801	0.272865	0.222805
10368-09174L	0.114153	0.0411892	0.0478756	0.0674483	0.0960513	0.149424	0.0939708	0.135872	0.0886739	0.108656	0.118914	0.113351	0.214694	0.136681	0.0874178	0.129624	0.181985	0.21309	0.079681	0.081666	0.115475	0.109846	0.167558	0.0693598	0.098609	0.144133	0.113217
10368-09178L	0.142643	0.152234	0.206924	0.0843877	0.155189	0.110426	0.109974	0.153917	0.124412	0.199632	0.131602	0.120589	0.13983	0.0899624	0.135428	0.0671318	0.214785	0.153653	0.168884	0.140785	0.102132	0.157072	0.147343	0.135652	0.194256	0.0132604	0.211745
10368-09182H	0.498412	0.725029	0.619002	0.735192	0.471756	0.372764	0.40227	0.419145	0.436694	0.650511	0.404371	0.728503	0.479652	0.687312	0.849987	0.743343	0.392665	0.696494	0.668086	0.726101	0.422786	0.714688	0.618815	0.384344	0.742446	0.424823	0.63401
10368-09185L	0.224458	0.245765	0.274622	0.356895	0.283815	0.372981	0.25316	0.313887	0.269938	0.285503	0.223966	0.284609	0.236691	0.292914	0.318549	0.348958	0.2361	0.221468	0.321421	0.312884	0.266505	0.397482	0.292348	0.194025	0.290255	0.327824	0.270338
10368-0918L	0.137566	0.156391	0.170564	0.12826	0.138659	0.135582	0.169638	0.161354	0.148089	0.23105	0.156734	0.150094	0.218248	0.224904	0.125425	0.090343	0.180062	0.251597	0.123176	0.141505	0.138651	0.0870813	0.145806	0.134706	0.0928673	0.101653	0.159269
10368-09193L	0.655626	0.718765	0.666135	0.430373	0.659524	0.702459	0.947795	0.958788	0.817982	0.810244	1	0.68745	0.373404	0.563662	0.616802	0.789249	0.952978	0.72283	0.88887	0.594982	0.973271	0.506754	0.496113	0.782337	0.829595	0.482065	0.797391
10368-09198L	0.300611	0.323811	0.347173	0.252411	0.319685	0.191755	0.281845	0.305275	0.256885	0.314503	0.299681	0.425144	0.214588	0.282494	0.289428	0.253833	0.246416	0.283992	0.398826	0.153309	0.270822	0.28919	0.395466	0.199145	0.263066	0.0514202	0.243862
10368-09200L	0.13195	0.1133	0.185014	0.196414	0.0928945	0.0773582	0.112598	0.0906641	0.116583	0.119259	0.130794	0.0881438	0.100212	0.0831358	0.140246	0.127822	0.126252	0.195715	0.0996858	0.0596377	0.124236	0.117752	0.143837	0.100595	0.100301	0.183811	0.281233
10368-09203L	0.751121	0.834947	0.726177	0.70516	0.847922	0.398183	0.44118	0.347181	0.63877	0.711567	0.371811	0.750969	0.990827	0.92802	0.871041	0.828475	0.312802	0.368724	0.970922	0.986142	0.293085	0.687116	0.925011	0.348995	0.896734	0.573759	0.640446
10368-09204H	0.143811	0.089759	0.119337	0.149185	0.143624	0.209418	0.121825	0.132363	0.0940802	0.0886622	0.127661	0.181502	0.181222	0.105938	0.188732	0.16443	0.0682819	0.116333	0.15823	0.128662	0.14488	0.162518	0.0646414	0.115549	0.0768246	0.156082	0.07552
10368-09205H	0.621382	0.63492	0.688325	0.728587	0.454362	0.65685	0.580416	0.586732	0.553942	0.651539	0.451032	0.3366	0.286449	0.40306	0.550672	0.582394	0.502607	0.473363	0.635551	0.622113	0.473365	0.640196	0.402689	0.598916	0.713253	0.404228	0.452673
10368-09206L	0.0934084	0.187408	0.136682	0.154315	0.168039	0.146207	0.143833	0.153314	0.128856	0.122821	0.208379	0.224516	0.257893	0.249559	0.202651	0.260373	0.348053	0.303155	0.13086	0.187082	0.216573	0.0788673	0.304648	0.221456	0.0861299	0.218692	0.250233
10368-09207L	0.117375	0.107483	0.250617	0.0671875	0.183774	0.128104	0.137285	0.0996036	0.156877	0.242443	0.189671	0.247598	0.193537	0.192224	0.161612	0.080419	0.0948147	0.116537	0.120522	0.164229	0.147548	0.158305	0.400802	0.105576	0.119987	0.285409	0.259195
10368-09209H	0.704908	0.581221	0.738498	0.737966	0.270313	0.247923	0.286009	0.287734	0.293619	0.298596	0.429713	0.283619	0.282807	0.1471	0.303828	0.242209	0.212403	0.342155	0.504267	0.289198	0.415078	0.21874	0.296063	0.360432	0.099468	0.669058	0.334294
10368-0920L	0.10067	0.133632	0.147551	0.110175	0.135626	0.0151401	0.11945	0.123426	0.126798	0.0899959	0.124014	0.11113	0.138954	0.060934	0	0.106459	0.158374	0.0687691	0.0322789	0.193096	0.123683	0.0556084	0.0258879	0.0689765	0.131475	0.122743	0.0180339
10368-09210H	0.132693	0.102951	0.191196	0.155213	0.0846227	0.0739562	0.0571572	0.0746787	0.0947439	0.106683	0.0698009	0.0841534	0.173152	0.0769686	0.0726549	0.0902735	0.0696991	0.0792067	0.111353	0.070665	0.0813899	0.0793725	0.189739	0.0604416	0.0564437	0.102105	0.132042
10368-09211L	0.0982489	0.142762	0.136366	0.171002	0.167086	0.0802319	0.0897207	0.0822656	0.0727883	0.13233	0.0872146	0.105434	0.203366	0.147951	0.0859205	0.171687	0.0681411	0.228502	0.140656	0.127913	0.144427	0.186131	0.122167	0.0560682	0.0968687	0.126214	0.0552119
10368-09213L	0.0937273	0.0730779	0.0577667	0.0116558	0.0575716	0.00169685	0.0568312	0.0608375	0.0526563	0.049322	0.0481442	0.0355262	0.0510605	0.0705433	0.0310995	0.0489254	0.00892151	0.0490368	0.0449401	0.00536207	0.0454021	0.0608917	0.00459319	0.031127	0.0322396	0.00438402	0.0618878
10368-09215L	0.436222	0.784529	0.281691	0.232431	0.601687	0.226844	0.239505	0.154091	0.181552	0.219126	0.271145	0.26412	0.232737	0.241852	0.340504	0.271451	0.222543	0.225513	0.905384	0.387583	0.267065	0.268921	0.189204	0.243161	0.949857	0.39652	0.196071
10368-09216L	0.617722	0.759008	0.833307	0.826486	0.686249	0.175641	0.25984	0.232316	0.311646	0.212857	0.214835	0.799153	0.596176	0.909793	0.811251	0.795311	0.321558	0.328891	0.576639	0.837586	0.258195	0.788919	0.931353	0.244627	0.863976	0.882885	0.233798
10368-09217L	0.114449	0.12228	0.138656	0.0512621	0.102652	0.0565513	0.0611954	0.108524	0.125907	0.0790954	0.0729345	0.0568632	0.162643	0.0342139	0.196186	0.158198	0.235257	0.354488	0.0871413	0.0853919	0.111345	0.328355	0.138358	0.156724	0.0960292	0.123542	0.258682
10368-09218H	0.156511	0.134728	0.130668	0.0810608	0.220267	0.177385	0.218701	0.415883	0.226632	0.189229	0.267902	0.171529	0.237845	0.154678	0.218448	0.155889	0.291534	0.103621	0.142215	0.097975	0.163234	0.194727	0.215484	0.241764	0.964208	0.275899	0.0738842
10368-09220L	0.132011	0.128801	0.156511	0.294319	0.104026	0.245662	0.209834	0.18778	0.12626	0.10624	0.161071	0.087193	0.129249	0.244903	0.0965907	0.167157	0.261261	0.257575	0.155073	0.207823	0.118695	0.0960732	0.230957	0.18668	0.181705	0.210649	0.171825
10368-09222H	0.260198	0.207467	0.561636	0.513392	0.158056	0.299642	0.338682	0.285376	0.425111	0.14023	0.402319	0.238023	0.689354	0.296693	0.166666	0.221026	0.417514	0.269613	0.638506	0.250282	0.443926	0.205619	0.219042	0.287629	0.370046	0.506366	0.241267
10368-09228H	0.187613	0.201036	0.263556	0.260007	0.257053	0.298267	0.249206	0.258703	0.212229	0.358828	0.222502	0.242899	0.211693	0.302933	0.234978	0.31149	0.30794	0.261935	0.244268	0.297832	0.27313	0.326498	0.401921	0.164991	0.240926	0.336094	0.271255
10368-09232L	0.315995	0.358674	0.3152	0.212736	0.208941	0.352153	0.37912	0.292586	0.247214	0.286198	0.304294	0.322267	0.235729	0.315919	0.163029	0.19327	0.2745	0.287386	0.190047	0.328588	0.229226	0.288933	0.282168	0.326135	0.192808	0.177234	0.153114
10368-09233H	0.181054	0.228069	0.206119	0.186994	0.232374	0.176367	0.237014	0.172192	0.264631	0.136122	0.243874	0.278753	0.227666	0.306715	0.217518	0.203277	0.208501	0.212728	0.333961	0.196462	0.206091	0.18338	0.141663	0.210172	0.201277	0.152354	0.179412
10368-09234H	0.316111	0.296443	0.376227	0.300669	0.280728	0.313166	0.345626	0.285312	0.370721	0.356931	0.319726	0.300369	0.240451	0.239946	0.220261	0.243819	0.274408	0.295096	0.278676	0.381827	0.323318	0.336171	0.282382	0.251824	0.291286	0.350984	0.286201
10368-09235H	0.151777	0.181634	0.205248	0.323695	0.19363	0.111561	0.170776	0.21033	0.139826	0.186377	0.364812	0.337977	0.187869	0.279284	0.174565	0.34509	0.206375	0.285627	0.240704	0.178793	0.360529	0.18891	0.285278	0.141433	0.183961	0.158519	0.194333
10368-0923H	0.0165846	0.00980292	0	0.208429	0.0149036	0.0991719	0.0809538	0.0978921	0.126723	0.580551	0.0918112	0.000342895	0.0108577	0.489307	0.118967	0.102534	0.0887332	0.0400729	0.431423	0.129201	0.129473	0.146148	0	0.0473885	0.256477	0.156305	0
10368-09241L	0.172214	0.135938	0.312027	0.247649	0.207404	0.347454	0.294762	0.241493	0.226808	0.301463	0.284475	0.296839	0.174746	0.444195	0.154484	0.205346	0.291933	0.173169	0.128476	0.270189	0.265987	0.265239	0.140416	0.14559	0.173259	0.0488428	0.274527
10368-09247L	0.253446	0.203407	0.236626	0.298964	0.15239	0.156921	0.173663	0.221534	0.207604	0.179385	0.166155	0.191749	0.225827	0.185766	0.29465	0.252727	0.317114	0.209903	0.198606	0.171777	0.17209	0.261983	0.172023	0.193375	0.233671	0.258941	0.202029
10368-09248L	0.136889	0.135927	0.142214	0.135015	0.162945	0.113343	0.131521	0.119107	0.0779229	0.0442343	0.160799	0.155239	0.229947	0.10035	0.214877	0.0972143	0.225262	0.22507	0.128255	0.143509	0.0933632	0.091364	0.149381	0.208796	0.139662	0.172113	0.118985
10368-0924L	0.812551	0.818885	0.881542	0.924385	0.766021	0.569492	0.553743	0.643435	0.597941	0.714409	0.630438	0.731299	0.480903	0.580771	0.820262	0.723633	0.4744	0.72646	0.766114	0.631309	0.659633	0.759068	0.81528	0.554473	0.765939	0.799723	0.485638
10368-09255L	0.165261	0.197578	0.165564	0.274407	0.166762	0.263918	0.197104	0.237099	0.236703	0.158338	0.173947	0.166115	0.162016	0.0928369	0.198395	0.192221	0.184779	0.145133	0.157112	0.22594	0.203861	0.121505	0.187688	0.242643	0.196774	0.199712	0.196438
10368-09260H	0.169472	0.413386	0.12214	0.189622	0.313588	0.296695	0.337662	0.291515	0.417255	0.267909	0.381108	0.304484	0.275254	0.0983373	0.288652	0.278433	0.326752	0.236121	0.107241	0.190397	0.33294	0.35089	0.339871	0.262989	0.419078	0.270737	0.148504
10368-09261L	0.20426	0.207737	0.255032	0.198055	0.1694	0.0969625	0.11676	0.189476	0.13775	0.284841	0.104582	0.273676	0.234162	0.29076	0.27656	0.307906	0.247586	0.268957	0.271093	0.200584	0.131131	0.269725	0.235507	0.216479	0.215443	0.169176	0.304921
10368-09262L	0.383575	0.286807	0.442622	0.0564536	0.197185	0.524506	0.504844	0.492316	0.364907	0.327312	0.511462	0.327519	0.267492	0.538648	0.187586	0.226803	0.473817	0.0759403	0.152968	0.189821	0.446877	0.261101	0.215416	0.588161	0.193644	0.503016	0.0577465
10368-09266L	0.258249	0.270419	0.291874	0.259274	0.284416	0.238576	0.247109	0.226159	0.329888	0.266512	0.200203	0.265879	0.209896	0.240259	0.292671	0.225615	0.342244	0.303763	0.220857	0.291775	0.181639	0.256737	0.314889	0.28221	0.198541	0.391655	0.244469
10368-09267L	0.598447	0.626903	0.719306	0.693932	0.688119	0.715266	0.671344	0.624932	0.683698	0.725496	0.706014	0.7402	0.710103	0.724853	0.53865	0.656454	0.726737	0.666141	0.60176	0.553305	0.728188	0.650317	0.784278	0.726018	0.61772	0.584123	0.712077
10368-09271L	0.0951603	0.0538217	0.131757	0.123663	0.0590214	0.122783	0.0596802	0.0555112	0.156546	0.10769	0.0666385	0.0385791	0.127506	0.107791	0.0478643	0.0528769	0.105758	0.169086	0.0414966	0.0175476	0.0422309	0.0515894	0.114249	0.128461	0.080709	0.0351515	0.126065
10368-09272H	0.0834373	0.128725	0.159262	0.195464	0.119225	0.11626	0.135993	0.137663	0.145076	0.147496	0.148049	0.171119	0.114814	0.111963	0.0944537	0.110792	0.0671797	0.0340316	0.0708694	0.112467	0.132582	0.149151	0.165412	0.117885	0.110126	0.201353	0.121329
[truncated: 2,158 more rows]

## Sheet: GenASAP Ranks
Id	Total_rank	E12	E15	E9	ES	bladder	brain	cerebellum	cortex	eye	heart	hindbrain	intestine	kidney	liver	lung	mammary	midbrain	muscle	ovary	salivary	spinalcord	spleen	stomach	striatum	teeth	testis	tongue
[truncated: 3,707 more rows]

[truncated: 1 more sheets: Sequences]
